# Supplementary material for: Immunomodulatory effects of heat stress and lipopolysaccharide on the bursal transcriptome in two distinct chicken lines
Source: BMC Genomics. 2018 Aug 30;19:643. doi: 10.1186/s12864-018-5033-y (PMC6117931; doi:10.1186/s12864-018-5033-y)
Supplement: Supplementary file 1 — Bird information, experimental design, read QC and mapping for each bursal dataset. (XLSX 23 kb) [file 12864_2018_5033_MOESM1_ESM.xlsx]

## Sheet: Additional file 1
Sample	Bird Information					Treatment		Biological Replicate (by line and treatment)	Experimental Information			Library and Sequencing Information				Raw Reads			Corrected Reads			% of Reads Discarded	Mapped Reads					Expressed Genes	% of Total Gene Set	Mean Read Depth/Gene
	Line	Sire	Dam	Age (days)	Sex	Temperature	Injection		Experimental Replicate	Chamber	Pen	RIN Score	Lanes (2 techical replicates for each sample)		Barcode	Techincal Replicate 1	Techincal Replicate 2	Total	Techincal Replicate 1	Techincal Replicate 2	Total		Unique exonic	No feature/ ambiguous	Not unique	Total	% of Corrected
B2002	Broiler	554	1236	22	Female	Thermoneutral	LPS	Br_Thermoneutral+LPS_1	C	1	F	9.7	1	5	TGACCA	27607103	29950451	57557554	24627331	26506916	51134247	11.1598	42142582	6228456	841906	49212944	96.2426	19045	78.0437	1726.94
B2009	Broiler	554	614	22	Female	Heat	LPS	Br_Heat+LPS_1	C	8	B	9.8	2	6	CAGATC	18142902	21201086	39343988	16345686	19354617	35700303	9.2611	30592251	3436639	572362	34601252	96.9215	18326	75.0973	1253.63
B2010	Broiler	554	626	22	Female	Heat	Saline	Br_Heat+Saline_1	C	6	B	10	1	5	ACAGTG	22545871	25792757	48338628	20449049	23208133	43657182	9.68469	37155743	4533961	609990	42299694	96.8906	18653	76.4373	1522.59
B2019	Broiler	559	576	22	Male	Heat	LPS	Br_Heat+LPS_2	C	6	C	10	1	5	GCCAAT	18637096	18969045	37606141	16977652	17134835	34112487	9.29012	28817092	3580756	653404	33051252	96.889	18413	75.4538	1180.88
B2038	Broiler	574	1255	22	Male	Thermoneutral	LPS	Br_Thermoneutral+LPS_2	C	2	C	9.8	2	6	ACAGTG	23623411	27238238	50861649	21298059	24916343	46214402	9.13704	38592256	5268142	912698	44773096	96.8813	18917	77.5192	1581.46
B2068	Broiler	1252	555	22	Male	Heat	Saline	Br_Heat+Saline_2	C	8	B	10	2	6	GCCAAT	22605962	23802869	46408831	20365826	21773135	42138961	9.20055	35820414	4075473	656772	40552659	96.2355	18415	75.462	1467.87
B2117	Broiler	1259	613	22	Male	Thermoneutral	Saline	Br_Thermoneutral+Saline_1	C	1	F	8.9	2	6	TGACCA	19803394	20001091	39804485	17810290	18263283	36073573	9.37309	30163055	3974593	676183	34813831	96.5079	18516	75.8759	1236.04
B2120	Broiler	1259	625	22	Female	Thermoneutral	Saline	Br_Thermoneutral+Saline_2	C	2	C	9.9	1	5	CGATGT	19664694	16139313	35804007	17860104	14539387	32399491	9.50876	26882930	3767143	624044	31274117	96.5266	18728	76.7447	1101.62
B2268	Fayoumi	1522	1521	22	Female	Heat	LPS	Fay_Heat+LPS_1	C	8	D	10	2	6	CGATGT	17753412	16676462	34429874	16084795	15322705	31407500	8.77835	26388992	3695446	493799	30578237	97.3597	18481	75.7325	1081.38
B2272	Fayoumi	1034	1529	22	Female	Thermoneutral	LPS	Fay_Thermoneutral+LPS_1	C	1	D	9.8	1	5	CTTGTA	19834818	22087156	41921974	17709537	19573582	37283119	11.0654	30872781	4669433	577225	36119439	96.8788	19112	78.3182	1265.12
B2276	Fayoumi	1034	1529	22	Female	Heat	Saline	Fay_Heat+Saline_1	C	6	A	10	2	6	AGTTCC	28708506	19638023	48346529	24955805	16961116	41916921	13.299	35552014	4689106	615348	40856468	97.4701	18658	76.4578	1456.87
B2285	Fayoumi	1034	1527	22	Male	Heat	Saline	Fay_Heat+Saline_2	C	6	D	10	1	5	AGTCAA	23878004	25350011	49228015	21938904	23110753	45049657	8.48776	37497457	5961025	593220	44051702	97.7848	18698	76.6217	1536.59
B2288	Fayoumi	1036	1035	22	Male	Heat	LPS	Fay_Heat+LPS_2	C	8	A	9.7	4	8	TGACCA	15340027	25698048	41038075	13845199	23264201	37109400	9.57324	31004560	4699371	570501	36274432	97.75	18742	76.802	1270.52
B2294	Fayoumi	1036	1532	22	Male	Heat	LPS	Fay_Heat+LPS_3	C	6	D	9.4	1	5	AGTTCC	15520621	14581660	30102281	12009483	11238237	23247720	22.7709	19513990	2871551	284289	22669830	97.5142	17672	72.4173	799.655
B2306	Fayoumi	1036	1523	22	Male	Thermoneutral	Saline	Fay_Thermoneutral+Saline_1	C	2	A	10	2	6	CTTGTA	21725846	24981812	46707658	19649913	22934423	42584336	8.82794	35876641	4669631	678429	41224701	96.8072	18974	77.7527	1470.17
B2318	Fayoumi	1044	1037	22	Female	Thermoneutral	Saline	Fay_Thermoneutral+Saline_2	C	1	D	9	1	5	CAGATC	19978150	23225937	43204087	18191813	20975061	39166874	9.34452	32012752	5106372	651956	37771080	96.4363	19203	78.6911	1311.84
B2501	Broiler	554	1236	22	Male	Thermoneutral	Saline	Br_Thermoneutral+Saline_3	E	2	C	9.9	4	8	ACAGTG	31899414	23342220	55241634	28830819	21170175	50000994	9.48676	42358727	5790198	679215	48828140	97.6543	18695	76.6094	1735.8
B2511	Broiler	554	614	22	Female	Thermoneutral	LPS	Br_Thermoneutral+LPS_3	E	2	C	9.2	4	8	GCCAAT	27627789	23285225	50913014	24806435	20978066	45784501	10.0731	38511020	5127570	797272	44435862	97.0544	18741	76.7979	1578.13
B2529	Broiler	559	576	22	Male	Heat	Saline	Br_Heat+Saline_3	E	6	C	9.8	4	8	CAGATC	22186852	21485235	43672087	19883576	19308035	39191611	10.2594	32565994	4558565	695504	37820063	96.5004	18717	76.6996	1334.51
B2587	Broiler	605	622	22	Female	Heat	LPS	Br_Heat+LPS_3	E	6	B	9.9	4	8	CTTGTA	19042192	19819281	38861473	17067023	17820736	34887759	10.2253	28717407	4535703	546813	33799923	96.8819	18751	76.8389	1176.8
B2597	Broiler	1252	561	22	Male	Thermoneutral	Saline	Br_Thermoneutral+Saline_4	E	1	F	10	3	7	AGTTCC	29680041	31312935	60992976	26669563	28045861	54715424	10.2923	46481097	5263184	1121768	52866049	96.62	18779	76.9537	1904.73
B2609	Broiler	1252	636	22	Female	Thermoneutral	LPS	Br_Thermoneutral+LPS_4	E	1	F	8.9	3	7	CGATGT	28148621	26726287	54874908	25102906	23748709	48851615	10.9764	40714062	4654831	1646742	47015635	96.2417	18767	76.9045	1668.4
B2619	Broiler	1259	564	22	Male	Heat	Saline	Br_Heat+Saline_4	E	8	B	9.1	3	7	TGACCA	21792416	21205102	42997518	19631777	19044541	38676318	10.0499	32494260	4188583	841733	37524576	97.0221	19012	77.9085	1331.57
B2623	Broiler	1259	1246	22	Female	Heat	LPS	Br_Heat+LPS_4	E	8	B	8.9	3	7	ACAGTG	21307304	21681484	42988788	19268541	19548589	38817130	9.70406	32648777	4529862	587282	37765921	97.2919	18686	76.5726	1337.9
B2762	Fayoumi	1034	1026	22	Female	Heat	Saline	Fay_Heat+Saline_3	E	6	D	9.1	3	7	CTTGTA	12577830	25163402	37741232	11309451	22693307	34002758	9.90554	28509125	3864081	607014	32980220	96.9928	19148	78.4658	1168.26
B2783	Fayoumi	1036	1523	22	Female	Heat	Saline	Fay_Heat+Saline_4	E	8	A	9.7	4	8	CGATGT	21530579	25610834	47141413	19302832	23028995	42331827	10.2025	35026218	5387037	685842	41099097	97.0879	19027	77.9699	1435.32
B2789	Fayoumi	1044	1037	22	Female	Thermoneutral	Saline	Fay_Thermoneutral+Saline_3	E	2	A	9.6	4	8	AGTCAA	19634732	18654005	38288737	17505071	16677631	34182702	10.7239	28801305	3247292	731861	32780458	95.8978	18411	75.4456	1180.24
B2795	Fayoumi	1044	1040	22	Male	Thermoneutral	LPS	Fay_Thermoneutral+LPS_2	E	2	A	10	4	8	AGTTCC	20984732	18882709	39867441	18662227	16836955	35499182	10.957	29661371	3975361	643406	34280138	96.566	18719	76.7078	1215.48
B2824	Fayoumi	1057	1537	22	Male	Heat	LPS	Fay_Heat+LPS_4	E	6	D	9.2	3	7	AGTCAA	20527065	23213125	43740190	18590259	20957152	39547411	9.58564	33024495	4662354	720152	38407001	97.1163	18658	76.4578	1353.3
B2825	Fayoumi	1057	1059	22	Male	Thermoneutral	LPS	Fay_Thermoneutral+LPS_3	E	1	D	9.4	3	7	CAGATC	20231812	22735305	42967117	18219674	20399753	38619427	10.1186	32602212	3815823	752275	37170310	96.2477	18730	76.7529	1335.99
B2832	Fayoumi	1057	1061	22	Female	Thermoneutral	Saline	Fay_Thermoneutral+Saline_4	E	1	D	9.8	3	7	GCCAAT	11828976	21044768	32873744	10635046	18847154	29482200	10.3169	24175138	3667999	503269	28346406	96.1475	18539	75.9702	990.663
Total												N/A						1363866048			1223787032	10.2707	1025176718	138495541	21572274	1185244533	96.8506	22223	91.0667	N/A
Average												9.62903						4.39957e+07			3.9477e+07	10.2707	3.30702e+07	4.4676e+06	695880	3.82337e+07	96.8506	18707.5	76.6607	1355.17
