# Supplementary material for: Immunomodulatory effects of heat stress and lipopolysaccharide on the bursal transcriptome in two distinct chicken lines
Source: BMC Genomics. 2018 Aug 30;19:643. doi: 10.1186/s12864-018-5033-y (PMC6117931; doi:10.1186/s12864-018-5033-y)
Supplement: Supplementary file 3 — Significant differential expression in each comparison between treatments or chicken lines. Contains DESeq2 results for all significant DE genes (q-value < 0.05, |log2FC| ≥ 1.0). (XLSX 1400 kb) [file 12864_2018_5033_MOESM3_ESM.xlsx]

## Sheet: Information
Each sheet within this workbook contains the results of DESeq2 for genes with significant differential expression in each comparison between treatments or genetic lines.
Only genes with q-value < 0.05 and |log2 fold change| ≥ 1.0 were considered significant and are shown.
Gene position information is based on the NCBI annotation of Galgal6a.
Abbreviations
LPS = lipopolysaccharide
Br = broiler
Fay = Fayoumi

## Sheet: Fay Heat+Saline
Gene ID (from GTF)	Gene Symbol	Synonyms	Description	Entrez ID	Ensembl ID	Chromosome	Scaffold	Start (bp)	Stop (bp)	Strand	Base Mean Read Count	Log2 Fold Change (Log2FC)	Log2FC Standard Error	Test Statistic	p-value	q-value
gene10875	EMX2	---	empty spiracles homeobox 2	423923	ENSGALG00000009302	6	NC_006093.5	30230867	30237085	+	16.2414	1.80675	0.399432	3.99838	6.37787e-05	0.0258632
gene21266	LOC101750514	---	LIM homeobox transcription factor 1-alpha-like	101750514	ENSGALG00000040811	30	NC_028739.2	1078917	1087776	+	13.4012	1.66075	0.380931	4.27483	1.91286e-05	0.0177981
gene6128	SMOC2	---	SPARC related modular calcium binding 2	421559	ENSGALG00000011205	3	NC_006090.5	41689711	41825990	-	153.179	1.44905	0.390714	3.51104	0.00044636	0.0437172
gene13987	DPEP2	---	dipeptidase 2	107054267	ENSGALG00000003433	11	NC_006098.5	3459180	3474487	+	40.8696	1.41426	0.392371	3.76492	0.0001666	0.0324445
gene6406	LOC107056111	---	uncharacterized ncRNA	107056111	---	3	NC_006090.5	59682055	59689993	-	34.7292	1.41359	0.294421	4.77508	1.79633e-06	0.00501416
gene2911	MMP7	---	matrix metallopeptidase 7	418983	ENSGALG00000017184	1	NC_006088.5	183873195	183877555	+	215.763	1.38587	0.384309	3.55548	0.000377293	0.041631
gene14208	CRISPLD2	---	cysteine rich secretory protein LCCL domain containing 2	415818	ENSGALG00000032143	11	NC_006098.5	16909054	16935808	+	2367.36	1.20914	0.339199	3.55318	0.0003806	0.041631
gene3915	CCR2	CCR5-L	C-C motif chemokine receptor 2	420696	ENSGALG00000011733	2	NC_006089.5	42632311	42640006	-	818.539	1.00161	0.284339	3.50275	0.00046048	0.0439531
gene19323	CHEK1	---	checkpoint kinase 1	374260	ENSGALG00000042418	24	NC_006111.5	406472	410280	-	1437.68	-0.99793	0.253791	-3.9426	8.06021e-05	0.0264351
gene22206	INPP1	---	inositol polyphosphate-1-phosphatase	107049248	---	33	NC_008465.4	5494209	5499181	-	532.395	-1.00033	0.241954	-4.13418	3.5622e-05	0.0220675
gene21229	CYP4F22	CYP4F11, CYP4F49	cytochrome P450 family 4 subfamily F member 22	100859277	ENSGALG00000039257	30	NC_028739.2	756102	763625	-	285.653	-1.00771	0.22484	-4.4741	7.67334e-06	0.00954271
gene19935	SMPD2	ISC1	sphingomyelin phosphodiesterase 2	770663	ENSGALG00000033245	26	NC_006113.5	40919	44377	-	108.356	-1.01133	0.288909	-3.48882	0.000485154	0.0444009
gene21211	LOC107049411	---	epoxide hydrolase 3-like	107049411	---	30	NC_028739.2	528681	530395	+	62.0187	-1.01171	0.260154	-3.89807	9.69612e-05	0.0283998
gene22365	ERBB3	---	erb-b2 receptor tyrosine kinase 3	693245	ENSGALG00000033510	33	NC_008465.4	7045204	7062035	-	506.401	-1.01712	0.279514	-3.62915	0.000284351	0.039422
gene18589	CROCC	---	ciliary rootlet coiled-coil rootletin	428191	---	21	NC_006108.5	4397294	4414717	+	382.642	-1.01865	0.297119	-3.44507	0.000570919	0.0462984
gene21231	RASAL3	---	RAS protein activator like 3	101747651	---	30	NC_028739.2	770477	784771	+	1661.45	-1.01976	0.271466	-3.78283	0.000155056	0.0312878
gene24021	LOC107050351	---	uncharacterized protein	107050351	---	Un	NW_020110161.1	104921	111961	-	181.842	-1.02072	0.251296	-4.06482	4.80698e-05	0.0229962
gene16556	LOC112533566	---	arf-GAP with Rho-GAP domain ANK repeat and PH domain-containing protein 1-like	112533566	---	16	NC_006103.5	2145493	2161620	-	297.259	-1.02337	0.284211	-3.60698	0.00030978	0.0398768
gene11505	RUFY4	---	RUN and FYVE domain containing 4	429304	---	7	NC_006094.5	22591227	22596882	-	205.382	-1.02612	0.303059	-3.41793	0.000630991	0.0478615
gene19768	LOC112530289	---	DNA-directed RNA polymerase III RPC3-like	112530289	---	25	NC_006112.4	2830441	2834770	-	99.5492	-1.02787	0.305816	-3.37135	0.000748019	0.0497136
gene15936	LOC112533501	---	protein NDRG2-like	112533501	---	15	NC_006102.5	162926	177315	-	51.23	-1.03057	0.266431	-3.83369	0.000126235	0.0298784
gene17366	CCDC137	---	coiled-coil domain containing 137	417454	ENSGALG00000004505	18	NC_006105.5	9137477	9139231	-	270.161	-1.03663	0.253926	-4.08251	4.45521e-05	0.0226502
gene19621	LOC107050951	---	DNA-directed RNA polymerase III RPC3-like	107050951	---	25	NC_006112.4	1436969	1451536	+	343.066	-1.04827	0.304392	-3.46709	0.000526127	0.0451583
gene18435	PLEKHG5	---	pleckstrin homology and RhoGEF domain containing G5	426013	ENSGALG00000027476	21	NC_006108.5	589367	602539	+	423.377	-1.06267	0.297821	-3.56165	0.000368535	0.0411482
gene22322	LOC107050543	---	cathepsin D-like	107050543	---	33	NC_008465.4	6699980	6709685	-	39.163	-1.06456	0.304734	-3.489	0.000484835	0.0444009
gene20836	TJP3	---	tight junction protein 3	420070	ENSGALG00000000748	28	NC_006115.5	1087989	1099248	-	445.795	-1.07381	0.263941	-4.06264	4.85198e-05	0.0229962
gene3401	SHH	ShhNC	sonic hedgehog	395615	ENSGALG00000006379	2	NC_006089.5	8166226	8175850	-	112.412	-1.11043	0.294763	-3.84534	0.000120384	0.0292202
gene13776	AP3S2	---	adaptor related protein complex 3 sigma 2	415581	ENSGALG00000008291	10	NC_006097.5	20444440	20448136	-	994.176	-1.11385	0.225656	-4.94717	7.53019e-07	0.00334227
gene8875	BAAT	---	bile acid-CoA:amino acid N-acyltransferase	769879	ENSGALG00000040619	5	NC_006092.5	260628	263342	+	119.009	-1.11758	0.325683	-3.45025	0.000560068	0.0462984
gene20457	PLCD3	---	phospholipase C delta 3	428279	ENSGALG00000045212	27	NC_006114.5	3739581	3749474	-	831.539	-1.12217	0.247209	-4.53223	5.8363e-06	0.00954271
gene19463	APOC3	---	apolipoprotein C3	100859721	ENSGALG00000030920	24	NC_006111.5	5138789	5139719	+	37.2127	-1.12244	0.306273	-3.72395	0.000196127	0.0344174
gene20602	SCRN2	---	secernin 2	425759	ENSGALG00000035853	27	NC_006114.5	6522036	6525561	+	94.6781	-1.12309	0.32207	-3.52266	0.000427234	0.0428461
gene12361	BSND	---	Bartter syndrome infantile with sensorineural deafness (Barttin)	107054005	ENSGALG00000043998	8	NC_006095.5	25628074	25629754	+	64.8974	-1.12498	0.297375	-3.82894	0.000128696	0.0298784
gene16183	CRYBA4	---	crystallin beta A4	373998	ENSGALG00000005634	15	NC_006102.5	7468676	7476181	+	46.1388	-1.12844	0.274839	-4.11387	3.89081e-05	0.0224701
gene21678	DHDH	---	dihydrodiol dehydrogenase	777348	ENSGALG00000031013	31	NC_028740.2	5598563	5603383	+	96.543	-1.12869	0.293458	-3.81059	0.000138635	0.0299106
gene8085	CLDN23	---	claudin 23	428756	ENSGALG00000042123	4	NC_006091.5	49580403	49581541	-	51.0176	-1.12997	0.297562	-3.8089	0.000139587	0.0299106
gene19616	CTU1	---	cytosolic thiouridylase 1	112530280	---	25	NC_006112.4	1374958	1377434	+	58.465	-1.13172	0.279317	-4.03615	5.43357e-05	0.0233337
gene19956	PTPRVP	---	protein tyrosine phosphatase receptor type V pseudogene	421174	---	26	NC_006113.5	376921	408510	+	883.97	-1.13172	0.262049	-4.34165	1.41415e-05	0.0148026
gene21744	ECH1	---	enoyl-CoA hydratase 1	100858352	ENSGALG00000030164	32	NC_006119.4	88931	91954	-	428.16	-1.13174	0.271689	-4.18459	2.85684e-05	0.0205584
gene18437	ESPN	---	espin	395461	---	21	NC_006108.5	607163	619197	-	59.8419	-1.15695	0.322919	-3.60382	0.000313572	0.0398768
gene19589	CGN	---	cingulin	425665	---	25	NC_006112.4	390267	399593	+	371.602	-1.15806	0.326623	-3.52927	0.00041671	0.0421404
gene20520	RUNDC3A	---	RUN domain containing 3A	100858314	ENSGALG00000026518	27	NC_006114.5	5408034	5414012	-	55.0722	-1.16542	0.296355	-3.93963	8.16073e-05	0.0264351
gene24286	ELP5	---	elongator acetyltransferase complex 5	101749348	---	Un	NW_020110167.1	194124	198505	+	135.477	-1.17956	0.338731	-3.5368	0.000405006	0.0421034
gene15823	PITPNC1L	---	phosphatidylinositol transfer protein cytoplasmic 1-like	427652	ENSGALG00000002610	14	NC_006101.5	13464716	13469773	+	114.436	-1.19167	0.304299	-3.94567	7.95787e-05	0.0264351
gene20022	LOC107050775	---	epidermal growth factor receptor kinase substrate 8-like protein 3	107050775	---	26	NC_006113.5	1271993	1278588	-	124.909	-1.19879	0.339437	-3.56737	0.000360588	0.041085
gene18752	PROM2	---	prominin 2	428200	ENSGALG00000041347	22	NC_006109.5	590972	598174	-	13.5524	-1.20004	0.312971	-3.7696	0.000163512	0.0322177
gene19104	LOC112530240	---	small nucleolar RNA SNORA16B/SNORA16A family	112530240	---	23	NC_006110.5	2704413	2704555	-	14.3986	-1.20139	0.341933	-3.47086	0.000518795	0.0451583
gene18938	GCK	---	glucokinase	430370	ENSGALG00000032150	22	NC_006109.5	5253290	5261563	+	39.2704	-1.20457	0.321271	-3.80484	0.000141896	0.0299106
gene11491	PLCD4	---	phospholipase C delta 4	424214	ENSGALG00000026687	7	NC_006094.5	22482900	22491539	-	28.205	-1.21106	0.301771	-3.9635	7.38581e-05	0.0258632
gene21305	LOC107050215	---	prickle-like protein 3	107050215	---	30	NC_028739.2	1583768	1585841	-	25.2714	-1.22063	0.333103	-3.64598	0.000266377	0.0381982
gene21288	LOC107050518	---	cohesin SA-3-like	107050518	---	30	NC_028739.2	1213057	1225639	+	46.0029	-1.22503	0.361532	-3.47023	0.000520006	0.0451583
gene8870	STX3	---	syntaxin 3	107056411	ENSGALG00000035153	5	NC_006092.5	239556	243228	+	43.0805	-1.24177	0.263224	-4.65965	3.16752e-06	0.00757851
gene18865	LOC112530164	---	sulfotransferase family cytosolic 2B member 1-like	112530164	---	22	NC_006109.5	3597408	3602257	+	27.8474	-1.24206	0.337004	-3.60323	0.000314291	0.0398768
gene12875	FCGBP	---	Fc fragment of IgG binding protein	424904	---	9	NC_006096.5	13308240	13380774	-	52.6321	-1.272	0.320743	-3.56884	0.000358562	0.041085
gene14588	COL7A1	---	collagen type VII alpha 1	427584	---	12	NC_006099.5	9473966	9498255	+	490.915	-1.2837	0.278677	-4.59157	4.39919e-06	0.00920971
gene22202	ITGA7	---	integrin alpha 7	101749098	ENSGALG00000035879	33	NC_008465.4	5469119	5483408	-	98.3468	-1.28628	0.338535	-3.80314	0.000142874	0.0299106
gene18930	IL1B	---	interleukin 1 beta	395196	ENSGALG00000029940	22	NC_006109.5	5171644	5173380	-	202.177	-1.29065	0.289984	-4.46605	7.96755e-06	0.00954271
gene8921	AGBL2	---	ATP/GTP binding protein like 2	426630	---	5	NC_006092.5	633702	637356	+	66.3373	-1.30087	0.337902	-3.85439	0.000116016	0.0289773
gene21204	GCDH	---	glutaryl-CoA dehydrogenase	771098	---	30	NC_028739.2	431999	435272	-	514.547	-1.30093	0.316028	-4.15915	3.19429e-05	0.0213992
gene19789	PMVK	---	phosphomevalonate kinase	101747962	ENSGALG00000046656	25	NC_006112.4	3000750	3003576	-	251.652	-1.30288	0.324934	-4.0378	5.3955e-05	0.0233337
gene19975	PHLDA3	---	pleckstrin homology like domain family A member 3	100859283	---	26	NC_006113.5	784125	785678	+	45.374	-1.31321	0.296524	-4.47016	7.81621e-06	0.00954271
gene22417	ATP5MC2	ATP5G2	ATP synthase membrane C locus 2	100858216	---	33	NC_008465.4	7481190	7483149	-	12.914	-1.37633	0.347897	-3.89451	9.83961e-05	0.0283998
gene3321	CATH2	CAMP, CATHL2, CMAP27	cathelicidin antimicrobial peptide 2	420407	ENSGALG00000019696	2	NC_006089.5	4074457	4076222	-	218.919	-1.55494	0.328859	-4.80398	1.55544e-06	0.00501416

## Sheet: Fay Thermoneutral+LPS
Gene ID (from GTF)	Gene Symbol	Synonyms	Description	Entrez ID	Ensembl ID	Chromosome	Scaffold	Start (bp)	Stop (bp)	Strand	Base Mean Read Count	Log2 Fold Change (Log2FC)	Log2FC Standard Error	Test Statistic	p-value	q-value
gene18569	SS2	---	somatostatin II	395106	ENSGALG00000003034	21	NC_006108.5	4105252	4108977	-	22.0004	2.97566	0.398468	6.00637	1.89719e-09	7.94352e-06
gene12111	CYR61	---	cysteine rich angiogenic inducer 61	429089	ENSGALG00000008661	8	NC_006095.5	16587842	16590293	-	762.271	2.70183	0.393108	6.15527	7.49481e-10	6.27615e-06
gene4522	NR4A3	---	nuclear receptor subfamily 4 group A member 3	420996	ENSGALG00000013568	2	NC_006089.5	89362227	89389677	-	1169.12	2.64606	0.395298	5.88583	3.9607e-09	1.32668e-05
gene11710	NR4A2	---	nuclear receptor subfamily 4 group A member 2	424320	ENSGALG00000012538	7	NC_006094.5	36032211	36038503	-	300.561	2.5711	0.385154	6.00762	1.88266e-09	7.94352e-06
gene19920	MPZ	MPP	myelin protein zero	100859605	---	25	NC_006112.4	3913006	3917776	+	52.1825	2.45775	0.363559	3.75196	0.000175457	0.0143344
gene11804	RGS2	---	regulator of G-protein signaling 2	378912	ENSGALG00000042744	8	NC_006095.5	3955419	3958244	-	508.692	2.41955	0.370228	6.17749	6.51296e-10	6.27615e-06
gene10422	TACR2	---	tachykinin receptor 2	768996	ENSGALG00000004248	6	NC_006093.5	11610679	11620806	-	12.7602	2.32874	0.400894	4.93176	8.14935e-07	0.000505501
gene8009	SPP1	---	secreted phosphoprotein 1	395210	ENSGALG00000010926	4	NC_006091.5	45655828	45658873	-	32.3263	2.32366	0.400527	5.07735	3.82734e-07	0.000305239
gene11813	LOC101751271	---	1-phosphatidylinositol phosphodiesterase-like	101751271	---	8	NC_006095.5	4086326	4089399	+	20.0444	2.31478	0.396921	4.59919	4.24129e-06	0.0013882
gene11158	S100B	---	S100 calcium binding protein B	424038	ENSGALG00000006217	7	NC_006094.5	6927473	6931950	+	5.22519	2.26182	0.400279	4.41942	9.8967e-06	0.00230208
gene23338	KLF4	---	Kruppel like factor 4	770254	ENSGALG00000026928	Z	NC_006127.5	55787713	55792226	-	376.205	2.26176	0.386027	5.2881	1.23591e-07	0.000147851
gene16365	NEFH	---	neurofilament heavy	417020	ENSGALG00000008085	15	NC_006102.5	11406616	11412121	-	10.6684	2.2566	0.396887	4.85804	1.18556e-06	0.00062049
gene9590	THBS1	---	thrombospondin 1	373987	ENSGALG00000009626	5	NC_006092.5	29833567	29849200	-	1410.21	2.24366	0.372908	5.65808	1.53075e-08	2.84855e-05
gene19929	ADAMTS4	---	ADAM metallopeptidase with thrombospondin type 1 motif 4	100858999	ENSGALG00000030502	25	NC_006112.4	3958244	3966359	-	138.905	2.21083	0.390974	5.17141	2.32332e-07	0.000204795
gene19308	HEPACAM	---	hepatic and glial cell adhesion molecule	428234	ENSGALG00000039356	24	NC_006111.5	269349	274678	+	10.8636	2.20008	0.398337	4.01595	5.92073e-05	0.00718554
gene7868	SNCA	---	synuclein alpha	395393	ENSGALG00000010379	4	NC_006091.5	35370103	35436997	-	22.8472	2.19988	0.397456	4.1597	3.18669e-05	0.00464092
gene12880	UTS2B	UTS2D	urotensin 2B	404534	ENSGALG00000007222	9	NC_006096.5	13858703	13865480	+	10.2033	2.19755	0.387795	3.60206	0.000315705	0.0205737
gene11897	CACNA1E	---	calcium voltage-gated channel alpha1 E	424412	ENSGALG00000003833	8	NC_006095.5	6088120	6171969	-	27.0159	2.19588	0.40055	4.46881	7.86547e-06	0.00205829
gene7990	AREG	SDGF, AREGB	amphiregulin	428752	ENSGALG00000010866	4	NC_006091.5	44741666	44748282	+	118.81	2.17893	0.398573	4.81265	1.48939e-06	0.000733657
gene22077	NR4A1	---	nuclear receptor subfamily 4 group A member 1	100857380	ENSGALG00000043727	33	NC_008465.4	3305824	3313556	+	218.086	2.17787	0.385894	5.03759	4.71424e-07	0.000348045
gene9739	FOS	---	FOS proto-oncogene AP-1 transcription factor	396512	ENSGALG00000028037	5	NC_006092.5	38430793	38433702	+	735.301	2.14283	0.376858	5.23973	1.60814e-07	0.000177258
gene14208	CRISPLD2	---	cysteine rich secretory protein LCCL domain containing 2	415818	ENSGALG00000032143	11	NC_006098.5	16909054	16935808	+	2367.36	2.13986	0.353213	5.8122	6.16557e-09	1.47516e-05
gene4523	LOC112531945	---	uncharacterized ncRNA	112531945	---	2	NC_006089.5	89365259	89380383	+	41.0206	2.13285	0.399767	4.42152	9.80105e-06	0.00230208
gene17384	NPTX1	---	neuronal pentraxin 1	422078	ENSGALG00000017418	18	NC_006105.5	9472140	9474157	+	21.3929	2.12455	0.400765	4.67526	2.93578e-06	0.00114345
gene20249	FMOD	---	fibromodulin	395814	ENSGALG00000034067	26	NC_006113.5	5133298	5139860	-	246.325	2.11839	0.40039	4.54227	5.56516e-06	0.00163518
gene16891	NCS1	FREQ	neuronal calcium sensor 1	396336	ENSGALG00000012710	17	NC_006104.5	6163026	6175605	+	285.562	2.09916	0.387699	4.89949	9.60842e-07	0.000574721
gene3329	NACAD	---	NAC alpha domain containing	420409	---	2	NC_006089.5	4091617	4099808	+	68.1613	2.06807	0.380658	5.02149	5.12721e-07	0.000348045
gene10070	KCNK4	---	potassium channel subfamily K member 4	423536	ENSGALG00000012021	5	NC_006092.5	55140291	55150823	+	533.263	2.06691	0.373752	5.22184	1.77158e-07	0.000177258
gene5288	LY6CLEL	---	lymphocyte antigen 6 complex locus E-like	420301	ENSGALG00000043582	2	NC_006089.5	148366523	148371725	-	118.276	2.05093	0.400257	4.41239	1.02235e-05	0.00231384
gene17624	P2RX1	P2X1	purinergic receptor P2X 1	395190	ENSGALG00000001573	19	NC_006106.5	3459851	3470606	+	72.7943	2.04167	0.398962	4.28573	1.82137e-05	0.00307301
gene10721	CRTAC1	---	cartilage acidic protein 1	425346	ENSGALG00000017378	6	NC_006093.5	23234578	23244601	+	6.23803	2.01312	0.400968	4.13371	3.56953e-05	0.0049407
gene14163	VAT1L	---	vesicle amine transport 1 like	430410	ENSGALG00000013225	11	NC_006098.5	13981830	14028312	+	30.3634	1.99823	0.399441	4.33341	1.46817e-05	0.00279419
gene5778	ATF3	---	activating transcription factor 3	421369	ENSGALG00000025887	3	NC_006090.5	21943596	21967757	-	427.135	1.98351	0.398498	4.54823	5.40993e-06	0.00161796
gene9848	CHGA	---	chromogranin A	423420	ENSGALG00000010820	5	NC_006092.5	45084409	45094614	+	67.7259	1.97096	0.368162	5.01896	5.19532e-07	0.000348045
gene10739	SLIT1	---	slit guidance ligand 1	395293	ENSGALG00000042871	6	NC_006093.5	23344960	23376231	+	107.413	1.95699	0.360533	5.19197	2.08084e-07	0.00019361
gene19932	LOC112530333	---	uncharacterized protein	112530333	---	26	NC_006113.5	16845	20798	-	6.97924	1.9568	0.400298	3.92521	8.66534e-05	0.00907044
gene16956	DBH	---	dopamine beta-hydroxylase	395549	ENSGALG00000040045	17	NC_006104.5	7312101	7323252	+	12.565	1.94292	0.40031	3.6151	0.000300228	0.0201129
gene7258	PLP1	PLP	proteolipid protein 1	396214	ENSGALG00000000112	4	NC_006091.5	1997674	2003292	-	32.057	1.93576	0.383604	3.18119	0.00146673	0.047835
gene11965	NMNAT2	---	nicotinamide nucleotide adenylyltransferase 2	771393	ENSGALG00000004642	8	NC_006095.5	7920529	7942074	-	10.3227	1.91806	0.399051	3.99213	6.54831e-05	0.00761604
gene429	ADAMTS20	---	ADAM metallopeptidase with thrombospondin type 1 motif 20	417794	ENSGALG00000009572	1	NC_006088.5	30042934	30129390	-	29.3522	1.90796	0.400068	3.64923	0.00026303	0.0185504
gene14282	TUBB3	---	tubulin beta 3 class III	431043	---	11	NC_006098.5	18842707	18845130	+	113.728	1.90639	0.320192	5.82825	5.60116e-09	1.47516e-05
gene6036	GREM2	---	gremlin 2 DAN family BMP antagonist	421507	ENSGALG00000010773	3	NC_006090.5	36251358	36298426	+	10.9508	1.8978	0.388824	3.68336	0.000230184	0.0168973
gene11936	PAPPA2	---	pappalysin 2	429071	---	8	NC_006095.5	7156614	7232377	-	15.0119	1.88983	0.392186	3.44765	0.000565478	0.0285715
gene23453	RASGRF2	---	Ras protein specific guanine nucleotide releasing factor 2	100859132	ENSGALG00000015598	Z	NC_006127.5	63982210	64109578	-	52.7399	1.87775	0.374798	4.79531	1.62421e-06	0.000777209
gene19940	LHFPL5	PMP22A	LHFPL tetraspan subfamily member 5	378916	ENSGALG00000039170	26	NC_006113.5	103162	106476	+	198.657	1.87686	0.381346	4.64106	3.46629e-06	0.00129008
gene11703	RPRML	---	reprimo like	419946	---	7	NC_006094.5	35627456	35627955	-	20.2628	1.87594	0.395448	4.39308	1.11758e-05	0.00243082
gene3633	DYNC1I1	---	dynein cytoplasmic 1 intermediate chain 1	420571	ENSGALG00000009722	2	NC_006089.5	23942084	24123400	+	35.2617	1.86637	0.378561	4.55338	5.27916e-06	0.00160755
gene15104	HMP19	---	HMP19 protein	416212	ENSGALG00000028602	13	NC_006100.5	10211317	10248070	+	11.1794	1.85993	0.398567	3.74355	0.000181442	0.0145396
gene4712	AQP4	---	aquaporin 4	421088	ENSGALG00000015128	2	NC_006089.5	104434445	104447281	-	18.0543	1.85878	0.393202	3.38434	0.0007135	0.0327389
gene13372	CHRNA3	---	cholinergic receptor nicotinic alpha 3	386578	ENSGALG00000003014	10	NC_006097.5	4073466	4079283	+	24.0995	1.85468	0.381668	4.39994	1.08279e-05	0.00241476
gene22640	DNAJB5	---	DnaJ heat shock protein family (Hsp40) member B5	427409	ENSGALG00000001918	Z	NC_006127.5	8522820	8537948	+	298.237	1.83615	0.355288	4.99735	5.81243e-07	0.00037441
gene15509	MMD2	---	monocyte to macrophage differentiation associated 2	416480	ENSGALG00000004530	14	NC_006101.5	4434281	4445522	-	17.7262	1.7924	0.380006	4.22966	2.34049e-05	0.00375519
gene2217	NLGN4X	NLGN4, NLGN4L, NLGN4Y	neuroligin 4 X-linked	428006	ENSGALG00000016628	1	NC_006088.5	128198590	128376472	+	10.9243	1.79051	0.399865	3.95902	7.52595e-05	0.0084098
gene11692	TNFAIP6	TSG6	TNF alpha induced protein 6	424315	ENSGALG00000012481	7	NC_006094.5	35127897	35141554	+	19.8684	1.78747	0.40053	3.69801	0.0002173	0.0164676
gene6375	CTGF	CCN2	connective tissue growth factor	374135	ENSGALG00000037402	3	NC_006090.5	57245955	57248926	+	1191.32	1.78696	0.392004	4.25991	2.04505e-05	0.00335789
gene6862	KCNF1	---	potassium voltage-gated channel modifier subfamily F member 1	428652	---	3	NC_006090.5	97009136	97014040	+	10.9188	1.7863	0.387415	3.30321	0.000955832	0.0389496
gene13676	RASL12	---	RAS like family 12	415530	ENSGALG00000007349	10	NC_006097.5	18207823	18212723	+	64.5575	1.77744	0.366509	4.60676	4.08999e-06	0.00136998
gene7501	WASF3L	---	wiskott-Aldrich syndrome protein family member 3-like	422323	ENSGALG00000007740	4	NC_006091.5	12287593	12304642	-	18.1759	1.77689	0.400641	3.59834	0.000320252	0.020789
gene2909	MMP1	---	matrix metallopeptidase 1	418982	ENSGALG00000019061	1	NC_006088.5	183793774	183800294	+	41.0264	1.77085	0.395544	3.98159	6.84571e-05	0.00779946
gene17701	LOC107054792	---	uncharacterized ncRNA	107054792	---	19	NC_006106.5	5081961	5099411	+	36.1478	1.76959	0.379458	4.46413	8.03951e-06	0.00207147
gene8531	NKX3-2	BAPX1, NKX-3.2	NK3 homeobox 2	373932	---	4	NC_006091.5	77421691	77423639	+	19.8864	1.76578	0.385253	4.21981	2.44507e-05	0.00386321
gene17656	HSPB1	---	heat shock protein family B (small) member 1	396227	ENSGALG00000001926	19	NC_006106.5	4403293	4405185	-	636.857	1.7595	0.396162	4.0553	5.00695e-05	0.00635275
gene365	PTPRZ1	---	protein tyrosine phosphatase receptor type Z1	396403	ENSGALG00000040114	1	NC_006088.5	23043203	23177070	-	183.29	1.75932	0.378594	4.39735	1.09579e-05	0.00241476
gene11811	RGS5	---	regulator of G-protein signaling 5	769998	ENSGALG00000026572	8	NC_006095.5	4072866	4079959	-	4378.56	1.74168	0.355539	4.68569	2.79016e-06	0.00111261
gene18218	STMN3	NPC2	stathmin 3	419263	ENSGALG00000006130	20	NC_006107.5	9695811	9713788	+	20.614	1.74049	0.391008	3.94124	8.10619e-05	0.00881574
gene1503	POPDC2	POP2	popeye domain containing 2	404229	ENSGALG00000014988	1	NC_006088.5	80940645	80954049	+	71.6257	1.72577	0.347949	4.76746	1.86563e-06	0.000867931
gene3056	LRRC32	---	leucine rich repeat containing 32	428121	---	1	NC_006088.5	195021647	195040782	+	301.317	1.71525	0.344387	4.83398	1.3383e-06	0.000679207
gene13433	CHRNA7	---	cholinergic receptor nicotinic alpha 7	374001	ENSGALG00000004096	10	NC_006097.5	7109509	7149541	-	36.5982	1.71095	0.381518	4.28902	1.79462e-05	0.00307301
gene12804	DNER	---	delta/notch like EGF repeat containing	424786	ENSGALG00000002958	9	NC_006096.5	10091505	10198406	-	27.825	1.70943	0.381131	4.2617	2.02879e-05	0.00335789
gene2538	LOC101749205	---	uncharacterized ncRNA	101749205	---	1	NC_006088.5	153015131	153037332	+	7.98542	1.70834	0.353321	3.32935	0.000870477	0.03663
gene22400	COL2A1	---	collagen type II alpha 1 chain	395069	ENSGALG00000030712	33	NC_008465.4	7292548	7311106	+	26.5265	1.70431	0.397809	3.18923	0.00142654	0.0472166
gene17958	LOC112530107	---	uncharacterized ncRNA	112530107	---	20	NC_006107.5	484271	485941	+	19.9498	1.70352	0.400692	3.52134	0.000429375	0.0245432
gene22675	TPM2	BRT-2, TPM3	tropomyosin 2	396430	ENSGALG00000025842	Z	NC_006127.5	9207199	9218220	+	4821.3	1.69728	0.398504	3.88298	0.000103183	0.0102255
gene15143	SNCB	---	synuclein beta	395391	ENSGALG00000021542	13	NC_006100.5	11057144	11060856	+	4.67453	1.69706	0.38792	3.57716	0.000347349	0.0218874
gene19973	CSRP1	---	cysteine and glycine rich protein 1	396176	ENSGALG00000000318	26	NC_006113.5	772723	782045	+	3219.21	1.69336	0.361428	4.48777	7.19718e-06	0.00197604
gene19938	FKBP5	FKBP51	FK506 binding protein 5	421186	ENSGALG00000042148	26	NC_006113.5	76662	94241	-	7259.32	1.68789	0.392596	3.94975	7.82319e-05	0.00856412
gene12703	KIF1A	KIF1C	kinesin family member 1A	424849	ENSGALG00000006221	9	NC_006096.5	5010336	5043015	-	77.3765	1.68651	0.292687	5.73801	9.57951e-09	2.00547e-05
gene6109	TRIM67	---	tripartite motif containing 67	100857188	---	3	NC_006090.5	40717871	40755948	+	2.57317	1.68465	0.396989	3.47082	0.000518879	0.0279155
gene5876	FOSL2	fra-2	FOS like 2 AP-1 transcription factor	421416	ENSGALG00000010036	3	NC_006090.5	27495581	27510879	-	1610.07	1.68276	0.3466	4.70302	2.56338e-06	0.00105936
gene7253	FRMPD3	---	FERM and PDZ domain containing 3	428699	---	4	NC_006091.5	1927932	1967756	+	19.0869	1.67776	0.39441	3.87872	0.000105007	0.0103323
gene1505	LOC101749284	---	uncharacterized ncRNA	101749284	---	1	NC_006088.5	80982667	81021389	+	9.46311	1.67701	0.391678	3.30433	0.000952044	0.0388898
gene6707	RIMS1	---	regulating synaptic membrane exocytosis 1	421867	ENSGALG00000015944	3	NC_006090.5	81929431	82228887	-	537.966	1.67252	0.372325	4.34107	1.41789e-05	0.00276126
gene19002	FOXO6	---	forkhead box O6	100857767	---	23	NC_006110.5	1302264	1319175	-	100.353	1.66874	0.375648	4.19256	2.75824e-05	0.00417722
gene9462	CHAC1	---	ChaC glutathione specific gamma-glutamylcyclotransferase 1	423209	ENSGALG00000027874	5	NC_006092.5	24667321	24669438	+	178.689	1.66518	0.360503	4.52579	6.0171e-06	0.00170804
gene1106	LMO3	---	LIM domain only 3	418179	ENSGALG00000036358	1	NC_006088.5	63348908	63411010	-	30.9133	1.66135	0.383401	3.22923	0.00124124	0.0451999
gene1054	LOC112530013	---	uncharacterized ncRNA	112530013	---	1	NC_006088.5	60292661	60299599	-	10.4915	1.65978	0.398825	3.84444	0.000120826	0.011173
gene6392	LAMA2	---	laminin alpha 2	421709	ENSGALG00000042388	3	NC_006090.5	58190049	58539624	-	136.877	1.65676	0.399673	3.88628	0.000101792	0.0102255
gene20795	CTXN1	---	cortexin 1	420051	---	28	NC_006115.5	505194	553619	-	26.3529	1.65245	0.39833	3.2262	0.00125445	0.0453131
gene4431	DDC	---	dopa decarboxylase	420947	ENSGALG00000013094	2	NC_006089.5	80753570	80827081	-	18.1631	1.63516	0.400419	3.61332	0.000302302	0.0201711
gene8363	RASL11B	---	RAS like family 11 member B	422756	ENSGALG00000013948	4	NC_006091.5	65944533	65948231	-	99.0154	1.63179	0.392003	3.84144	0.000122313	0.011173
gene454	SLC38A4	---	solute carrier family 38 member 4	417809	ENSGALG00000009730	1	NC_006088.5	31221754	31253966	-	46.2382	1.62457	0.400169	3.81663	0.000135285	0.0120668
gene17959	MYL9	DTNB, G1, MLC2	myosin light chain 9 regulatory	396215	ENSGALG00000028567	20	NC_006107.5	485849	492638	-	3108.21	1.61872	0.399706	3.59134	0.000328979	0.0211913
gene3630	PDK4	---	pyruvate dehydrogenase kinase 4	420570	ENSGALG00000009700	2	NC_006089.5	23874761	23914452	-	957.651	1.61738	0.399771	3.68621	0.000227619	0.0168084
gene11199	PLCL1	---	phospholipase C like 1	424060	ENSGALG00000008113	7	NC_006094.5	10319183	10507744	-	33.3524	1.61206	0.370625	4.13788	3.50535e-05	0.00493341
gene10258	SNCG	SNCG1	synuclein gamma	395392	ENSGALG00000002015	6	NC_006093.5	3321719	3346515	+	5.82195	1.61129	0.400468	3.31132	0.000928554	0.0383986
gene18215	TNFRSF6B	DCR3	TNF receptor superfamily member 6B	395096	ENSGALG00000006106	20	NC_006107.5	9650494	9655449	-	658.961	1.61063	0.355287	4.55792	5.16626e-06	0.00160755
gene14512	SYN2	---	synapsin II	415963	---	12	NC_006099.5	5065868	5209322	+	15.8958	1.60455	0.393786	3.62991	0.00028352	0.0193024
gene18888	ACTG2	---	actin gamma 2 smooth muscle enteric	396084	ENSGALG00000041634	22	NC_006109.5	3827644	3830276	+	9442.76	1.60243	0.364802	3.34941	0.000809853	0.0351384
gene10270	OGDHL	---	oxoglutarate dehydrogenase like	423618	ENSGALG00000002266	6	NC_006093.5	3581698	3636332	+	25.9432	1.6	0.360195	4.29405	1.75447e-05	0.00307301
gene8469	CCKAR	---	cholecystokinin A receptor	422801	ENSGALG00000030801	4	NC_006091.5	73203371	73210217	+	10.011	1.59749	0.400622	3.2142	0.00130807	0.0457712
gene19937	TULP1	---	tubby like protein 1	395321	ENSGALG00000031301	26	NC_006113.5	69389	76198	-	69.6177	1.59571	0.38034	3.62337	0.000290789	0.0196376
gene20079	KLHDC8A	---	kelch domain containing 8A	419829	---	26	NC_006113.5	2087356	2099662	-	92.0802	1.59399	0.354327	4.33366	1.46653e-05	0.00279419
gene18502	LOC771069	---	C-factor-like	771069	ENSGALG00000023936	21	NC_006108.5	2227169	2238416	+	172.135	1.59258	0.363916	4.14022	3.46966e-05	0.00492457
gene2760	DCLK1	---	doublecortin like kinase 1	418903	ENSGALG00000041263	1	NC_006088.5	174079577	174317535	+	87.8668	1.59046	0.371291	4.3064	1.65931e-05	0.00299677
gene2559	ACOD1	IRG1	aconitate decarboxylase 1	418812	ENSGALG00000016919	1	NC_006088.5	155852081	155859708	-	334.359	1.58564	0.38693	4.00032	6.32578e-05	0.00750706
gene23214	NFIL3	---	nuclear factor interleukin 3 regulated	395326	ENSGALG00000015209	Z	NC_006127.5	44356108	44370013	-	1277.63	1.57957	0.345543	4.34974	1.36301e-05	0.00274425
gene736	APOLD1	---	apolipoprotein L domain containing 1	769889	ENSGALG00000011784	1	NC_006088.5	48189928	48194915	+	204.033	1.57875	0.365546	4.12223	3.75217e-05	0.00506786
gene7803	MAB21L2	---	mab-21-like 2	374011	---	4	NC_006091.5	33007990	33009429	+	20.85	1.57717	0.393007	3.28752	0.00101072	0.040018
gene10495	LOC112532618	---	uncharacterized ncRNA	112532618	---	6	NC_006093.5	12910697	12919457	+	24.7922	1.57681	0.393302	3.68241	0.000231042	0.0168973
gene17793	CORO6	---	coronin 6	100857679	ENSGALG00000028949	19	NC_006106.5	6226738	6232339	-	30.6263	1.57401	0.38102	3.17784	0.00148376	0.0478805
gene8208	ANK2	CHANK2	ankyrin 2	422689	ENSGALG00000012044	4	NC_006091.5	56723112	57060516	-	164.901	1.56977	0.368434	4.03665	5.42199e-05	0.0067252
gene9182	PHLDA2	---	pleckstrin homology like domain family A member 2	423088	ENSGALG00000032687	5	NC_006092.5	13345377	13346840	+	324.662	1.56858	0.355923	4.20966	2.55751e-05	0.00396603
gene19000	EDN2	---	endothelin 2	419559	ENSGALG00000000667	23	NC_006110.5	1063330	1068649	+	560.389	1.56328	0.350628	4.28409	1.83485e-05	0.00307301
gene5287	LOC101747995	---	lymphocyte antigen 6E-like	101747995	ENSGALG00000045170	2	NC_006089.5	148354776	148360946	-	9.73614	1.56201	0.395368	3.27209	0.00106755	0.0413394
gene1529	GAP43	---	growth associated protein 43	427955	ENSGALG00000015089	1	NC_006088.5	83026666	83079911	-	16.6935	1.55815	0.400666	3.38609	0.00070896	0.0326199
gene11053	UNC80	C7H2ORF21	unc-80 homolog NALCN channel complex	424003	---	7	NC_006094.5	2587617	2709204	+	12.1193	1.5572	0.391526	3.53451	0.000408536	0.0239236
gene15089	DUSP1	---	dual specificity phosphatase 1	374192	ENSGALG00000040360	13	NC_006100.5	9770031	9772637	-	2004.31	1.55569	0.31412	4.87958	1.06314e-06	0.000593518
gene19844	S100A9	S100A12	S100 calcium binding protein A9	426356	ENSGALG00000024272	25	NC_006112.4	3296969	3298404	-	377.486	1.55282	0.375939	4.616	3.91206e-06	0.00136998
gene11457	DES	---	desmin	395906	ENSGALG00000011306	7	NC_006094.5	22170617	22175089	-	4927.4	1.54996	0.399793	3.34237	0.000830664	0.0357933
gene3284	HHATL	---	hedgehog acyltransferase-like	420391	ENSGALG00000005297	2	NC_006089.5	2106160	2125850	-	36.0651	1.54817	0.281967	5.39048	7.02683e-08	0.000106987
gene5877	LOC107052968	---	translation initiation factor IF-2-like	107052968	---	3	NC_006090.5	27510876	27524897	+	7.53132	1.54521	0.401123	3.54561	0.000391713	0.0235986
gene15544	RASD1	---	ras related dexamethasone induced 1	416507	ENSGALG00000004860	14	NC_006101.5	5183627	5185515	-	361.654	1.54519	0.371267	3.98327	6.79727e-05	0.00779731
gene12453	LOC101751837	---	uncharacterized ncRNA	101751837	---	8	NC_006095.5	29446876	29451252	+	53.9728	1.5401	0.400484	3.30614	0.000945917	0.0388699
gene22228	ASIC1	ACCN2	acid sensing ion channel 1	426883	ENSGALG00000034025	33	NC_008465.4	5796495	5814160	-	17.7818	1.53794	0.400683	3.1696	0.00152651	0.0484278
gene14200	WFDC1	PS20	WAP four-disulfide core domain 1	395238	ENSGALG00000005503	11	NC_006098.5	16725683	16738297	+	133.312	1.53572	0.385086	3.74406	0.000181067	0.0145396
gene20241	CHIA-M31	---	chitinase-M31 acidic	419931	ENSGALG00000003519	26	NC_006113.5	5081006	5085690	-	9.16317	1.53493	0.394102	3.55449	0.000378712	0.0231484
gene12285	TRABD2B	---	TraB domain containing 2B	424623	ENSGALG00000027655	8	NC_006095.5	22552468	22819988	-	60.5271	1.52354	0.353403	4.14068	3.46283e-05	0.00492457
gene9885	LOC107053542	---	uncharacterized ncRNA	107053542	---	5	NC_006092.5	46556842	46590890	-	25.2757	1.52313	0.391892	3.74494	0.000180438	0.0145396
gene7843	PARM1	---	prostate androgen-regulated mucin-like protein 1	422503	---	4	NC_006091.5	34605457	34615677	-	113.241	1.52193	0.344345	4.31152	1.62136e-05	0.00298401
gene12297	ELAVL4	HUD	ELAV like RNA binding protein 4	395634	ENSGALG00000010533	8	NC_006095.5	23901027	23976474	+	17.5643	1.51716	0.395933	3.45708	0.000546053	0.0285539
gene19195	RIMS3	---	regulating synaptic membrane exocytosis 3	428226	ENSGALG00000003174	23	NC_006110.5	5044309	5056817	-	36.262	1.51696	0.373193	3.84707	0.000119539	0.011173
gene8722	CTNNA2	---	catenin alpha 2	396035	---	4	NC_006091.5	87426722	87880923	-	43.2301	1.51318	0.395259	3.4178	0.000631291	0.0302082
gene11296	CCDC141	---	coiled-coil domain containing 141	770766	ENSGALG00000020788	7	NC_006094.5	15081682	15139514	+	46.1738	1.50802	0.398838	3.45437	0.000551571	0.0285715
gene20696	KRT20	KRT40	keratin 20	420045	ENSGALG00000019716	27	NC_006114.5	7336035	7340148	-	463.322	1.50779	0.378484	3.76821	0.000164425	0.0139738
gene14711	CADPS	---	calcium dependent secretion activator	416075	---	12	NC_006099.5	13552707	13726566	-	133.499	1.50526	0.276939	5.36183	8.23836e-08	0.000114744
gene10606	GDF2	DSL1	growth differentiation factor 2	396412	ENSGALG00000005981	6	NC_006093.5	18841740	18844960	-	5.70799	1.50369	0.392653	3.19403	0.00140304	0.0467845
gene6457	SLC35F1	---	solute carrier family 35 member F1	770279	ENSGALG00000029011	3	NC_006090.5	63360491	63596059	+	44.4926	1.49861	0.40014	3.21464	0.00130608	0.0457712
gene6209	ADGB	C3H6ORF103	androglobin	421618	ENSGALG00000012317	3	NC_006090.5	46998903	47073551	+	16.0567	1.49128	0.395199	3.57597	0.000348933	0.0218874
gene11799	B3GALT2	---	beta-1,3-galactosyltransferase 2	769122	---	8	NC_006095.5	3820093	3832692	+	34.4855	1.48939	0.390746	3.53861	0.000402238	0.0237156
gene4756	CEBPD	---	CCAAT enhancer binding protein delta	107052707	---	2	NC_006089.5	107911046	107912662	-	710.388	1.48739	0.37119	3.84664	0.000119751	0.011173
gene23227	ADAMTS19	---	ADAM metallopeptidase with thrombospondin type 1 motif 19	415600	ENSGALG00000000151	Z	NC_006127.5	45408971	45570589	-	83.3536	1.48507	0.398656	3.33933	0.000839804	0.0358336
gene20128	G0S2	GOS2	G0/G1 switch 2	419860	ENSGALG00000023933	26	NC_006113.5	3140579	3141464	+	53.848	1.47679	0.39082	3.58639	0.000335283	0.0213869
gene10629	ACTA2	asma	actin alpha 2 smooth muscle aorta	423787	ENSGALG00000006343	6	NC_006093.5	20062662	20075102	-	2196.97	1.47652	0.373743	3.76075	0.000169402	0.0140453
gene13958	MT3	MT1	metallothionein 3	770592	ENSGALG00000014616	11	NC_006098.5	2122326	2123174	-	148.05	1.47437	0.382041	3.64651	0.000265828	0.0185504
gene7267	DRP2	---	dystrophin related protein 2	422193	ENSGALG00000005031	4	NC_006091.5	2055786	2075482	-	63.5306	1.47087	0.383664	3.80087	0.000144189	0.012694
gene407	LSMEM1	C1H7ORF53	leucine rich single-pass membrane protein 1	417778	ENSGALG00000009446	1	NC_006088.5	27049097	27056263	-	10.9449	1.46247	0.397414	3.45015	0.000560269	0.0285715
gene20731	HSPB9	HSP25	heat shock protein family B (small) member 9	428310	ENSGALG00000023818	27	NC_006114.5	7654562	7655554	+	447.076	1.46118	0.397741	3.88384	0.00010282	0.0102255
gene9388	C5H11ORF96	AG2	chromosome 5 open reading frame human C11ORF96	770209	ENSGALG00000042103	5	NC_006092.5	21907061	21908044	+	213.641	1.46012	0.388715	3.5249	0.000423649	0.0243824
gene15386	EGR1	---	early growth response 1	373931	ENSGALG00000007669	13	NC_006100.5	18949952	18952754	+	1741.42	1.4599	0.326831	4.36014	1.2998e-05	0.00265477
gene13393	TPM1	---	tropomyosin 1 (alpha)	396366	ENSGALG00000003521	10	NC_006097.5	4617827	4636539	-	9230.28	1.45744	0.343633	4.12229	3.75117e-05	0.00506786
gene22748	PLCXD3	---	phosphatidylinositol specific phospholipase C X domain containing 3	100857889	ENSGALG00000014845	Z	NC_006127.5	13014399	13110955	-	21.0174	1.45367	0.399546	3.207	0.00134125	0.0460492
gene11576	MYLK	MLCK	myosin light chain kinase	396445	ENSGALG00000011708	7	NC_006094.5	27172896	27356465	-	3531.58	1.44998	0.399302	3.17868	0.00147949	0.047835
gene18483	TMEM52	---	transmembrane protein 52	419401	ENSGALG00000037021	21	NC_006108.5	1908941	1916291	+	379.341	1.44898	0.362029	3.86056	0.000113129	0.0108256
gene8604	TNIP2	---	TNFAIP3 interacting protein 2	422884	ENSGALG00000015666	4	NC_006091.5	82438663	82449196	+	1756.98	1.44668	0.32281	4.38503	1.15969e-05	0.00245854
gene17002	LOC107052222	---	uncharacterized pseudogene	107052222	---	17	NC_006104.5	8440847	8442391	-	143.189	1.44571	0.302124	4.75456	1.98883e-06	0.00090024
gene10011	HSPA2	HSP70	heat shock 70kDa protein 2	423504	ENSGALG00000011715	5	NC_006092.5	53058059	53060378	-	5920.37	1.4423	0.343175	4.21027	2.55063e-05	0.00396603
gene18499	TMEM88B	---	transmembrane protein 88B	419414	ENSGALG00000001534	21	NC_006108.5	2206190	2209802	-	66.0143	1.44141	0.400316	3.35245	0.000800983	0.0350257
gene20697	KRT23	---	keratin 23	420044	ENSGALG00000039447	27	NC_006114.5	7349558	7359229	-	189.461	1.43652	0.388145	3.58596	0.000335846	0.0213869
gene14368	MUSTN1	PD284	musculoskeletal embryonic nuclear protein 1	404773	ENSGALG00000001709	12	NC_006099.5	1237476	1240740	-	97.7596	1.4334	0.385715	3.46754	0.00052524	0.028015
gene8979	SYT12	---	synaptotagmin 12	422998	ENSGALG00000004306	5	NC_006092.5	1709714	1716080	-	141.372	1.43071	0.323711	4.3476	1.37638e-05	0.00274425
gene12775	KCNE4	---	potassium voltage-gated channel subfamily E regulatory 4	771271	ENSGALG00000031350	9	NC_006096.5	8277563	8284368	+	141.608	1.42571	0.363435	3.78265	0.00015517	0.0133271
gene13353	LINGO1	LRRN6A	leucine rich repeat and Ig domain containing 1	415344	ENSGALG00000002708	10	NC_006097.5	3191002	3290700	+	56.8813	1.42354	0.393791	3.25512	0.00113344	0.0428507
gene3225	LOC112529948	---	GTPase IMAP family member 7-like	112529948	---	2	NC_006089.5	413962	419527	+	10.2683	1.42164	0.401086	3.25864	0.00111948	0.0427085
gene11805	RGS4	---	regulator of G-protein signaling 4	378901	ENSGALG00000002564	8	NC_006095.5	3972117	4072191	+	596.288	1.41754	0.278405	5.03311	4.8259e-07	0.000348045
gene2128	RAI2	---	retinoic acid induced 2	418614	ENSGALG00000016538	1	NC_006088.5	122146193	122179404	-	189.619	1.41381	0.343633	4.00697	6.15038e-05	0.00741054
gene23624	CDO1	---	cysteine dioxygenase type 1	427391	ENSGALG00000002358	Z	NC_006127.5	73147042	73156877	+	39.4418	1.40957	0.377916	3.55895	0.000372344	0.0228454
gene1144	KCNJ8	---	potassium voltage-gated channel subfamily J member 8	395973	ENSGALG00000026373	1	NC_006088.5	66955394	66963463	+	464.554	1.40798	0.308396	4.48268	7.37129e-06	0.0019912
gene7894	LOC112532312	---	uncharacterized ncRNA	112532312	---	4	NC_006091.5	38252910	38265887	-	7.72411	1.39441	0.396074	3.36617	0.000762192	0.0342231
gene10868	SLC18A2	---	solute carrier family 18 member A2	423921	ENSGALG00000009289	6	NC_006093.5	30079047	30112067	+	17.1075	1.39398	0.387499	3.38841	0.000702987	0.0326178
gene9020	FIBIN	---	fin bud initiation factor homolog	426933	ENSGALG00000023904	5	NC_006092.5	3728503	3730201	+	77.5585	1.39008	0.394398	3.24313	0.00118224	0.0439028
gene9216	LOC107053414	---	mucin-5B-like	107053414	---	5	NC_006092.5	14892165	14918236	-	54.673	1.38847	0.394772	3.35392	0.000796767	0.0349326
gene16973	OLFM1	NOELIN-1	olfactomedin 1	395535	ENSGALG00000002515	17	NC_006104.5	7899618	7927028	+	71.958	1.3884	0.373054	3.52829	0.000418258	0.0242387
gene22649	RUSC2	---	RUN and SH3 domain containing 2	431657	ENSGALG00000002371	Z	NC_006127.5	8946632	9000392	+	118.367	1.38813	0.350247	3.84262	0.000121726	0.011173
gene6387	TMEM200A	---	transmembrane protein 200A	427076	ENSGALG00000002282	3	NC_006090.5	57834715	57893404	-	264.099	1.38694	0.325888	4.18345	2.87113e-05	0.00421805
gene9021	BBOX1	---	gamma-butyrobetaine hydroxylase 1	426932	ENSGALG00000013297	5	NC_006092.5	3749189	3784248	+	48.2382	1.38375	0.39864	3.1839	0.00145304	0.047714
gene10387	PRKG1	---	protein kinase cGMP-dependent 1	423682	ENSGALG00000003805	6	NC_006093.5	10526943	10917042	+	254.113	1.38076	0.356425	3.74096	0.000183321	0.0146203
gene17407	SOCS3	---	suppressor of cytokine signaling 3	395299	ENSGALG00000027786	18	NC_006105.5	9837554	9839585	+	737.251	1.38002	0.329891	4.09234	4.27034e-05	0.00567616
gene15504	CYP3A5	CYP3A37, CYP3A7	cytochrome P450 family 3 subfamily A member 5	414832	ENSGALG00000004449	14	NC_006101.5	4323045	4332386	-	115.347	1.37553	0.379619	3.49807	0.00046863	0.0258563
gene19366	JAM3	---	junctional adhesion molecule 3	419736	ENSGALG00000001472	24	NC_006111.5	2520585	2547732	+	360.437	1.37407	0.295381	4.59584	4.31016e-06	0.0013882
gene9208	DUSP8	---	dual specificity phosphatase 8	770435	ENSGALG00000006647	5	NC_006092.5	14348736	14385518	+	360.255	1.37084	0.310285	4.37702	1.20315e-05	0.0025188
gene3133	MAP6	NAU	microtubule associated protein 6	395753	ENSGALG00000007441	1	NC_006088.5	196892802	196929752	-	32.2891	1.36907	0.357502	3.68599	0.000227819	0.0168084
gene4221	EDN1	---	endothelin 1	420854	ENSGALG00000012735	2	NC_006089.5	62674109	62678982	-	78.2477	1.36739	0.325525	4.11996	3.78938e-05	0.00507716
gene14216	FOXF1	---	forkhead box F1	395624	ENSGALG00000034111	11	NC_006098.5	17391020	17395207	-	268.242	1.3644	0.328557	4.06611	4.78041e-05	0.00615864
gene10382	PAPSS2	---	3'-phosphoadenosine 5'-phosphosulfate synthase 2	423678	ENSGALG00000003689	6	NC_006093.5	10301131	10331608	-	871.681	1.36063	0.362925	3.60526	0.000311839	0.0204011
gene16312	SMTN	---	smoothelin	100858894	---	15	NC_006102.5	10245753	10276655	+	2410.19	1.36003	0.286393	4.70065	2.59336e-06	0.00105936
gene17094	LOC107054722	---	uncharacterized ncRNA	107054722	---	18	NC_006105.5	248849	270013	+	18.2496	1.35977	0.381731	3.40091	0.000671631	0.0314203
gene15113	DRD1	D1, D1A, DRD1A	dopamine receptor D1	427633	ENSGALG00000039698	13	NC_006100.5	10740502	10745681	-	37.7868	1.35825	0.387699	3.20162	0.00136658	0.0462899
gene12874	HRASLS	---	HRAS like suppressor	424903	ENSGALG00000007193	9	NC_006096.5	13303064	13305892	-	70.3922	1.35454	0.32915	4.03496	5.46111e-05	0.0067252
gene9123	LMO1	---	LIM domain only 1 (rhombotin 1)	100858792	ENSGALG00000035679	5	NC_006092.5	10352119	10399600	+	9.31962	1.34945	0.383173	3.33826	0.000843057	0.0358336
gene20760	G6PC	---	glucose-6-phosphatase catalytic subunit	100857298	ENSGALG00000030034	27	NC_006114.5	7903409	7906822	+	7.97894	1.34849	0.387624	3.20767	0.00133814	0.0460492
gene18301	TNNC2	---	troponin C2 fast skeletal type	396434	ENSGALG00000006835	20	NC_006107.5	10510924	10512722	-	32.9148	1.34761	0.384833	3.2718	0.00106863	0.0413394
gene23245	CAMK4	---	calcium/calmodulin dependent protein kinase IV	723973	ENSGALG00000000244	Z	NC_006127.5	46625291	46782763	-	10.3032	1.34511	0.386151	3.35658	0.000789136	0.0346889
gene13260	RBPMS2	RBPMS	RNA binding protein mRNA processing factor 2	395678	ENSGALG00000030988	10	NC_006097.5	1554284	1575874	-	213.941	1.34303	0.370982	3.44466	0.000571781	0.0285857
gene7711	MFAP3L	---	microfibril associated protein 3 like	428729	ENSGALG00000009667	4	NC_006091.5	25262962	25281349	+	105.834	1.33812	0.385471	3.20129	0.00136813	0.0462899
gene4749	DTNA	---	dystrobrevin alpha	421104	ENSGALG00000015211	2	NC_006089.5	107317306	107538069	+	319.484	1.33163	0.366622	3.50228	0.000461288	0.025676
gene7741	NOCT	CCRN4L, MNOC, NOC	nocturnin	404779	ENSGALG00000032957	4	NC_006091.5	29193412	29198986	+	1559.96	1.32661	0.253239	5.21897	1.79926e-07	0.000177258
gene7294	GJB1	CX32	gap junction protein beta 1	378797	ENSGALG00000005541	4	NC_006091.5	2316357	2318810	-	3.96561	1.32649	0.340395	3.22537	0.00125809	0.0453131
gene7424	ARHGAP36	---	Rho GTPase activating protein 36	100859007	ENSGALG00000007160	4	NC_006091.5	9501749	9523195	+	159.976	1.32529	0.344052	3.73486	0.000187822	0.0149082
gene16101	LOC112533514	---	uncharacterized ncRNA	112533514	---	15	NC_006102.5	6100299	6102472	-	27.9024	1.32198	0.3299	3.89515	9.8138e-05	0.010022
gene9990	C5H14ORF79	---	chromosome 5 C14ORF79 homolog	423498	ENSGALG00000011690	5	NC_006092.5	52105226	52113562	+	47.2195	1.31849	0.368508	3.48759	0.000487387	0.0266757
gene14126	RRAD	---	RRAD Ras related glycolysis inhibitor and calcium channel regulator	415790	ENSGALG00000005140	11	NC_006098.5	11211183	11216791	+	140.182	1.31759	0.378114	3.31519	0.000915818	0.0383453
gene11096	COL6A3	---	collagen type VI alpha 3 chain	396548	ENSGALG00000003923	7	NC_006094.5	4846470	4899768	+	1594.28	1.31447	0.342607	3.75874	0.000170774	0.0140892
gene17160	RAB40B	---	RAB40B member RAS oncogene family	417338	ENSGALG00000001545	18	NC_006105.5	3365331	3388901	+	44.9783	1.31263	0.36854	3.37936	0.000726559	0.0330855
gene7313	FYTTD1L	---	forty-two-three domain containing 1-like	422221	ENSGALG00000030064	4	NC_006091.5	2904812	2916882	+	301.037	1.31084	0.268064	4.86348	1.15339e-06	0.00062049
gene1934	SIK1	SIK2, SNF1LK	salt inducible kinase 1	395417	ENSGALG00000041988	1	NC_006088.5	111210235	111240002	-	1469.68	1.30955	0.36883	3.46828	0.000523808	0.028015
gene11689	RND3	---	Rho family GTPase 3	424312	ENSGALG00000026313	7	NC_006094.5	35008792	35022837	-	351.709	1.3084	0.324782	3.94974	7.82369e-05	0.00856412
gene7538	COL4A6	---	collagen type IV alpha 6 chain	422350	ENSGALG00000008266	4	NC_006091.5	13981270	14102133	+	2075.72	1.30766	0.311028	4.13583	3.53672e-05	0.00493609
gene16302	HSPB8	---	heat shock protein family B (small) member 8	416988	ENSGALG00000007383	15	NC_006102.5	10005536	10008560	-	188.894	1.30645	0.35151	3.64802	0.000264273	0.0185504
gene15972	CLDN5	---	claudin 5	374028	ENSGALG00000001621	15	NC_006102.5	996734	998486	-	433.152	1.30501	0.274105	4.73632	2.17637e-06	0.000959207
gene8671	REEP1	---	receptor accessory protein 1	771776	---	4	NC_006091.5	85496173	85557915	-	274.349	1.30377	0.345744	3.67277	0.000239932	0.0173956
gene453	LOC112533248	---	uncharacterized ncRNA	112533248	---	1	NC_006088.5	31174895	31184423	-	19.2505	1.30034	0.376594	3.26269	0.0011036	0.0423923
gene1164	SSPN	---	sarcospan	418211	ENSGALG00000014042	1	NC_006088.5	67612074	67632419	+	319.867	1.29846	0.384419	3.16147	0.00156974	0.0489923
gene3644	COL28A1	---	collagen type XXVIII alpha 1 chain	420576	ENSGALG00000010259	2	NC_006089.5	24708471	24769680	-	131.304	1.29815	0.372976	3.36193	0.000773999	0.0344759
gene10993	JAKMIP3	C6H10ORF39	Janus kinase and microtubule interacting protein 3	428991	---	6	NC_006093.5	35766555	35824856	+	6.57239	1.29793	0.385075	3.28546	0.00101816	0.0401227
gene20739	CAVIN1	PTRF	caveolae associated protein 1	396006	ENSGALG00000003261	27	NC_006114.5	7732094	7746642	-	4280.93	1.29742	0.282273	4.55495	5.23976e-06	0.00160755
gene6904	MATN3	---	matrilin 3	395954	ENSGALG00000016478	3	NC_006090.5	101394465	101409742	-	30.8467	1.29652	0.325758	3.89198	9.94295e-05	0.0100924
gene9576	PLEK2	---	pleckstrin 2	423278	ENSGALG00000009562	5	NC_006092.5	29157304	29165785	-	486.679	1.29218	0.338259	3.74379	0.000181263	0.0145396
gene18136	CDH4	---	cadherin 4	419222	ENSGALG00000005102	20	NC_006107.5	7236143	7650778	+	21.8835	1.29002	0.381264	3.1936	0.0014051	0.0467845
gene7537	COL4A5	---	collagen type IV alpha 5 chain	422348	ENSGALG00000008141	4	NC_006091.5	13901306	13980749	-	3441.41	1.28876	0.309138	4.07404	4.62052e-05	0.00599879
gene9126	TUB	---	tubby bipartite transcription factor	423061	ENSGALG00000005986	5	NC_006092.5	10448593	10578961	-	218.144	1.28656	0.338625	3.71164	0.000205918	0.0159663
gene2910	MMP27	---	matrix metallopeptidase 27	395850	ENSGALG00000019060	1	NC_006088.5	183804798	183812264	+	77.2582	1.28579	0.376054	3.30516	0.000949234	0.0388699
gene314	PIM3	---	pim-3 oncogene	768655	ENSGALG00000023576	1	NC_006088.5	19333597	19338292	-	1577.08	1.28538	0.311976	4.05879	4.93277e-05	0.00630641
gene20819	ANGPTL4	---	angiopoietin like 4	769087	ENSGALG00000000619	28	NC_006115.5	945432	954011	-	121.808	1.28522	0.371299	3.34214	0.000831358	0.0357933
gene1279	NOBOX	---	NOBOX oogenesis homeobox	419032	---	1	NC_006088.5	74745799	74766293	-	76.9971	1.28259	0.288793	4.41592	1.0058e-05	0.00230755
gene6647	PRSS35	---	serine protease 35	421839	ENSGALG00000015847	3	NC_006090.5	77720179	77731788	-	225.936	1.28226	0.357587	3.4732	0.000514292	0.027785
gene10595	ALOX5	---	arachidonate 5-lipoxygenase	423769	ENSGALG00000005857	6	NC_006093.5	18465533	18489406	-	171.33	1.27863	0.362621	3.42098	0.000623958	0.0300289
gene13987	DPEP2	---	dipeptidase 2	107054267	ENSGALG00000003433	11	NC_006098.5	3459180	3474487	+	40.8696	1.2782	0.396699	3.21499	0.00130449	0.0457712
gene11456	SPEG	---	SPEG complex locus	429033	---	7	NC_006094.5	22137915	22169041	-	137.621	1.2749	0.374418	3.23032	0.00123651	0.0451999
gene22664	MSMP	---	microseminoprotein prostate associated	769825	ENSGALG00000028118	Z	NC_006127.5	9106946	9116179	+	10.5672	1.27337	0.384248	3.20643	0.00134393	0.0460492
gene3023	TENM4	ODZ4, TEN4	teneurin transmembrane protein 4	395406	ENSGALG00000033966	1	NC_006088.5	193208187	193804627	+	103.026	1.27057	0.316595	3.97789	6.95306e-05	0.00786824
gene22624	IL11RA	---	interleukin 11 receptor alpha	693251	ENSGALG00000005848	Z	NC_006127.5	8328383	8349089	+	43.2212	1.26892	0.376328	3.22856	0.00124416	0.0451999
gene15021	SLIT3	---	slit guidance ligand 3	374173	ENSGALG00000001916	13	NC_006100.5	4953906	5428938	+	492.499	1.26558	0.336837	3.68723	0.000226709	0.0168084
gene742	EMP1	---	epithelial membrane protein 1	417964	ENSGALG00000011803	1	NC_006088.5	48327380	48341583	+	365.46	1.26407	0.366836	3.31137	0.00092842	0.0383986
gene17142	PMP22	---	peripheral myelin protein 22	417327	ENSGALG00000031425	18	NC_006105.5	2313522	2327119	+	706.287	1.26354	0.279072	4.51523	6.32478e-06	0.00176546
gene15730	GRIN2A	---	glutamate ionotropic receptor NMDA type 2A	427678	ENSGALG00000007278	14	NC_006101.5	9649750	9810954	+	17.9699	1.26241	0.400711	3.18335	0.00145581	0.047714
gene12155	NEXN	---	nexilin F-actin binding protein	424552	ENSGALG00000008945	8	NC_006095.5	19269322	19293998	-	110.353	1.26086	0.379994	3.16098	0.00157237	0.0489923
gene995	CGTL	---	cystine/glutamate transporter-like	418109	ENSGALG00000012847	1	NC_006088.5	56635320	56653553	-	52.9702	1.26056	0.295934	4.19422	2.73816e-05	0.00417722
gene4840	TTPA	---	alpha tocopherol transfer protein	771074	ENSGALG00000030031	2	NC_006089.5	113803561	113818994	-	145.678	1.26008	0.368477	3.21192	0.0013185	0.0458136
gene13974	NECAB2	EFCBP2	N-terminal EF-hand calcium binding protein 2	415705	---	11	NC_006098.5	2531743	2583786	-	38.3287	1.26003	0.328138	3.79529	0.000147471	0.0128638
gene6912	RHOB	---	ras homolog family member B	395734	ENSGALG00000016485	3	NC_006090.5	101681373	101683700	+	1382.58	1.25961	0.291609	4.28821	1.80121e-05	0.00307301
gene13387	LOC112533161	---	uncharacterized ncRNA	112533161	---	10	NC_006097.5	4474568	4478521	-	47.31	1.25953	0.274473	4.60931	4.04006e-06	0.00136998
gene4395	CMBL	---	carboxymethylenebutenolidase homolog	420928	---	2	NC_006089.5	78356409	78369001	+	210.593	1.25947	0.399972	3.19821	0.00138284	0.0464279
gene3668	ARL4A	ARL4	ADP ribosylation factor like GTPase 4A	420589	ENSGALG00000027757	2	NC_006089.5	26785439	26803358	+	1499.78	1.25906	0.287626	4.32123	1.55162e-05	0.00290459
gene12929	NMUR1	---	neuromedin U receptor 1	429150	ENSGALG00000007714	9	NC_006096.5	15442323	15456334	-	10.6484	1.25506	0.392552	3.27865	0.00104306	0.0407289
gene22746	C7	---	complement C7	427187	ENSGALG00000014835	Z	NC_006127.5	12937242	12956390	+	313.971	1.25438	0.35426	3.43635	0.000589618	0.0289118
gene8989	IFITM5	Dspa1	interferon induced transmembrane protein 5	422992	ENSGALG00000004239	5	NC_006092.5	1821594	1823163	+	180.208	1.25345	0.351705	3.48137	0.000498861	0.0272147
gene17175	LOC427799	UTS2R5	urotensin-2 receptor-like	427799	---	18	NC_006105.5	3545807	3566549	-	36.8037	1.24969	0.347299	3.51489	0.000439939	0.0250336
gene10059	RTN1	---	reticulon 1	378791	ENSGALG00000012006	5	NC_006092.5	54848750	54966049	+	123.781	1.24918	0.336353	3.64445	0.000267966	0.018622
gene4308	SERPINB10B	MENT, MENT-1, SERPINB10	serpin peptidase inhibitor clade B (ovalbumin) member 10 B	395715	ENSGALG00000019553	2	NC_006089.5	67656284	67662718	-	104.083	1.24914	0.397026	3.43458	0.00059347	0.0289118
gene22173	FAIM2	---	Fas apoptotic inhibitory molecule 2	426899	ENSGALG00000031615	33	NC_008465.4	5144468	5161079	+	27.7388	1.24633	0.367367	3.23394	0.00122097	0.0447457
gene18812	DUSP26	---	dual specificity phosphatase 26	426921	ENSGALG00000001633	22	NC_006109.5	1926344	1930743	-	27.4742	1.24589	0.375913	3.15912	0.00158247	0.0491405
gene21408	LOC107049937	---	solute carrier family 2 facilitated glucose transporter member 4-like	107049937	---	31	NC_028740.2	2234063	2250899	+	29.8317	1.24463	0.378934	3.1619	0.00156746	0.0489923
gene241	RELN	---	reelin	427850	ENSGALG00000008193	1	NC_006088.5	13184634	13457315	-	184.047	1.24203	0.359973	3.34019	0.000837224	0.0358336
gene17583	ELN	---	elastin	396441	---	19	NC_006106.5	943081	962579	+	1977.78	1.23897	0.34961	3.4541	0.00055214	0.0285715
gene11848	TNFSF4	---	tumor necrosis factor superfamily member 4	424384	ENSGALG00000044557	8	NC_006095.5	4727319	4743220	+	124.475	1.23894	0.352647	3.29562	0.000982039	0.0395365
gene17191	MXRA7	---	matrix remodeling associated 7	769894	ENSGALG00000001805	18	NC_006105.5	4256473	4282024	+	380.207	1.23805	0.365775	3.25662	0.00112747	0.0428212
gene12008	COL11A1	---	collagen type XI alpha 1 chain	374046	---	8	NC_006095.5	11576206	11743370	+	70.4166	1.23429	0.326494	3.70725	0.000209519	0.0160964
gene1093	CALD1	---	caldesmon 1	373965	ENSGALG00000033471	1	NC_006088.5	62269277	62457112	+	3713.81	1.23289	0.351131	3.41476	0.000638371	0.0303734
gene12720	DGKG	---	diacylglycerol kinase gamma	424839	ENSGALG00000005721	9	NC_006096.5	5301672	5321650	-	119.683	1.231	0.313646	3.9084	9.29093e-05	0.00960522
gene9575	LOC423277	---	galectin-related protein-like	423277	ENSGALG00000009552	5	NC_006092.5	29151954	29156846	+	47.2731	1.22688	0.307622	3.98522	6.74181e-05	0.00778703
gene12626	ARHGEF4	---	Rho guanine nucleotide exchange factor 4	424761	---	9	NC_006096.5	2452790	2660190	-	115.165	1.22533	0.346049	3.4525	0.000555408	0.0285715
gene3539	CACNB2	---	calcium voltage-gated channel auxiliary subunit beta 2	428420	ENSGALG00000008591	2	NC_006089.5	19115996	19343809	-	196.497	1.22235	0.375205	3.15849	0.00158587	0.0491405
gene15128	PDLIM7	LMP, LMP-4	PDZ and LIM domain 7	416362	ENSGALG00000026159	13	NC_006100.5	10873692	10890210	-	1615.38	1.22108	0.229425	5.34773	8.9066e-08	0.000114744
gene755	GBE	---	eye-globin	417972	ENSGALG00000011859	1	NC_006088.5	49156263	49172976	-	86.2536	1.21803	0.370597	3.23794	0.00120395	0.0442424
gene14195	CDH13	---	cadherin 13	414849	ENSGALG00000005483	11	NC_006098.5	15966410	16399105	+	625.199	1.21712	0.366684	3.2026	0.00136195	0.0462899
gene18529	AGRN	HSPG	agrin	396538	ENSGALG00000039193	21	NC_006108.5	2711648	2775309	-	464.858	1.21609	0.303306	3.99988	6.3374e-05	0.00750706
gene181	CCDC3	---	coiled-coil domain containing 3	769832	ENSGALG00000030140	1	NC_006088.5	7159393	7201403	-	70.3937	1.2157	0.336614	3.53783	0.000403436	0.0237156
gene17257	HLF	---	HLF PAR bZIP transcription factor	417395	ENSGALG00000003059	18	NC_006105.5	5906620	5940016	+	1609.12	1.21408	0.261877	4.61081	4.01106e-06	0.00136998
gene13481	TMOD2	---	tropomodulin 2	415422	---	10	NC_006097.5	9489337	9520486	+	57.3724	1.21298	0.361108	3.22021	0.00128098	0.0457712
gene3624	COL1A2	COLA	collagen type I alpha 2 chain	396243	ENSGALG00000009641	2	NC_006089.5	23572787	23611758	+	14127.2	1.21186	0.295277	4.0878	4.35489e-05	0.00574297
gene20618	LOC107055293	---	SKI/DACH domain-containing protein 1-like	107055293	---	27	NC_006114.5	6756519	6761683	-	66.2644	1.21164	0.365413	3.17906	0.00147755	0.047835
gene23205	GADD45G	GADD45B	growth arrest and DNA damage inducible gamma	429929	ENSGALG00000028005	Z	NC_006127.5	43742241	43743164	+	226.224	1.20869	0.326721	3.35163	0.000803381	0.0350391
gene11506	TNS1	TNS	tensin 1	396439	ENSGALG00000041013	7	NC_006094.5	22605540	22646145	+	1555.38	1.20724	0.321946	3.70975	0.000207465	0.0160121
gene3098	CHRDL2	---	chordin like 2	419054	---	1	NC_006088.5	195926251	195964081	-	39.6932	1.20105	0.352194	3.31214	0.000925848	0.0383986
gene21118	F2RL3	---	F2R like thrombin/trypsin receptor 3	420139	---	28	NC_006115.5	4355451	4359894	-	94.6057	1.19876	0.331349	3.57	0.000356983	0.0222258
gene10548	SORBS1	---	sorbin and SH3 domain containing 1	423749	---	6	NC_006093.5	17115589	17279025	+	1204.16	1.1922	0.337955	3.45059	0.000559372	0.0285715
gene14630	KLF15	---	Kruppel like factor 15	427588	ENSGALG00000036133	12	NC_006099.5	11023377	11048377	-	275.191	1.18931	0.33866	3.43362	0.000595568	0.0289118
gene387	CAV1	---	caveolin 1	373996	ENSGALG00000043287	1	NC_006088.5	25201919	25216271	-	277.812	1.18885	0.361814	3.18078	0.0014688	0.047835
gene15211	SPARC	---	secreted protein acidic and cysteine rich	386571	ENSGALG00000004184	13	NC_006100.5	13624064	13631175	+	9642.48	1.18797	0.260548	4.53761	5.6895e-06	0.00164289
gene20216	APOBEC2	---	apolipoprotein B mRNA editing enzyme catalytic subunit 2	419915	ENSGALG00000003226	26	NC_006113.5	4710434	4718299	+	176.771	1.1865	0.215073	5.47953	4.26464e-08	7.14242e-05
gene12379	JUN	---	Jun proto-oncogene AP-1 transcription factor	424673	ENSGALG00000010870	8	NC_006095.5	26714120	26715827	-	2201.15	1.18472	0.25048	4.71798	2.38193e-06	0.00102289
gene19911	ACKR1	---	atypical chemokine receptor 1 (Duffy blood group)	101752245	---	25	NC_006112.4	3856453	3859311	+	50.953	1.18451	0.323593	3.64654	0.000265791	0.0185504
gene9862	ASB2	---	ankyrin repeat and SOCS box containing 2	423428	ENSGALG00000010881	5	NC_006092.5	45552811	45586074	-	157.473	1.18351	0.267436	4.38945	1.13638e-05	0.00244001
gene9741	JDP2	JUNDM2	Jun dimerization protein 2	423363	ENSGALG00000010322	5	NC_006092.5	38465822	38481231	+	377.692	1.18163	0.341887	3.36685	0.000760321	0.0342231
gene1378	ENO2	---	enolase 2	395689	ENSGALG00000014528	1	NC_006088.5	77953530	77962833	+	86.354	1.17883	0.35195	3.24192	0.00118729	0.0439106
gene2766	STARD13	---	StAR related lipid transfer domain containing 13	418908	---	1	NC_006088.5	175277167	175576163	+	452.568	1.17763	0.286138	4.07865	4.52976e-05	0.0059269
gene6179	SLC22A3	---	solute carrier family 22 member 3	421582	ENSGALG00000020002	3	NC_006090.5	45522542	45546115	-	139.56	1.1773	0.348491	3.29048	0.00100016	0.0399729
gene19357	ADAMTS15	---	ADAM metallopeptidase with thrombospondin type 1 motif 15	419733	ENSGALG00000001407	24	NC_006111.5	1706164	1717898	+	259.165	1.17535	0.349802	3.29898	0.000970352	0.0391601
gene20533	COL1A1	---	collagen type I alpha 1 chain	395532	---	27	NC_006114.5	5538136	5555592	+	7397.75	1.17341	0.344989	3.36787	0.00075752	0.0341966
gene8573	SORCS2	---	sortilin related VPS10 domain containing receptor 2	428797	ENSGALG00000015554	4	NC_006091.5	79986038	80521507	+	169.115	1.17124	0.359001	3.17242	0.00151172	0.0484278
gene19408	TMEM136-1	TMEM136	transmembrane protein 136 family member 1	419753	ENSGALG00000032108	24	NC_006111.5	3817531	3822818	-	32.7783	1.16225	0.355685	3.23779	0.00120459	0.0442424
gene6519	FOXO3	---	forkhead box O3	421769	ENSGALG00000015297	3	NC_006090.5	67289795	67376989	-	1188.55	1.16169	0.31545	3.5765	0.000348229	0.0218874
gene16999	NACC2	BTBD14A	NACC family member 2	417128	ENSGALG00000001728	17	NC_006104.5	8388397	8438530	+	154.459	1.154	0.296447	3.87231	0.00010781	0.010437
gene22733	EGFLAM	---	EGF like fibronectin type III and laminin G domains	427445	---	Z	NC_006127.5	11920707	11993907	+	277.344	1.15371	0.304857	3.76345	0.000167587	0.0139738
gene12428	LEPR	LPR	leptin receptor	374223	ENSGALG00000011058	8	NC_006095.5	28687054	28717255	+	42.5977	1.15351	0.265911	4.30093	1.7008e-05	0.00303031
gene9904	EML1	---	echinoderm microtubule associated protein like 1	423452	ENSGALG00000031246	5	NC_006092.5	48411449	48531623	+	212.96	1.15342	0.3441	3.27859	0.00104327	0.0407289
gene9673	CFL2	---	cofilin 2	423320	ENSGALG00000010027	5	NC_006092.5	36170756	36176226	-	1011.69	1.15253	0.344751	3.26583	0.00109144	0.0421184
gene8154	SPRY1	---	sprouty RTK signaling antagonist 1	395583	ENSGALG00000042067	4	NC_006091.5	53356177	53362670	-	991.705	1.15111	0.309291	3.67929	0.000233888	0.0170311
gene538	PHLDA1	---	pleckstrin homology like domain family A member 1	107052797	---	1	NC_006088.5	38017047	38021395	-	1165.17	1.15086	0.283502	4.01697	5.89501e-05	0.00718554
gene10719	LOXL4	---	lysyl oxidase like 4	769927	ENSGALG00000013090	6	NC_006093.5	23208373	23219124	+	55.1947	1.14993	0.277856	4.23263	2.30979e-05	0.00375519
gene15057	ADRA1B	---	adrenoceptor alpha 1B	373890	ENSGALG00000001416	13	NC_006100.5	8713426	8730645	-	21.4462	1.14269	0.336679	3.28148	0.00103263	0.0405021
gene1606	ABI3BP	---	ABI family member 3 binding protein	769237	ENSGALG00000015307	1	NC_006088.5	86110406	86243541	-	594.149	1.14064	0.319991	3.52662	0.000420893	0.0243073
gene7570	ATP1B4	---	ATPase Na+/K+ transporting family member beta 4	422365	ENSGALG00000008593	4	NC_006091.5	16441325	16448522	-	69.8375	1.13681	0.345839	3.18929	0.00142623	0.0472166
gene12138	TTLL7	---	tubulin tyrosine ligase like 7	424543	ENSGALG00000008850	8	NC_006095.5	17104731	17184398	+	140.822	1.13592	0.323324	3.44107	0.000579409	0.0287951
gene12429	LOC107054016	---	uncharacterized ncRNA	107054016	---	8	NC_006095.5	28718167	28731750	-	19.8893	1.13579	0.3352	3.33812	0.000843468	0.0358336
gene215	SEMA3C	---	semaphorin 3C	374090	ENSGALG00000040444	1	NC_006088.5	11192352	11314333	+	724.841	1.13321	0.32384	3.4456	0.000569793	0.0285715
gene13503	FBN1	---	fibrillin 1	373992	ENSGALG00000004960	10	NC_006097.5	10622651	10768893	-	2158.65	1.12814	0.297563	3.76575	0.000166049	0.0139738
gene11031	COL3A1	---	collagen type III alpha 1 chain	396340	ENSGALG00000035584	7	NC_006094.5	618383	681637	-	34767.2	1.12748	0.315052	3.53774	0.000403567	0.0237156
gene12607	LIMS2	---	LIM zinc finger domain containing 2	424752	ENSGALG00000001995	9	NC_006096.5	1533628	1566011	-	1976.49	1.1218	0.300154	3.69337	0.000221302	0.0166205
gene9951	CKB	CPK-B	creatine kinase B	396248	ENSGALG00000011511	5	NC_006092.5	50513988	50521688	-	3190.7	1.1208	0.288686	3.84057	0.000122751	0.011173
gene10507	KCNMA1	KCa1.1, cSlo, slo1	potassium calcium-activated channel subfamily M alpha 1	374065	ENSGALG00000004980	6	NC_006093.5	14211114	14652721	+	657.973	1.11985	0.328197	3.35033	0.00080716	0.0351125
gene17018	GSN	---	gelsolin	395774	ENSGALG00000001446	17	NC_006104.5	8693938	8722214	+	7782.53	1.11918	0.240603	4.6461	3.38273e-06	0.00128759
gene20154	FAM19A3	---	family with sequence similarity 19 member A3 C-C motif chemokine like	419874	---	26	NC_006113.5	3568682	3578262	+	43.136	1.11066	0.326449	3.32304	0.000890436	0.037376
gene5148	SYBU	GOLSYN	syntabulin	420277	ENSGALG00000036527	2	NC_006089.5	132583809	132627937	-	556.921	1.10864	0.298336	3.58045	0.000343007	0.0217602
gene17332	ABCA8	---	ATP binding cassette subfamily A member 8	417440	ENSGALG00000021399	18	NC_006105.5	7902390	7923428	-	375.094	1.10846	0.338784	3.22249	0.0012708	0.0455745
gene8289	SORBS2	---	sorbin and SH3 domain containing 2	422719	ENSGALG00000013427	4	NC_006091.5	61097188	61240073	-	263.985	1.10414	0.3128	3.49447	0.000474998	0.0260828
gene13528	HDC	---	histidine decarboxylase	415454	ENSGALG00000023436	10	NC_006097.5	11326327	11335517	+	55.7281	1.10265	0.346136	3.20196	0.00136495	0.0462899
gene17738	LOC107054798	---	translation initiation factor IF-2-like	107054798	---	19	NC_006106.5	5658494	5663241	-	43.7171	1.10056	0.326538	3.33356	0.000857429	0.0361718
gene19041	LOC101747877	---	uncharacterized protein	101747877	---	23	NC_006110.5	1955601	1963923	-	269.172	1.10004	0.248498	4.43866	9.05194e-06	0.00216574
gene17936	WSCD1	---	WSC domain containing 1	427842	ENSGALG00000005886	19	NC_006106.5	9783497	9807436	+	194.9	1.09934	0.318111	3.40522	0.000661097	0.0311889
gene18764	NEFL	---	neurofilament light polypeptide	419528	ENSGALG00000000314	22	NC_006109.5	1089664	1094517	+	49.0963	1.09845	0.323021	3.34591	0.000820136	0.0354926
gene22101	KIF5A	---	kinesin family member 5A	107050879	---	33	NC_008465.4	3765599	3801680	-	34.5091	1.0954	0.290705	3.8378	0.000124142	0.0112386
gene17330	FAM20A	---	FAM20A golgi associated secretory pathway pseudokinase	417439	---	18	NC_006105.5	7870916	7880414	-	248.573	1.09532	0.296314	3.713	0.000204818	0.0159591
gene1806	ADAMTS1	---	ADAM metallopeptidase with thrombospondin type 1 motif 1	418479	ENSGALG00000040342	1	NC_006088.5	104338321	104345974	-	4374.21	1.09444	0.258046	4.22833	2.35428e-05	0.00375519
gene17813	TRPV2	---	transient receptor potential cation channel subfamily V member 2	417603	ENSGALG00000004519	19	NC_006106.5	6724905	6766695	+	1058.88	1.08976	0.306973	3.5013	0.00046299	0.025676
gene23095	KLF9	---	Kruppel like factor 9	770238	ENSGALG00000027374	Z	NC_006127.5	35029425	35045191	-	1020.42	1.08781	0.279429	3.81148	0.000138138	0.0122409
gene23387	ARRDC3	---	arrestin domain containing 3	427107	ENSGALG00000025915	Z	NC_006127.5	59536896	59550459	+	3545.56	1.08202	0.27803	3.76327	0.000167706	0.0139738
gene10901	BAG3	---	BCL2 associated athanogene 3	423931	ENSGALG00000009433	6	NC_006093.5	31229092	31247001	+	1302.14	1.08029	0.29076	3.69991	0.000215672	0.0164185
gene1733	GJA5	---	gap junction protein alpha 5	396502	ENSGALG00000039452	1	NC_006088.5	93831629	93852699	-	136.602	1.07518	0.320556	3.28636	0.00101492	0.0400893
gene12730	ADIPOQ	---	adiponectin C1Q and collagen domain containing	404536	ENSGALG00000005554	9	NC_006096.5	5398447	5402971	-	1232.36	1.07431	0.325541	3.25907	0.00111779	0.0427085
gene1117	PDE3A	---	phosphodiesterase 3A	418185	ENSGALG00000013143	1	NC_006088.5	64883003	65126745	+	505.136	1.07309	0.328645	3.21871	0.00128771	0.0457712
gene15279	SPOCK1	---	SPARC/osteonectin cwcv and kazal like domains proteoglycan 1	416304	---	13	NC_006100.5	15286688	15544243	-	63.188	1.0713	0.327071	3.2291	0.0012418	0.0451999
gene3452	CREM	ICER	cAMP responsive element modulator	378903	ENSGALG00000007082	2	NC_006089.5	13013159	13049065	-	1426.62	1.07115	0.306455	3.43698	0.000588232	0.0289118
gene6051	NID1	---	nidogen 1	395531	ENSGALG00000042079	3	NC_006090.5	37941048	37974805	+	3115.44	1.06512	0.265286	3.93556	8.3003e-05	0.00885436
gene11212	AOX2	---	aldehyde oxidase 2	424072	ENSGALG00000020876	7	NC_006094.5	11233181	11281017	+	63.1725	1.06498	0.317478	3.33621	0.0008493	0.0359194
gene846	MAFF	---	MAF bZIP transcription factor F	395519	ENSGALG00000012277	1	NC_006088.5	50976154	50979173	-	325.943	1.06117	0.331182	3.16916	0.00152882	0.0484278
gene8521	CPEB2	---	cytoplasmic polyadenylation element binding protein 2	422832	ENSGALG00000014516	4	NC_006091.5	76829299	76885630	-	335.75	1.059	0.322077	3.21631	0.00129853	0.0457712
gene13964	GNAO1	---	G protein alpha O1	415698	ENSGALG00000003163	11	NC_006098.5	2203846	2321739	+	220.672	1.05818	0.216988	4.88045	1.05842e-06	0.000593518
gene6349	SGK1	SGK	serum/glucocorticoid regulated kinase 1	395133	ENSGALG00000013971	3	NC_006090.5	56205660	56278752	+	1278.05	1.05798	0.312316	3.35816	0.000784621	0.0346075
gene10157	NID2	---	nidogen 2	423583	ENSGALG00000012394	5	NC_006092.5	58248071	58260038	-	663.882	1.05389	0.269645	3.93559	8.29932e-05	0.00885436
gene1292	TEAD4	RTEF-1, TEF-1, TEF-3	TEA domain transcription factor 4	395542	ENSGALG00000014342	1	NC_006088.5	75219390	75286457	-	183.584	1.05322	0.28217	3.69495	0.000219931	0.0165919
gene1278	CD9	---	CD9 molecule	395527	ENSGALG00000017274	1	NC_006088.5	74715961	74739606	+	126.656	1.05166	0.300591	3.4595	0.000541182	0.0284129
gene10309	PLAC9	PLAC9L	placenta specific 9	423636	ENSGALG00000036847	6	NC_006093.5	5866783	5876999	+	338.744	1.05046	0.323912	3.20021	0.00137329	0.0463708
gene11588	AMHR2	---	anti-Mullerian hormone receptor type II	424261	ENSGALG00000012055	7	NC_006094.5	28121632	28149458	+	174.008	1.0487	0.318361	3.27759	0.00104697	0.0407784
gene16799	TNC	GMEM, JI, TN	tenascin C	396440	ENSGALG00000039990	17	NC_006104.5	3013995	3080707	-	984.639	1.04749	0.301812	3.44696	0.000566925	0.0285715
gene3560	ITGA8	---	integrin alpha 8	396225	ENSGALG00000008747	2	NC_006089.5	20336159	20437301	+	439.45	1.04468	0.299615	3.43366	0.00059548	0.0289118
gene15620	RAB26	---	RAB26 member RAS oncogene family	416554	ENSGALG00000032418	14	NC_006101.5	6793408	6813754	+	84.4275	1.0438	0.321377	3.21023	0.00132627	0.0458933
gene21766	EHD2	---	EH domain containing 2	107049991	ENSGALG00000036498	32	NC_006119.4	228309	238494	+	1656.91	1.04223	0.32792	3.15363	0.00161256	0.0497369
gene5445	PYGB	---	glycogen phosphorylase B	421248	ENSGALG00000008508	3	NC_006090.5	4194440	4208671	+	1254.71	1.04053	0.241638	4.34393	1.39958e-05	0.00275767
gene694	MGP	---	matrix Gla protein	395912	ENSGALG00000011740	1	NC_006088.5	48028796	48034029	+	13146.3	1.03937	0.288369	3.56871	0.000358736	0.0222523
gene18498	VWA1	---	von Willebrand factor A domain containing 1	419413	ENSGALG00000001527	21	NC_006108.5	2178660	2191032	-	1799.82	1.03916	0.295074	3.463	0.000534186	0.0283119
gene5208	TRIB1	---	tribbles pseudokinase 1	428386	ENSGALG00000036456	2	NC_006089.5	138852226	138864211	+	859.993	1.03675	0.230386	4.47382	7.68356e-06	0.00204261
gene10293	MAT1A	---	methionine adenosyltransferase 1A	423628	ENSGALG00000002479	6	NC_006093.5	5149809	5166476	+	47.6292	1.03085	0.315852	3.22558	0.00125718	0.0453131
gene9211	LOC107053405	---	uncharacterized ncRNA	107053405	---	5	NC_006092.5	14501574	14509371	-	97.6644	1.03013	0.244574	4.18939	2.79701e-05	0.00417722
gene10525	VCL	---	vinculin	396422	ENSGALG00000005079	6	NC_006093.5	16240141	16296227	-	2622.56	1.02725	0.287027	3.5391	0.000401499	0.0237156
gene10171	BMP4	---	bone morphogenetic protein 4	396165	ENSGALG00000012429	5	NC_006092.5	58714584	58717421	-	284.249	1.02706	0.286462	3.59335	0.000326452	0.0211097
gene19484	SCN2B	---	sodium voltage-gated channel beta 2	419776	ENSGALG00000021272	24	NC_006111.5	5454097	5458911	-	23.0374	1.02284	0.326999	3.21618	0.0012991	0.0457712
gene7047	SOX7	---	SRY-box 7	771337	---	3	NC_006090.5	106814959	106818837	-	526.51	1.01741	0.26853	3.79988	0.000144767	0.012694
gene5241	NDRG1	---	N-myc downstream regulated 1	420321	---	2	NC_006089.5	141967427	142007618	-	1436.08	1.01288	0.309212	3.2152	0.00130354	0.0457712
gene11893	GLUL	p42	glutamate-ammonia ligase	396489	ENSGALG00000043754	8	NC_006095.5	6016293	6022834	+	1408.27	1.01204	0.286599	3.52882	0.000417412	0.0242387
gene19971	PPP1R12B	---	protein phosphatase 1 regulatory subunit 12B	395478	ENSGALG00000000336	26	NC_006113.5	686280	706584	-	1037.8	1.01097	0.228208	4.4435	8.85071e-06	0.00214829
gene3103	P4HA3	---	prolyl 4-hydroxylase alpha 3	419057	ENSGALG00000042030	1	NC_006088.5	196015603	196022249	+	91.3884	1.00915	0.317603	3.2135	0.00131127	0.0457712
gene6101	PGBD5	---	piggyBac transposable element derived 5	421541	ENSGALG00000011111	3	NC_006090.5	40393805	40466869	-	36.3596	1.00775	0.31397	3.207	0.00134128	0.0460492
gene11133	PCBP3	---	poly(rC) binding protein 3	100858906	ENSGALG00000004394	7	NC_006094.5	6687530	6736026	+	30.4655	1.00233	0.275406	3.71906	0.000199962	0.0157228
gene12430	PDE4B	---	phosphodiesterase 4B	424700	ENSGALG00000011094	8	NC_006095.5	28731898	28875788	+	773.534	1.00122	0.258349	3.86868	0.000109425	0.0105325
gene20759	AOC3	---	amine oxidase copper containing 3	420015	ENSGALG00000046412	27	NC_006114.5	7887720	7900924	+	284.078	0.997066	0.249091	4.0498	5.12612e-05	0.00645506
gene11447	LOC107049146	---	gap junction gamma-1 protein-like	107049146	ENSGALG00000042929	7	NC_006094.5	22048224	22054578	+	146.624	0.996358	0.296471	3.38057	0.000723354	0.0330855
gene11028	LOC112532754	---	uncharacterized ncRNA	112532754	---	7	NC_006094.5	401764	417921	-	24.5822	-1.00097	0.309575	-3.28194	0.00103097	0.0405021

## Sheet: Fay Heat+LPS
Gene ID (from GTF)	Gene Symbol	Synonyms	Description	Entrez ID	Ensembl ID	Chromosome	Scaffold	Start (bp)	Stop (bp)	Strand	Base Mean Read Count	Log2 Fold Change (Log2FC)	Log2FC Standard Error	Test Statistic	p-value	q-value
gene13987	DPEP2	---	dipeptidase 2	107054267	ENSGALG00000003433	11	NC_006098.5	3459180	3474487	+	40.8696	2.14423	0.390234	5.17885	2.23262e-07	0.000133805
gene10070	KCNK4	---	potassium channel subfamily K member 4	423536	ENSGALG00000012021	5	NC_006092.5	55140291	55150823	+	533.263	2.09922	0.363811	5.36403	8.13857e-08	9.08698e-05
gene14208	CRISPLD2	---	cysteine rich secretory protein LCCL domain containing 2	415818	ENSGALG00000032143	11	NC_006098.5	16909054	16935808	+	2367.36	1.96337	0.34156	5.44186	5.27261e-08	7.03643e-05
gene7740	LOC101751121	---	uncharacterized ncRNA	101751121	---	4	NC_006091.5	28969907	29042078	-	15.6556	1.90617	0.376293	4.55226	5.30732e-06	0.000845318
gene16197	SUSD2	---	sushi domain containing 2	416922	ENSGALG00000005824	15	NC_006102.5	8112789	8130920	-	11.7331	1.85074	0.371305	4.4152	1.00917e-05	0.00115765
gene6209	ADGB	C3H6ORF103	androglobin	421618	ENSGALG00000012317	3	NC_006090.5	46998903	47073551	+	16.0567	1.7818	0.388054	4.1564	3.23299e-05	0.00206543
gene4395	CMBL	---	carboxymethylenebutenolidase homolog	420928	---	2	NC_006089.5	78356409	78369001	+	210.593	1.70565	0.399682	4.03107	5.55224e-05	0.00289097
gene19940	LHFPL5	PMP22A	LHFPL tetraspan subfamily member 5	378916	ENSGALG00000039170	26	NC_006113.5	103162	106476	+	198.657	1.69281	0.372469	4.23199	2.3163e-05	0.00163685
gene2559	ACOD1	IRG1	aconitate decarboxylase 1	418812	ENSGALG00000016919	1	NC_006088.5	155852081	155859708	-	334.359	1.67939	0.378973	4.23284	2.30758e-05	0.00163685
gene18502	LOC771069	---	C-factor-like	771069	ENSGALG00000023936	21	NC_006108.5	2227169	2238416	+	172.135	1.67221	0.353036	4.31604	1.58856e-05	0.00135052
gene19938	FKBP5	FKBP51	FK506 binding protein 5	421186	ENSGALG00000042148	26	NC_006113.5	76662	94241	-	7259.32	1.65765	0.386028	3.89469	9.83232e-05	0.00410652
gene21626	DMBT1	---	deleted in malignant brain tumors 1	426819	---	31	NC_028740.2	4830919	4839266	+	652.139	1.62099	0.295486	5.21755	1.81305e-07	0.000131713
gene16604	IL4I1	LAO	interleukin 4 induced 1	417039	ENSGALG00000000081	16	NC_006103.5	2473441	2478234	+	286.304	1.59638	0.399621	3.51793	0.000434928	0.0111674
gene4911	KCNB2	---	potassium voltage-gated channel subfamily B member 2	431181	ENSGALG00000031693	2	NC_006089.5	117417796	117612486	+	171.558	1.53183	0.315108	4.59114	4.40833e-06	0.000759951
gene17702	ASL2	ASL, CRYD2	argininosuccinate lyase 2	417545	ENSGALG00000002576	19	NC_006106.5	5082589	5091638	-	2916	1.52507	0.394113	3.48956	0.000483813	0.011853
gene5103	DCSTAMP	TM7SF4	dendrocyte expressed seven transmembrane protein	420265	ENSGALG00000033520	2	NC_006089.5	129825658	129834715	+	43.268	1.52356	0.398519	3.71926	0.000199811	0.00652327
gene18499	TMEM88B	---	transmembrane protein 88B	419414	ENSGALG00000001534	21	NC_006108.5	2206190	2209802	-	66.0143	1.51971	0.399659	3.54483	0.000392873	0.0103457
gene6761	LOC107053135	---	uncharacterized ncRNA	107053135	---	3	NC_006090.5	88282908	88296774	-	13.4853	1.50043	0.339805	4.12449	3.71559e-05	0.00226286
gene21625	LOC426820	---	deleted in malignant brain tumors 1 protein-like	426820	ENSGALG00000044326	31	NC_028740.2	4828018	4866801	+	954.564	1.4842	0.340633	4.17513	2.9781e-05	0.00194833
gene8388	ATP10D	---	ATPase phospholipid transporting 10D (putative)	422768	ENSGALG00000014192	4	NC_006091.5	66764063	66802169	-	1219.52	1.47578	0.263741	5.3294	9.85369e-08	9.09287e-05
gene17333	ABCA9	---	ATP binding cassette subfamily A member 9	417443	ENSGALG00000021395	18	NC_006105.5	7924790	7947210	-	2612.41	1.46544	0.336466	4.094	4.23992e-05	0.00246563
gene10011	HSPA2	HSP70	heat shock 70kDa protein 2	423504	ENSGALG00000011715	5	NC_006092.5	53058059	53060378	-	5920.37	1.45804	0.330995	4.32749	1.50818e-05	0.00132582
gene4311	OVALY	SERPINB14B, SERPINB3	ovalbumin-related protein Y	420897	ENSGALG00000019551	2	NC_006089.5	67700179	67707207	-	27.7787	1.44971	0.380698	3.74371	0.000181324	0.0061374
gene17701	LOC107054792	---	uncharacterized ncRNA	107054792	---	19	NC_006106.5	5081961	5099411	+	36.1478	1.44118	0.371134	3.70773	0.000209126	0.00678769
gene10595	ALOX5	---	arachidonate 5-lipoxygenase	423769	ENSGALG00000005857	6	NC_006093.5	18465533	18489406	-	171.33	1.41178	0.351648	3.84154	0.000122264	0.00479478
gene2676	RB1	---	retinoblastoma 1	386582	ENSGALG00000016997	1	NC_006088.5	170072965	170150029	+	5581.96	1.39244	0.296279	4.4217	9.79292e-06	0.00115703
gene17703	ASL1	ASL, CRYD1	argininosuccinate lyase 1	396498	ENSGALG00000002558	19	NC_006106.5	5095412	5103187	-	98.0112	1.39105	0.386683	3.18705	0.0014373	0.0248934
gene14547	LOC107054446	---	uncharacterized ncRNA	107054446	---	12	NC_006099.5	6988254	7031724	-	9.58812	1.37344	0.381232	3.19238	0.00141106	0.0246171
gene12490	MIR1630	gga-mir-1630	microRNA 1630	100315878	ENSGALG00000036687	9	NC_006096.5	909477	909533	+	5.84351	1.3635	0.384399	3.30832	0.000938581	0.0188647
gene755	GBE	---	eye-globin	417972	ENSGALG00000011859	1	NC_006088.5	49156263	49172976	-	86.2536	1.3572	0.360343	3.76313	0.0001678	0.00584307
gene17177	CD7	---	CD7 molecule	417346	---	18	NC_006105.5	3669321	3711729	+	999.451	1.35151	0.335337	3.87185	0.000108014	0.00439623
gene2642	LOC101750152	---	uncharacterized ncRNA	101750152	---	1	NC_006088.5	168701599	168706738	-	55.1673	1.34282	0.380369	3.24714	0.00116571	0.0217894
gene23388	ADGRV1	GPR98, MASS1	adhesion G protein-coupled receptor V1	431566	---	Z	NC_006127.5	59619646	59880096	-	13.8941	1.33496	0.384935	2.91895	0.00351214	0.0450938
gene6392	LAMA2	---	laminin alpha 2	421709	ENSGALG00000042388	3	NC_006090.5	58190049	58539624	-	136.877	1.32346	0.396289	3.17897	0.00147798	0.0253619
gene11720	ACVR1C	---	activin A receptor type 1C	424325	ENSGALG00000041257	7	NC_006094.5	36235775	36252017	-	14.8136	1.32018	0.344818	3.7173	0.000201364	0.00656118
gene453	LOC112533248	---	uncharacterized ncRNA	112533248	---	1	NC_006088.5	31174895	31184423	-	19.2505	1.30921	0.367447	3.2629	0.0011028	0.0210637
gene6357	LOC100859246	---	uncharacterized ncRNA	100859246	---	3	NC_006090.5	56832831	56850851	-	44.7059	1.30665	0.359152	3.46048	0.00053921	0.0127733
gene4262	F13A1	---	coagulation factor XIII A chain	395420	ENSGALG00000012802	2	NC_006089.5	65019004	65077562	+	181.075	1.30572	0.399574	3.03574	0.00239944	0.0350241
gene20731	HSPB9	HSP25	heat shock protein family B (small) member 9	428310	ENSGALG00000023818	27	NC_006114.5	7654562	7655554	+	447.076	1.29266	0.393098	3.54992	0.000385344	0.0101955
gene1940	LOC112530981	---	uncharacterized ncRNA	112530981	---	1	NC_006088.5	111423327	111430445	-	5.16445	1.2889	0.399148	2.96859	0.00299167	0.0403943
gene18301	TNNC2	---	troponin C2 fast skeletal type	396434	ENSGALG00000006835	20	NC_006107.5	10510924	10512722	-	32.9148	1.28206	0.376581	3.16146	0.00156979	0.0264495
gene15504	CYP3A5	CYP3A37, CYP3A7	cytochrome P450 family 3 subfamily A member 5	414832	ENSGALG00000004449	14	NC_006101.5	4323045	4332386	-	115.347	1.27242	0.370575	3.27807	0.00104518	0.0202601
gene11805	RGS4	---	regulator of G-protein signaling 4	378901	ENSGALG00000002564	8	NC_006095.5	3972117	4072191	+	596.288	1.2708	0.265769	4.68127	2.85099e-06	0.000582298
gene14044	GPT	GPT2	glutamic--pyruvic transaminase	415746	ENSGALG00000033338	11	NC_006098.5	7734316	7762540	-	1500.64	1.25202	0.278493	4.25813	2.06143e-05	0.00158178
gene11848	TNFSF4	---	tumor necrosis factor superfamily member 4	424384	ENSGALG00000044557	8	NC_006095.5	4727319	4743220	+	124.475	1.24097	0.341205	3.43705	0.000588094	0.013623
gene11849	LOC107053928	---	uncharacterized ncRNA	107053928	---	8	NC_006095.5	4762224	4768662	+	72.6667	1.23968	0.364867	3.26163	0.00110772	0.0211059
gene4074	LOC107052508	---	uncharacterized ncRNA	107052508	---	2	NC_006089.5	51545361	51570331	+	20.6261	1.23959	0.311799	3.69486	0.000220011	0.00704791
gene23214	NFIL3	---	nuclear factor interleukin 3 regulated	395326	ENSGALG00000015209	Z	NC_006127.5	44356108	44370013	-	1277.63	1.23754	0.333523	3.35827	0.000784315	0.0166192
gene11212	AOX2	---	aldehyde oxidase 2	424072	ENSGALG00000020876	7	NC_006094.5	11233181	11281017	+	63.1725	1.2338	0.305032	4.00985	6.07565e-05	0.00301332
gene23097	LOC107052316	---	uncharacterized ncRNA	107052316	---	Z	NC_006127.5	35082869	35087359	+	8.37128	1.22026	0.397326	2.86969	0.00410877	0.0499374
gene20128	G0S2	GOS2	G0/G1 switch 2	419860	ENSGALG00000023933	26	NC_006113.5	3140579	3141464	+	53.848	1.21759	0.383903	2.99303	0.00276221	0.0383571
gene18035	LOC101749104	---	uncharacterized ncRNA	101749104	---	20	NC_006107.5	3445995	3490986	-	30.2104	1.2142	0.353899	3.59401	0.000325622	0.00913488
gene3544	MMR1L4	MRC1L-B	macrophage mannose receptor 1-like 4	771888	ENSGALG00000028304	2	NC_006089.5	19542337	19568271	-	957.283	1.20576	0.288379	3.96389	7.37373e-05	0.00334367
gene8336	SGCZ	---	sarcoglycan zeta	422739	ENSGALG00000013684	4	NC_006091.5	64063308	64216973	+	45.4627	1.20081	0.292045	3.92092	8.82111e-05	0.00380763
gene271	SLC26A4	---	solute carrier family 26 member 4	427845	ENSGALG00000007998	1	NC_006088.5	14925045	14947031	+	59.3516	1.19949	0.357001	3.15574	0.0016009	0.0268118
gene5590	ISM1	C3H20ORF82, ISM	isthmin 1	416740	ENSGALG00000009042	3	NC_006090.5	12824285	12880272	-	154.791	1.19635	0.376238	3.03396	0.00241366	0.0351208
gene16709	EXFABP	LCN15, LCN8, P20K	extracellular fatty acid-binding protein	396393	ENSGALG00000043064	17	NC_006104.5	865354	868357	-	6193.84	1.18825	0.393881	2.87646	0.00402164	0.0492717
gene1261	FGF6	---	fibroblast growth factor 6	768907	ENSGALG00000017287	1	NC_006088.5	73397575	73408391	+	20.9978	1.17803	0.352101	3.09796	0.00194859	0.0303454
gene17706	TPST1	---	tyrosylprotein sulfotransferase 1	417546	ENSGALG00000002598	19	NC_006106.5	5137031	5168958	+	1284.11	1.17576	0.272281	4.15437	3.26185e-05	0.00206543
gene11703	RPRML	---	reprimo like	419946	---	7	NC_006094.5	35627456	35627955	-	20.2628	1.17573	0.397444	3.12991	0.00174861	0.0284881
gene5760	KCNK2	---	potassium two pore domain channel subfamily K member 2	770954	ENSGALG00000009687	3	NC_006090.5	20934836	21061210	-	46.484	1.17268	0.302116	3.72696	0.000193805	0.00640206
gene1092	LOC107053343	---	uncharacterized ncRNA	107053343	---	1	NC_006088.5	62191487	62199309	+	22.9308	1.15506	0.312094	3.56065	0.000369937	0.00991813
gene3915	CCR2	CCR5-L	C-C motif chemokine receptor 2	420696	ENSGALG00000011733	2	NC_006089.5	42632311	42640006	-	818.539	1.15237	0.289176	3.81005	0.000138938	0.00517358
gene11439	PLA2R1	---	phospholipase A2 receptor 1	404304	ENSGALG00000011149	7	NC_006094.5	21828468	21864236	+	1507.69	1.12725	0.262785	4.16711	3.08481e-05	0.00199476
gene346	GPR37	SCGPR1	G protein-coupled receptor 37	417748	ENSGALG00000040954	1	NC_006088.5	Induced	21997138	+	59.3125	1.10809	0.317516	3.45949	0.000541198	0.0128022
gene3056	LRRC32	---	leucine rich repeat containing 32	428121	---	1	NC_006088.5	195021647	195040782	+	301.317	1.09984	0.332656	3.19102	0.00141774	0.0246822
gene11272	LOC101750642	---	uncharacterized ncRNA	101750642	---	7	NC_006094.5	13468409	13472565	-	94.563	1.09707	0.241113	4.32693	1.51201e-05	0.00132582
gene12883	IL1RAP	---	interleukin 1 receptor accessory protein	424908	ENSGALG00000007253	9	NC_006096.5	14006333	14047909	-	603.323	1.09539	0.323006	3.25212	0.00114549	0.0216461
gene19594	RIIAD1	---	regulatory subunit of type II PKA R-subunit (RIIa) domain containing 1	100857581	---	25	NC_006112.4	441559	443694	+	30.1928	1.0899	0.344029	3.12612	0.00177127	0.0286774
gene17004	MIR1465	gga-mir-1465	microRNA 1465	100315706	ENSGALG00000025509	17	NC_006104.5	8468029	8468138	+	9.79958	1.08669	0.358317	2.94022	0.00327977	0.0432698
gene2110	MAP7D2	C1HXORF23	MAP7 domain containing 2	418607	ENSGALG00000016415	1	NC_006088.5	121301247	121338461	+	354.076	1.08575	0.275757	3.7525	0.000175078	0.00603334
gene230	FGL2	---	fibrinogen like 2	768821	ENSGALG00000008306	1	NC_006088.5	12915303	12921313	+	2289.1	1.08188	0.269159	3.90087	9.58496e-05	0.00404355
gene20770	MPP2	---	membrane palmitoylated protein 2	420006	ENSGALG00000035580	27	NC_006114.5	8011989	8022945	-	65.9473	1.08081	0.31472	3.18038	0.00147081	0.0252648
gene23063	SLC24A2	NCKX	solute carrier family 24 member 2	414891	ENSGALG00000015080	Z	NC_006127.5	33781833	33891902	-	153.427	1.07321	0.286884	3.54596	0.00039118	0.0103173
gene20789	LOC107055318	---	PHD finger protein 7-like	107055318	---	28	NC_006115.5	184607	194088	+	9.50745	1.06314	0.357037	2.92276	0.0034694	0.0447959
gene8354	KIT	SCFR	KIT proto-oncogene receptor tyrosine kinase	378783	ENSGALG00000038634	4	NC_006091.5	65269766	65321836	-	170.843	1.05646	0.243467	4.25706	2.07129e-05	0.00158178
gene20828	EAAT5L	---	excitatory amino acid transporter 5-like	428322	ENSGALG00000000722	28	NC_006115.5	1008617	1019417	+	37.294	1.05528	0.294175	3.44101	0.00057955	0.013481
gene16042	DNAH10	---	dynein axonemal heavy chain 10	416818	---	15	NC_006102.5	5158242	5211470	-	72.3145	1.04924	0.268758	3.9026	9.51631e-05	0.00402473
gene13317	CPLX3	---	complexin 3	769798	ENSGALG00000026446	10	NC_006097.5	2873938	2875918	-	18.3498	1.04519	0.329836	3.23156	0.00123117	0.022659
gene4723	DSG4	---	desmoglein 4	428528	---	2	NC_006089.5	106052985	106078954	+	282.315	1.02789	0.327699	2.9657	0.00301991	0.0406571
gene8605	LOC101747497	---	uncharacterized ncRNA	101747497	---	4	NC_006091.5	82442700	82465838	-	67.6475	1.02412	0.339077	2.93764	0.0033072	0.0432727
gene7590	LONRF3	RNF127	LON peptidase N-terminal domain and ring finger 3	422375	ENSGALG00000008860	4	NC_006091.5	16688479	16707171	-	2695.23	1.01698	0.192409	5.22641	1.72835e-07	0.000131713
gene6051	NID1	---	nidogen 1	395531	ENSGALG00000042079	3	NC_006090.5	37941048	37974805	+	3115.44	1.01191	0.252667	3.90362	9.47627e-05	0.00401794
gene22957	VLDLR	LR8, VLDL	very low density lipoprotein receptor	396154	ENSGALG00000010166	Z	NC_006127.5	26557390	26572231	+	1354.19	1.00974	0.272917	3.72359	0.000196413	0.00645003
gene12332	SLC1A7	---	solute carrier family 1 member 7	429106	ENSGALG00000010673	8	NC_006095.5	24929689	24984517	-	30.7307	1.00541	0.316414	3.03138	0.00243438	0.0353065
gene17963	LOC112530130	---	uncharacterized protein	112530130	---	20	NC_006107.5	561718	571254	+	11.4884	1.00104	0.349318	2.87368	0.00405721	0.0495263
gene7657	TDO2	---	tryptophan 2,3-dioxygenase	422409	ENSGALG00000035207	4	NC_006091.5	20887746	20910198	+	33.0255	1.00096	0.300919	3.36404	0.000768096	0.0163874
gene20663	ERBB2	---	erb-b2 receptor tyrosine kinase 2	426130	ENSGALG00000031529	27	NC_006114.5	7045500	7054434	+	421.926	-0.995771	0.308338	-2.9928	0.00276433	0.0383571
gene16200	LOC416924	---	thyroid adenoma-associated protein homolog	416924	ENSGALG00000032916	15	NC_006102.5	8136385	8146882	-	1484.36	-0.996635	0.286416	-3.33238	0.000861057	0.0176537
gene19894	TARS2	---	threonyl-tRNA synthetase 2 mitochondrial (putative)	770407	ENSGALG00000043416	25	NC_006112.4	3701301	3706836	-	1215.01	-0.996835	0.266132	-3.61052	0.000305586	0.00871882
gene7692	APELA	---	apelin receptor early endogenous ligand	770154	ENSGALG00000023444	4	NC_006091.5	23781390	23786479	+	69.3177	-0.997797	0.307603	-3.23213	0.00122873	0.0226388
gene10566	NFKB2	---	nuclear factor kappa B 2	386574	ENSGALG00000005653	6	NC_006093.5	17767580	17775670	+	2816.33	-0.99783	0.240892	-4.0046	6.21213e-05	0.00306002
gene20998	EFNA2	ELF-1	ephrin A2	395831	ENSGALG00000038629	28	NC_006115.5	3202721	3234192	+	26.4752	-0.998875	0.296395	-3.21477	0.00130547	0.0232966
gene9370	FJX1	---	four jointed box 1	100858635	ENSGALG00000039032	5	NC_006092.5	19419316	19420470	+	36.6029	-1.00013	0.389117	-3.80993	0.000139008	0.00517358
gene13206	LOC107049688	---	uncharacterized protein	107049688	---	10	NC_006097.5	866471	886399	-	48.9586	-1.00022	0.322387	-3.02864	0.00245661	0.035507
gene22145	LOC107051323	---	uncharacterized protein	107051323	---	33	NC_008465.4	4658403	4668981	+	840.836	-1.00051	0.291047	-3.33718	0.000846332	0.0175086
gene22376	TUBA1C	---	tubulin alpha 1c	100857858	ENSGALG00000040260	33	NC_008465.4	7109672	7113346	-	1781.72	-1.00102	0.325756	-3.02765	0.00246466	0.0355224
gene14803	GRM7	---	glutamate metabotropic receptor 7	416112	ENSGALG00000037841	12	NC_006099.5	19262298	19487339	+	64.3787	-1.00164	0.319699	-3.0474	0.00230827	0.0342721
gene20063	PLEKHA6	---	pleckstrin homology domain containing A6	419821	ENSGALG00000038399	26	NC_006113.5	1736628	1779839	-	403.764	-1.00195	0.301683	-3.00419	0.00266292	0.0373836
gene21753	SAMD4B	---	sterile alpha motif domain containing 4B	101750533	ENSGALG00000042804	32	NC_006119.4	136948	142314	+	884.849	-1.0023	0.267048	-3.65188	0.000260329	0.00787003
gene22658	LOC100859284	---	undifferentiated embryonic cell transcription factor 1-like	100859284	---	Z	NC_006127.5	9071972	9075198	+	404.976	-1.00281	0.31835	-3.15212	0.00162091	0.0269316
gene20605	OSBPL7	---	oxysterol binding protein like 7	100857443	ENSGALG00000032149	27	NC_006114.5	6530960	6537618	+	421.748	-1.00524	0.306605	-3.1254	0.00177564	0.0286774
gene16325	SCARF2	---	scavenger receptor class F member 2	772263	ENSGALG00000034560	15	NC_006102.5	10382178	10395606	-	616.422	-1.00552	0.274669	-3.4938	0.000476202	0.0117635
gene17292	LOC112530044	---	small nucleolar RNA SNORA76	112530044	---	18	NC_006105.5	6789047	6789181	+	6.59601	-1.00556	0.398737	-2.88019	0.00397437	0.0489618
gene1380	C1H12ORF57	---	chromosome 1 open reading frame human C12ORF57	771099	ENSGALG00000014555	1	NC_006088.5	77991887	77993033	+	1190.89	-1.00559	0.330119	-2.91881	0.0035137	0.0450938
gene23763	LOC107052436	---	uncharacterized ncRNA	107052436	---	Z	NC_006127.5	78951835	78961853	-	17.817	-1.00624	0.359656	-2.89336	0.00381149	0.0476735
gene8907	NDUFS8	---	NADH:ubiquinone oxidoreductase S8	769492	ENSGALG00000040173	5	NC_006092.5	534387	536541	-	1391.3	-1.00669	0.27585	-3.52496	0.000423554	0.0109302
gene24212	LOC112531384	---	26S proteasome regulatory subunit 6B-like	112531384	---	Un	NW_020110165.1	1050945	1055349	+	405.816	-1.00731	0.263194	-3.73272	0.000189423	0.00630706
gene23312	LOC112530548	---	uncharacterized ncRNA	112530548	---	Z	NC_006127.5	53729102	53729653	+	14.9248	-1.0086	0.377216	-2.88845	0.00387148	0.0482078
gene15118	N4BP3	---	NEDD4 binding protein 3	431542	ENSGALG00000041754	13	NC_006100.5	10808774	10813576	-	814.518	-1.01051	0.246319	-4.00026	6.32717e-05	0.00308045
gene19560	LOC101748032	---	Fc receptor-like protein 3-like	101748032	---	25	NC_006112.4	154058	160130	-	419.344	-1.01191	0.290578	-3.33696	0.000846992	0.0175086
gene3233	LOC107052491	---	gastrula zinc finger protein XlCGF57.1-like	107052491	---	2	NC_006089.5	462520	465415	-	219.793	-1.01197	0.397619	-4.39984	1.0833e-05	0.00117973
gene19876	FDPS	FPS	farnesyl diphosphate synthase	425061	ENSGALG00000028880	25	NC_006112.4	3549516	3553097	+	2968.16	-1.01271	0.267924	-3.58374	0.000338706	0.00934538
gene18805	LZTS1	---	leucine zipper tumor suppressor 1	431331	ENSGALG00000001727	22	NC_006109.5	1877982	1890646	+	75.6696	-1.01334	0.289191	-3.30252	0.000958194	0.0190921
gene22291	RELA	---	RELA proto-oncogene NF-kB subunit	396027	ENSGALG00000039409	33	NC_008465.4	6490052	6498329	-	676.7	-1.01401	0.274544	-3.57236	0.000353783	0.00957214
gene13764	WDR76	---	WD repeat domain 76	426208	---	10	NC_006097.5	20339746	20346431	-	1586.08	-1.01537	0.303132	-3.21693	0.00129572	0.0232355
gene16761	MRPL41	---	mitochondrial ribosomal protein L41	417261	ENSGALG00000008746	17	NC_006104.5	1952502	1953399	-	355.928	-1.01606	0.303976	-3.2405	0.00119321	0.022147
gene19156	LSM10	---	LSM10 U7 small nuclear RNA associated	419621	ENSGALG00000002127	23	NC_006110.5	4182931	4183993	+	187.924	-1.01636	0.303543	-3.18042	0.0014706	0.0252648
gene15150	HIGD2B	HIGD2A	HIG1 hypoxia inducible domain family member 2B	416227	ENSGALG00000003348	13	NC_006100.5	11121560	11122165	-	287.581	-1.01929	0.393821	-4.71516	2.41521e-06	0.000532236
gene10	CARMIL3	---	capping protein regulator and myosin 1 linker 3	101749117	ENSGALG00000038527	1	NC_006088.5	71926	90538	+	105.24	-1.02028	0.340279	-2.88942	0.00385958	0.0480955
gene20457	PLCD3	---	phospholipase C delta 3	428279	ENSGALG00000045212	27	NC_006114.5	3739581	3749474	-	831.539	-1.02093	0.253267	-3.76041	0.000169633	0.00589421
gene10765	LZTS2	---	leucine zipper tumor suppressor 2	428973	ENSGALG00000023612	6	NC_006093.5	24033289	24038096	-	297.273	-1.02131	0.292757	-3.30293	0.000956813	0.0190921
gene4877	RRS1	---	ribosome biogenesis regulator homolog	107052739	---	2	NC_006089.5	115081554	115082815	+	318.508	-1.02168	0.398394	-2.93133	0.00337514	0.0439213
gene16372	RASAL1	---	RAS protein activator like 1	771057	ENSGALG00000008150	15	NC_006102.5	11477670	11486067	-	7705.58	-1.02275	0.299484	-3.22768	0.00124798	0.022853
gene20007	PPIL1	---	peptidylprolyl isomerase like 1	100859332	ENSGALG00000034630	26	NC_006113.5	1188704	1190460	+	945.854	-1.02392	0.333219	-2.95328	0.00314416	0.0419923
gene17399	ENGASE	---	endo-beta-N-acetylglucosaminidase	430102	---	18	NC_006105.5	9744999	9749083	-	192.106	-1.02673	0.301753	-3.20964	0.001329	0.0235785
gene16746	BSPRY	---	B-box and SPRY domain containing	417272	ENSGALG00000008861	17	NC_006104.5	1821760	1828771	-	33.4048	-1.02734	0.322853	-3.04794	0.00230419	0.0342419
gene7231	PIN4	---	peptidylprolyl cis/trans isomerase NIMA-interacting 4	422134	ENSGALG00000003878	4	NC_006091.5	1675562	1676275	-	583.383	-1.02805	0.290542	-3.43274	0.000597515	0.0137794
gene3000	FAM181B	---	family with sequence similarity 181 member B	101751376	---	1	NC_006088.5	190277428	190279631	-	139.309	-1.02809	0.330145	-2.9316	0.00337225	0.0439179
gene8421	CHRNA9	---	cholinergic receptor nicotinic alpha 9	395522	ENSGALG00000014268	4	NC_006091.5	68964832	68969315	-	33.1976	-1.02928	0.290764	-3.59032	0.000330277	0.00921912
gene13890	FAM65A	---	family with sequence similarity 65 member A	415665	ENSGALG00000030055	11	NC_006098.5	1079045	1102957	+	578.095	-1.02957	0.249026	-3.96332	7.39134e-05	0.00334367
gene8843	ATP6V1B1	---	ATPase H+ transporting V1 B1	107049680	---	4	NC_006091.5	91285415	91307226	-	28.949	-1.03033	0.307096	-3.21541	0.00130256	0.0232821
gene13731	CORO2B	---	coronin 2B	415561	ENSGALG00000008043	10	NC_006097.5	19645333	19672958	+	76.8808	-1.0309	0.284723	-3.42403	0.000616998	0.0140283
gene11130	LOC112532781	---	uncharacterized ncRNA	112532781	---	7	NC_006094.5	6639376	6666455	-	26.4015	-1.03191	0.321805	-3.00155	0.00268607	0.0376433
gene7126	IMP3	---	IMP3 U3 small nucleolar ribonucleoprotein homolog	107053172	---	3	NC_006090.5	109841050	109842207	+	417.989	-1.032	0.399269	-3.0583	0.00222593	0.0334349
gene18901	LOC107049542	---	S-adenosylmethionine synthase isoform type-2-like	107049542	---	22	NC_006109.5	4010026	4015028	-	1339.65	-1.0325	0.264253	-3.76854	0.000164206	0.00580058
gene714	HIST1H110	MDBP-2-H1	histone cluster 1 H1.10	417948	ENSGALG00000031159	1	NC_006088.5	48103557	48104467	-	142.565	-1.03338	0.286929	-3.4934	0.000476916	0.0117635
gene15225	SYNPO	---	synaptopodin	770421	---	13	NC_006100.5	13796876	13809102	-	218.047	-1.0336	0.264353	-3.67327	0.00023947	0.00751057
gene18238	FAM110A	---	family with sequence similarity 110 member A	100858650	ENSGALG00000046425	20	NC_006107.5	9903252	9910220	-	415.434	-1.03543	0.311435	-3.22622	0.00125436	0.0228845
gene16842	COQ4	---	coenzyme Q4	417219	ENSGALG00000004927	17	NC_006104.5	5354359	5358878	-	2266.36	-1.03588	0.276234	-3.61627	0.000298873	0.00858369
gene21167	SPC24	---	SPC24 NDC80 kinetochore complex component	107050217	---	30	NC_028739.2	132900	137936	+	991.017	-1.0362	0.32967	-3.03203	0.00242917	0.0352851
gene21199	GADD45GIP1	---	GADD45G interacting protein 1	107055382	---	30	NC_028739.2	416077	419207	+	457.709	-1.0365	0.297551	-3.40752	0.000655556	0.014586
gene20275	LOC107051050	---	ubiquitin-like modifier-activating enzyme 1	107051050	---	27	NC_006114.5	1898856	1961060	-	2428.88	-1.03716	0.278311	-3.57509	0.000350102	0.00950326
gene14397	CYB561D2	---	cytochrome b561 family member D2	100857844	---	12	NC_006099.5	1866772	1868683	+	663.158	-1.03902	0.322515	-3.10968	0.00187293	0.0295644
gene24079	HSPBP1	---	HSPA (Hsp70) binding protein 1	100858988	ENSGALG00000042503	Un	NW_020110163.1	77071	79994	+	1719.14	-1.03952	0.303036	-3.30913	0.000935873	0.0188616
gene19056	LOC112530202	---	uncharacterized protein	112530202	---	23	NC_006110.5	2188566	2195752	+	52.8708	-1.03978	0.326469	-3.08478	0.00203702	0.0311847
gene24315	FUS	---	FUS RNA binding protein	414144	ENSGALG00000032219	Un	NW_020110167.1	456731	511734	-	8542.57	-1.04157	0.264136	-3.80701	0.000140655	0.00519659
gene19237	LOC101747538	---	uncharacterized protein	101747538	---	23	NC_006110.5	5394523	5396477	-	18.6741	-1.04176	0.338187	-2.95339	0.00314305	0.0419923
gene22239	TESPA1	---	thymocyte expressed positive selection associated 1	107055393	---	33	NC_008465.4	5999634	6008375	-	840.029	-1.0428	0.275311	-3.62585	0.000288015	0.00842294
gene17762	SPAG5	---	sperm associated antigen 5	771702	---	19	NC_006106.5	5889763	5897953	-	8268.99	-1.04283	0.287653	-3.50813	0.000451264	0.0113822
gene22414	ATF7	---	activating transcription factor 7	769661	---	33	NC_008465.4	7433931	7483103	-	996.895	-1.04328	0.293757	-3.42011	0.000625953	0.0141477
gene18302	SNX21	---	sorting nexin family member 21	419302	---	20	NC_006107.5	10513860	10516159	+	114.67	-1.0439	0.325082	-2.97043	0.00297386	0.0403616
gene20855	TLE2L	---	transducin-like enhancer protein 2-like	100858505	---	28	NC_006115.5	1324145	1337654	-	165.118	-1.04557	0.279292	-3.57677	0.000347862	0.00947316
gene15788	UBALD1	FAM100A	UBA like domain containing 1	416661	ENSGALG00000007619	14	NC_006101.5	12796784	12802495	+	638.089	-1.04635	0.307476	-3.31446	0.000918199	0.01855
gene11087	LOC107048987	---	putative methyltransferase DDB_G0268948	107048987	ENSGALG00000038879	7	NC_006094.5	4602180	4606401	+	3.33286	-1.04713	0.326864	-3.02245	0.00250741	0.0359159
gene15938	PPP2R1A	---	protein phosphatase 2 scaffold alpha	107050599	---	15	NC_006102.5	251220	258349	+	3952.26	-1.04733	0.2709	-3.74301	0.000181828	0.0061374
gene21765	LOC101749950	---	glioma tumor suppressor candidate region gene 1 protein-like	101749950	---	32	NC_006119.4	208228	227241	+	737.839	-1.04887	0.315098	-3.18599	0.00144259	0.0249592
gene19931	LOC107050235	---	ataxin-2-like protein	107050235	---	25	NC_006112.4	3973141	3978946	-	72.8061	-1.05014	0.339106	-2.93941	0.00328834	0.0432698
gene7258	PLP1	PLP	proteolipid protein 1	396214	ENSGALG00000000112	4	NC_006091.5	1997674	2003292	-	32.057	-1.05057	0.386424	-3.10178	0.00192363	0.0301093
gene8878	TMEM109	---	transmembrane protein 109	107053339	---	5	NC_006092.5	273777	275396	+	27.1189	-1.05253	0.399101	-2.93912	0.00329149	0.0432698
gene10840	PLEKHS1	---	pleckstrin homology domain containing S1	101750407	---	6	NC_006093.5	28482246	28496658	+	287.642	-1.05451	0.27668	-3.64628	0.000266069	0.00798812
gene22163	DAZAP2	---	DAZ associated protein 2	107051549	---	33	NC_008465.4	5023135	5026599	+	785.321	-1.05502	0.238711	-4.30586	1.66335e-05	0.00139989
gene21247	PPP1R35	---	protein phosphatase 1 regulatory subunit 35	107051077	---	30	NC_028739.2	948012	949014	-	22.6776	-1.05547	0.398716	-3.66324	0.000249043	0.00770974
gene8888	TKFC	BADK, DAK	triokinase and FMN cyclase	426629	ENSGALG00000037854	5	NC_006092.5	326236	330165	+	1061.74	-1.05689	0.290929	-3.51763	0.000435413	0.0111674
gene13738	PAQR5	---	progestin and adipoQ receptor family member 5	427516	ENSGALG00000008077	10	NC_006097.5	19767123	19773272	+	80.9665	-1.05705	0.301162	-3.27222	0.00106708	0.0205423
gene22363	ZC3H10	---	zinc finger CCCH-type containing 10	100858126	---	33	NC_008465.4	7030925	7034113	-	302.516	-1.05748	0.290278	-3.5266	0.000420926	0.010896
gene3141	LOC107055626	---	uncharacterized ncRNA	107055626	---	1	NC_006088.5	197019368	197021257	+	40.4889	-1.05879	0.381499	-3.01765	0.00254742	0.0362464
gene18878	ANKRD39	---	ankyrin repeat domain 39	107057371	---	22	NC_006109.5	3728573	3729569	+	57.2266	-1.06212	0.399764	-3.35357	0.000797752	0.0168271
gene22293	TMEM223	---	transmembrane protein 223	107049451	---	33	NC_008465.4	6508617	6509668	-	485.41	-1.06286	0.326451	-3.11876	0.00181614	0.0290017
gene20473	TMEM98	---	transmembrane protein 98	101747287	---	27	NC_006114.5	3980983	3986795	-	168.055	-1.06366	0.280589	-3.52534	0.000422932	0.0109302
gene8858	GLYATL3	---	glycine-N-acyltransferase like 3	107050382	ENSGALG00000038590	5	NC_006092.5	182490	186338	-	364.671	-1.06441	0.310217	-3.26925	0.00107831	0.0206632
gene19977	LAD1	---	ladinin 1	421160	ENSGALG00000000309	26	NC_006113.5	797537	805370	+	106.557	-1.06462	0.325234	-2.92834	0.00340779	0.0442432
gene15133	MXD3	---	MAX dimerization protein 3	101751218	---	13	NC_006100.5	10912444	10914188	+	463.359	-1.06485	0.393741	-3.1256	0.00177442	0.0286774
gene19619	RNF115	---	ring finger protein 115	107050395	---	25	NC_006112.4	1423862	1437054	-	520.101	-1.06499	0.291514	-3.51325	0.000442654	0.0112497
gene19483	LOC101747663	---	uncharacterized protein	101747663	---	24	NC_006111.5	5451212	5454921	+	17.9181	-1.0653	0.354807	-2.88284	0.00394105	0.04882
gene20200	LOC100858737	---	uncharacterized ncRNA	100858737	---	26	NC_006113.5	4412508	4414596	+	211.099	-1.06626	0.33344	-3.11156	0.00186103	0.0294463
gene20802	TIMM13	---	translocase of inner mitochondrial membrane 13	100859352	ENSGALG00000028937	28	NC_006115.5	723281	723845	-	629.813	-1.06733	0.313619	-3.27964	0.00103939	0.0201712
gene20735	PIBPPDD4L	PLCD4	1-phosphatidylinositol-4,5-bisphosphate phosphodiesterase delta-4-like	420029	ENSGALG00000003345	27	NC_006114.5	7678458	7689328	-	563.331	-1.06748	0.276561	-3.77305	0.000161263	0.00573427
gene12199	KLF1	KLF-4	Kruppel-like factor 1 (erythroid)	424577	---	8	NC_006095.5	20767737	20771119	+	118.118	-1.06841	0.290092	-3.46099	0.000538196	0.0127733
gene16023	TMEM132C	---	transmembrane protein 132C	416809	ENSGALG00000002714	15	NC_006102.5	4098590	4278786	-	75.115	-1.07064	0.307802	-3.36407	0.000768028	0.0163874
gene15557	LLGL1	---	LLGL1 scribble cell polarity complex component	100858027	ENSGALG00000014408	14	NC_006101.5	5451480	5467544	+	1311.7	-1.07224	0.269883	-3.83008	0.000128103	0.00486502
gene21811	TBCB	---	tubulin folding cofactor B	101748459	---	32	NC_006119.4	643385	651280	+	950.798	-1.07249	0.339119	-3.04348	0.0023386	0.0345504
gene11411	SLC38A11	---	solute carrier family 38 member 11	424181	ENSGALG00000011052	7	NC_006094.5	20002409	20024848	+	31.2944	-1.0731	0.368173	-3.09525	0.00196649	0.0305801
gene18902	H2AFV	H2AF	H2A histone family member V	426617	ENSGALG00000033447	22	NC_006109.5	4016005	4022388	-	9207.15	-1.07373	0.311135	-3.36105	0.000776469	0.0165239
gene20022	LOC107050775	---	epidermal growth factor receptor kinase substrate 8-like protein 3	107050775	---	26	NC_006113.5	1271993	1278588	-	124.909	-1.07458	0.342887	-2.92006	0.00349969	0.0450521
gene17375	NDUFAF8	C18H17ORF89	NADH:ubiquinone oxidoreductase complex assembly factor 8	422071	ENSGALG00000036659	18	NC_006105.5	9254843	9255432	-	52.386	-1.07585	0.39696	-3.8602	0.000113295	0.0045612
gene18048	LOC107054889	---	uncharacterized ncRNA	107054889	---	20	NC_006107.5	4138830	4254150	+	25.5703	-1.07604	0.349758	-2.93245	0.00336298	0.0438655
gene3678	MEOX2	---	mesenchyme homeobox 2	374137	ENSGALG00000010794	2	NC_006089.5	28039471	28092164	-	142.839	-1.07614	0.329124	-3.13128	0.00174046	0.028384
gene9411	PTPMT1	---	protein tyrosine phosphatase mitochondrial 1	423181	ENSGALG00000008091	5	NC_006092.5	23038531	23040563	-	220.739	-1.07861	0.305905	-3.40473	0.000662305	0.0146723
gene20524	G6PC3	---	glucose-6-phosphatase catalytic subunit 3	100859356	ENSGALG00000031147	27	NC_006114.5	5460670	5464686	+	437.896	-1.07873	0.320317	-3.23777	0.00120469	0.0222796
gene18696	SVBP	---	small vasohibin binding protein	101749360	---	21	NC_006108.5	6529312	6530294	+	1610.5	-1.08	0.329169	-3.22511	0.00125924	0.0229486
gene3074	TRPC2L	---	Putative short transient receptor potential channel 2-like protein	100857925	ENSGALG00000017493	1	NC_006088.5	195602631	195605810	+	413.212	-1.08001	0.320428	-3.23549	0.00121432	0.0224228
gene21248	LOC107051009	---	TSC22 domain family protein 4-like	107051009	---	30	NC_028739.2	949092	950947	-	379.738	-1.0805	0.339344	-3.10496	0.00190304	0.0298708
gene14229	GSE1	---	Gse1 coiled-coil protein	426226	---	11	NC_006098.5	17636713	17723508	-	827.013	-1.08068	0.254947	-4.07663	4.5693e-05	0.00257599
gene8092	SOWAHB	---	sosondowah ankyrin repeat domain family member B	101748297	---	4	NC_006091.5	49712202	49714302	+	3.45491	-1.08262	0.390316	-3.1502	0.00163156	0.0270281
gene19049	MAP3K6	---	mitogen-activated protein kinase kinase kinase 6	100858193	---	23	NC_006110.5	2046625	2056445	-	163.868	-1.08306	0.330434	-3.02498	0.00248647	0.0357255
gene19790	PBXIP1	---	PBX homeobox interacting protein 1	100857958	ENSGALG00000030554	25	NC_006112.4	3003937	3007875	-	1518.24	-1.08328	0.289379	-3.57762	0.00034674	0.00945798
gene20954	C2CD4C	FAM148C	C2 calcium dependent domain containing 4C	428334	ENSGALG00000001273	28	NC_006115.5	2728989	2731730	-	86.3615	-1.08342	0.322864	-3.13823	0.00169972	0.0278542
gene11822	C8H1ORF226	---	chromosome 1 open reading frame 226	107053925	---	8	NC_006095.5	4221189	4224006	-	144.263	-1.08387	0.333528	-3.02868	0.00245624	0.035507
gene24287	CTDNEP1	---	CTD nuclear envelope phosphatase 1	107050618	---	Un	NW_020110167.1	199219	202884	+	405.791	-1.08392	0.354675	-2.92995	0.00339012	0.0440626
gene22325	PNKP	---	polynucleotide kinase 3'-phosphatase	112530897	---	33	NC_008465.4	6740858	6743603	-	332.609	-1.08463	0.327197	-3.12445	0.0017814	0.028684
gene139	PODXL	MEP21, PC, PCLP-1	podocalyxin like	395755	ENSGALG00000006409	1	NC_006088.5	3688000	3728758	+	877.375	-1.08468	0.264556	-3.91819	8.92159e-05	0.0038411
gene19791	PYGO2	---	pygopus family PHD finger 2	100857999	---	25	NC_006112.4	3007935	3009819	-	1179.35	-1.08658	0.299441	-3.51829	0.000434334	0.0111674
gene8921	AGBL2	---	ATP/GTP binding protein like 2	426630	---	5	NC_006092.5	633702	637356	+	66.3373	-1.08812	0.341946	-2.88958	0.00385762	0.0480955
gene15805	CORO7	---	coronin 7	416670	ENSGALG00000038325	14	NC_006101.5	13096339	13131792	-	3150.58	-1.08824	0.262472	-4.02038	5.81051e-05	0.00294001
gene19034	SFN	---	stratifin	408037	ENSGALG00000028115	23	NC_006110.5	1905027	1905821	+	284.377	-1.08869	0.313853	-3.24068	0.00119243	0.022147
gene3219	ABCB8	---	ATP binding cassette subfamily B member 8	107055879	ENSGALG00000031243	2	NC_006089.5	338106	344022	-	712.302	-1.08938	0.344082	-3.002	0.00268211	0.0376214
gene17515	LOC107054771	---	N-alpha-acetyltransferase 38 NatC auxiliary subunit-like	107054771	ENSGALG00000045552	19	NC_006106.5	49832	51340	-	122.218	-1.08962	0.339574	-3.16159	0.00156911	0.0264495
gene9473	LOC101747844	---	carbohydrate sulfotransferase 9-like	101747844	---	5	NC_006092.5	24868481	24884870	+	1046.12	-1.09039	0.32155	-3.07088	0.00213428	0.0322899
gene19160	MAP7D1	RPRC1	MAP7 domain containing 1	419624	ENSGALG00000021634	23	NC_006110.5	4226919	4238710	-	1553.31	-1.09272	0.277412	-3.76505	0.000166517	0.00583277
gene18695	TRIM62	---	tripartite motif containing 62	429807	ENSGALG00000028437	21	NC_006108.5	6525413	6528944	+	611.3	-1.09381	0.306968	-3.43134	0.000600606	0.0137794
gene17347	SOX9	---	SRY (sex determining region Y)-box 9	374148	ENSGALG00000004386	18	NC_006105.5	8786171	8789081	+	116.794	-1.09423	0.326337	-3.08697	0.00202208	0.0310599
gene19193	COL9A2	---	collagen type IX alpha 2 chain	396524	ENSGALG00000027526	23	NC_006110.5	5019796	5031100	-	17.931	-1.09439	0.353743	-3.04028	0.00236359	0.0347545
gene16882	PRRX2	PMX2, PRX2, S8	paired related homeobox 2	396314	ENSGALG00000028236	17	NC_006104.5	5954163	5971002	+	169.51	-1.09553	0.310163	-3.22708	0.00125062	0.0228533
gene8928	AIP	---	aryl hydrocarbon receptor interacting protein	395123	ENSGALG00000040247	5	NC_006092.5	659972	661807	-	583.923	-1.09564	0.290305	-3.65781	0.000254379	0.00776302
gene14592	H2A2BL	---	histone H2A type 2-B-like	101751709	ENSGALG00000026449	12	NC_006099.5	9524347	9525885	+	11764	-1.09712	0.340303	-3.16596	0.0015457	0.0261716
gene8809	INO80B	ZNHIT4	INO80 complex B	107049493	ENSGALG00000040646	4	NC_006091.5	90957527	90959519	-	394.766	-1.0974	0.32902	-3.18781	0.00143356	0.0248543
gene21131	KLF2	---	Kruppel like factor 2	420148	ENSGALG00000003939	28	NC_006115.5	4485518	4487126	-	983.197	-1.09787	0.346735	-2.99966	0.00270284	0.0377856
gene14245	ZFPM1	---	zinc finger protein FOG family member 1	415835	ENSGALG00000006099	11	NC_006098.5	18340545	18369806	+	138.343	-1.09797	0.274621	-3.82826	0.000129051	0.0048789
gene19849	S100A14	---	S100 calcium binding protein A14	107055135	ENSGALG00000042721	25	NC_006112.4	3320370	3322822	-	126.745	-1.09823	0.289698	-3.6462	0.000266143	0.00798812
gene18252	ID1	---	inhibitor of DNA binding 1 HLH protein	395282	ENSGALG00000034661	20	NC_006107.5	10007180	10007921	+	87.1736	-1.09894	0.396659	-3.28967	0.00100304	0.019717
gene24043	LOC112531303	---	putative transcription factor Ovo-like 1	112531303	---	Un	NW_020110162.1	32504	40460	+	79.0064	-1.09907	0.355186	-3.30237	0.000958708	0.0190921
gene19323	CHEK1	---	checkpoint kinase 1	374260	ENSGALG00000042418	24	NC_006111.5	406472	410280	-	1437.68	-1.09914	0.259585	-4.12269	3.74467e-05	0.00227231
gene5655	GNMT	---	glycine N-methyltransferase	769542	ENSGALG00000043290	3	NC_006090.5	16133989	16135865	+	85.7219	-1.10113	0.333677	-3.12733	0.00176403	0.0286279
gene17508	EIF5A1	eIF-4D, eIF-5A-1	eukaryotic translation initiation factor 5A-1-like	107050352	---	18	NC_006105.5	11334901	11342818	+	1866.91	-1.10117	0.310913	-3.39558	0.000684837	0.0150347
gene11131	COL18A1	---	collagen type XVIII alpha 1	373978	---	7	NC_006094.5	6651353	6682386	+	1107.66	-1.10199	0.275811	-3.76311	0.000167812	0.00584307
gene19107	TMEM200B	---	transmembrane protein 200B	428217	---	23	NC_006110.5	2817710	2841391	-	93.6809	-1.10304	0.353061	-2.87681	0.00401722	0.0492556
gene19568	PRUNE1	PRUNE	prune exopolyphosphatase	427053	ENSGALG00000042220	25	NC_006112.4	222873	226354	+	537.477	-1.10357	0.344061	-3.09386	0.00197573	0.0306928
gene3244	ZNF282	---	zinc finger protein 282	107052489	---	2	NC_006089.5	581252	590988	+	162.191	-1.104	0.331485	-3.16744	0.00153787	0.0261701
gene20945	PLIN4	---	perilipin-4	100857433	ENSGALG00000021972	28	NC_006115.5	2639956	2642632	-	816.322	-1.10447	0.25949	-4.11598	3.85543e-05	0.00232557
gene14521	LOC107054452	---	atherin-like	107054452	---	12	NC_006099.5	5451696	5452674	-	15.7773	-1.10452	0.397895	-2.98402	0.00284485	0.0391179
gene20519	SLC25A39	---	solute carrier family 25 member 39	427072	ENSGALG00000042894	27	NC_006114.5	5403032	5407822	+	2253.02	-1.1056	0.296382	-3.60332	0.00031418	0.00890003
gene5110	GPAA1	---	glycosylphosphatidylinositol anchor attachment 1	107050693	---	2	NC_006089.5	130587391	130594166	-	35.3331	-1.1061	0.34693	-3.04307	0.00234175	0.0345547
gene20122	CD34	---	CD34 molecule	419856	ENSGALG00000001177	26	NC_006113.5	2726907	2737608	-	422.259	-1.10744	0.268531	-3.89642	9.76258e-05	0.00408759
gene22067	LOC112530919	---	uncharacterized ncRNA	112530919	---	33	NC_008465.4	3044759	3046828	-	1316.22	-1.10852	0.265244	-4.06781	4.74565e-05	0.00261448
gene17646	RASA4	RASA4B	RAS p21 protein activator 4	417513	ENSGALG00000001876	19	NC_006106.5	4315307	4323681	-	135.59	-1.11006	0.321729	-3.17713	0.00148738	0.0254958
gene17792	ANKRD13B	---	ankyrin repeat domain 13B	100859164	ENSGALG00000032723	19	NC_006106.5	6219190	6226372	+	147.418	-1.11012	0.289503	-3.70411	0.000212131	0.00687189
gene21249	LOC107050789	---	uncharacterized protein	107050789	---	30	NC_028739.2	951235	955029	+	27.7196	-1.11058	0.360646	-3.06918	0.00214645	0.0324155
gene19288	GLMP	C23H1ORF85	glycosylated lysosomal membrane protein	777136	ENSGALG00000045611	23	NC_006110.5	6097307	6101589	-	137.566	-1.11156	0.358445	-2.95616	0.003115	0.0417026
gene24081	LOC107049485	---	guanine nucleotide-binding protein-like 3-like protein	107049485	---	Un	NW_020110163.1	251295	255735	+	956.422	-1.11189	0.241729	-4.44759	8.6841e-06	0.00109354
gene20607	TBKBP1	---	TBK1 binding protein 1	430679	---	27	NC_006114.5	6555405	6567106	-	19.3253	-1.11242	0.350335	-3.00726	0.00263618	0.0371326
gene2975	MTNR1B	Mel-1B-R, Mel1b	melatonin receptor 1B	396338	ENSGALG00000017228	1	NC_006088.5	187524139	187544369	-	20.4977	-1.11373	0.387027	-2.91594	0.00354623	0.045316
gene10460	EIF4EBP2	---	eukaryotic translation initiation factor 4E binding protein 2	769479	ENSGALG00000037904	6	NC_006093.5	12236270	12237861	+	1380.33	-1.11506	0.264676	-4.10097	4.11429e-05	0.00242627
gene21449	LOC100858082	---	uncharacterized RNA	100858082	---	31	NC_028740.2	2422115	2422945	+	72.4897	-1.11542	0.360593	-3.03881	0.00237514	0.0348326
gene20606	TBX21	---	T-box 21	100858002	---	27	NC_006114.5	6537990	6545154	-	77.0334	-1.11601	0.335696	-3.11126	0.00186293	0.0294463
gene8924	NDUFV1	---	NADH:ubiquinone oxidoreductase V1	430210	ENSGALG00000042809	5	NC_006092.5	642942	645682	-	2690.11	-1.11637	0.284066	-3.78838	0.000151632	0.00547313
gene24082	ITIH6	ITIH5L	inter-alpha-trypsin inhibitor heavy chain family member 6	430871	ENSGALG00000044851	Un	NW_020110163.1	255656	261288	-	108.292	-1.11713	0.26502	-4.15307	3.28042e-05	0.00206543
gene20741	NAGLU	---	N-acetylglucosaminidase alpha	107055308	ENSGALG00000032610	27	NC_006114.5	7777813	7781220	+	429.182	-1.11734	0.311588	-3.42905	0.000605691	0.0138392
gene21242	LOC112530995	---	rho guanine nucleotide exchange factor 1-like	112530995	---	30	NC_028739.2	921030	924325	-	95.6394	-1.11808	0.380378	-2.92409	0.0034546	0.0446777
gene10426	COL13A1	---	collagen type XIII alpha 1 chain	769037	---	6	NC_006093.5	11673766	11757517	+	155.413	-1.11884	0.299366	-3.43764	0.000586817	0.013623
gene8929	LOC107049129	---	deleted in malignant brain tumors 1 protein-like	107049129	---	5	NC_006092.5	662343	666675	+	167.923	-1.12108	0.368245	-2.92617	0.00343162	0.0444148
gene23959	LOC107050732	---	tripartite motif-containing protein 46-like	107050732	---	Un	NW_020110153.1	371	5001	+	122.829	-1.12138	0.366854	-2.8814	0.00395911	0.0488888
gene8840	NAGK	---	N-acetylglucosamine kinase	107051359	---	4	NC_006091.5	91239108	91250753	-	270.692	-1.12263	0.333497	-3.16683	0.00154112	0.0261701
gene24022	PIH1D1	---	PIH1 domain containing 1	107050350	---	Un	NW_020110161.1	111906	122020	+	159.535	-1.12451	0.317115	-3.46441	0.000531404	0.0126961
gene22375	LOC107055405	---	transmembrane protein 198-like	107055405	---	33	NC_008465.4	7105426	7109601	-	22.9972	-1.12453	0.312854	-3.43731	0.000587514	0.013623
gene16878	LOC112529976	---	uncharacterized ncRNA	112529976	---	17	NC_006104.5	5925609	5938262	+	309.157	-1.12475	0.26896	-4.00213	6.27738e-05	0.00307408
gene10768	SEMA4G	---	semaphorin 4G	423857	ENSGALG00000026957	6	NC_006093.5	24042620	24060706	-	380.528	-1.12497	0.308763	-3.4096	0.000650586	0.0145087
gene7244	SHROOM4	---	shroom family member 4	777072	ENSGALG00000033953	4	NC_006091.5	1851324	1858923	-	218.966	-1.12606	0.337343	-3.15431	0.0016088	0.0268905
gene22081	NCKAP5L	---	NCK associated protein 5 like	107050766	---	33	NC_008465.4	3343287	3350010	-	247.159	-1.12645	0.312069	-3.4583	0.000543592	0.0128226
gene18944	TCF7L1	TCF3	transcription factor 7 like 1	395230	---	22	NC_006109.5	5292024	5308220	+	105.159	-1.1275	0.323424	-3.25047	0.00115215	0.0216692
gene21024	B3GNT3	---	UDP-GlcNAc:betaGal beta-1,3-N-acetylglucosaminyltransferase 3	112530425	---	28	NC_006115.5	3422322	3424519	+	324.197	-1.12776	0.316835	-3.37306	0.00074337	0.0160231
gene3245	LOC426355	---	t-SNARE domain-containing protein 1-like	426355	ENSGALG00000028985	2	NC_006089.5	591573	597078	-	309.544	-1.12787	0.34108	-3.20536	0.00134892	0.0238059
gene15129	DOK3	---	docking protein 3	429960	ENSGALG00000026914	13	NC_006100.5	10890255	10892920	-	842.524	-1.12795	0.290162	-3.75917	0.000170477	0.00589909
gene14687	LOC395991	---	crescent	395991	ENSGALG00000006944	12	NC_006099.5	12062764	12067085	+	89.0093	-1.13152	0.266625	-4.05196	5.07905e-05	0.00274034
gene19104	LOC112530240	---	small nucleolar RNA SNORA16B/SNORA16A family	112530240	---	23	NC_006110.5	2704413	2704555	-	14.3986	-1.1322	0.349494	-3.03564	0.00240022	0.0350241
gene14097	CEBPA	cC/EBP	CCAAT enhancer binding protein alpha	427549	ENSGALG00000026525	11	NC_006098.5	10295396	10296370	-	417.733	-1.13305	0.37088	-3.09255	0.00198442	0.0307732
gene1060	WNT5B	---	Wnt family member 5B	418154	ENSGALG00000012998	1	NC_006088.5	60852694	60918508	+	67.6816	-1.13367	0.340357	-3.21203	0.00131803	0.0234584
gene21224	SYDE1	---	synapse defective Rho GTPase homolog 1	429892	---	30	NC_028739.2	706023	714019	-	154.099	-1.13569	0.300814	-3.58466	0.000337516	0.00932792
gene21441	LOC112531082	---	immunoglobulin heavy variable 3-64D-like	112531082	---	31	NC_028740.2	2411428	2411832	-	30.9594	-1.13589	0.370165	-3.26967	0.00107672	0.0206562
gene8917	SPTB	---	spectrin beta erythrocytic	769410	ENSGALG00000036805	5	NC_006092.5	575067	594647	+	114.393	-1.1361	0.327372	-3.15231	0.00161986	0.0269316
gene15924	LOC101748630	---	zinc finger protein 668-like	101748630	---	14	NC_006101.5	16148100	16150125	-	383.445	-1.13642	0.304181	-3.5593	0.000371838	0.00994814
gene13334	STRA6	---	stimulated by retinoic acid 6	415301	ENSGALG00000001449	10	NC_006097.5	3042220	3053067	+	154.072	-1.13721	0.350659	-2.9442	0.00323787	0.0429697
gene20970	MISP	C28H19ORF21	mitotic spindle positioning	420097	---	28	NC_006115.5	2865569	2871429	+	57.5446	-1.13753	0.356795	-3.06269	0.00219355	0.032978
gene19040	TRNP1	---	TMF1-regulated nuclear protein 1	107054997	---	23	NC_006110.5	1947384	1949578	+	33.5121	-1.14018	0.32293	-3.22764	0.00124817	0.022853
gene14465	SEMA3G	---	semaphorin 3G	415945	ENSGALG00000004476	12	NC_006099.5	3527022	3534636	-	132.24	-1.14064	0.352792	-3.12605	0.0017717	0.0286774
gene20012	SYPL2	---	synaptophysin like 2	100858920	ENSGALG00000032619	26	NC_006113.5	1221830	1225429	+	271.002	-1.14134	0.305645	-3.66267	0.0002496	0.00771275
gene21160	LOC112530984	---	chitin-binding lectin 1-like	112530984	---	30	NC_028739.2	3556	8725	-	177.41	-1.14139	0.399712	-3.34344	0.000827454	0.0172366
gene5783	LOC112532077	---	uncharacterized protein	112532077	---	3	NC_006090.5	22090450	22093393	+	111.74	-1.14161	0.399472	-3.88752	0.000101275	0.00418804
gene14922	WDR55	---	WD repeat domain 55	100858589	ENSGALG00000029199	13	NC_006100.5	1592671	1594803	-	599.096	-1.14234	0.294277	-3.72213	0.000197552	0.00647477
gene712	H2AFJ	H2A-IX, H2AJ, HIST1H2A9	H2A histone family member J	417947	ENSGALG00000038343	1	NC_006088.5	48101375	48101764	-	31.58	-1.14238	0.342546	-3.29946	0.000968699	0.0191544
gene13839	CCDC102A	---	coiled-coil domain containing 102A	427528	ENSGALG00000029999	11	NC_006098.5	549312	555118	+	315.154	-1.1425	0.277383	-3.89694	9.74158e-05	0.00408759
gene21023	LOC101748987	---	FCH domain only protein 1-like	101748987	---	28	NC_006115.5	3413333	3422219	+	6688.39	-1.14325	0.309024	-3.55158	0.000382923	0.0101475
gene20537	SAMD14	---	sterile alpha motif domain containing 14	100857537	---	27	NC_006114.5	5577232	5584347	+	49.413	-1.14449	0.342989	-3.07993	0.00207052	0.0315245
gene20466	FZD2	---	frizzled class receptor 2	374061	---	27	NC_006114.5	3903944	3905975	-	96.5756	-1.14451	0.355289	-2.94244	0.00325635	0.0431466
gene20013	ATXN7L2	---	ataxin 7 like 2	429691	---	26	NC_006113.5	1226047	1231654	+	253.093	-1.14542	0.336009	-3.31969	0.000901189	0.0182947
gene22391	CSAD	---	cysteine sulfinic acid decarboxylase	426184	ENSGALG00000035850	33	NC_008465.4	7224444	7228781	+	195.004	-1.14681	0.273839	-3.98004	6.89043e-05	0.00321139
gene5284	LOC101747868	---	ly6/PLAUR domain-containing protein 2-like	101747868	ENSGALG00000046632	2	NC_006089.5	148295243	148301530	+	155.281	-1.14725	0.346357	-3.1257	0.00177382	0.0286774
gene20520	RUNDC3A	---	RUN domain containing 3A	100858314	ENSGALG00000026518	27	NC_006114.5	5408034	5414012	-	55.0722	-1.14747	0.305337	-3.46236	0.000535465	0.0127567
gene13932	IL34	---	interleukin 34	100858424	ENSGALG00000028466	11	NC_006098.5	1717167	1721506	-	1166.82	-1.14748	0.237191	-4.71943	2.36501e-06	0.000528123
gene14541	BARX1	BARX1B	BARX homeobox 1	374017	ENSGALG00000035557	12	NC_006099.5	6536825	6539305	+	81.2054	-1.14752	0.348871	-3.11895	0.00181495	0.0290017
gene23870	LOC112531189	---	probable pathogenesis-related protein ARB_02861	112531189	---	Un	NW_020109859.1	7	649	+	407.982	-1.15335	0.299201	-3.74569	0.000179897	0.006134
gene20539	ITGA3	---	integrin alpha 3	373946	ENSGALG00000032702	27	NC_006114.5	5594292	5609647	-	1826.47	-1.15348	0.253709	-4.37534	1.21246e-05	0.00120155
gene8232	EGF	---	epidermal growth factor	408035	ENSGALG00000012155	4	NC_006091.5	58017066	58073689	-	5.76737	-1.15402	0.37687	-3.4994	0.000466312	0.0115872
gene21791	CCDC9	---	coiled-coil domain containing 9	107049462	---	32	NC_006119.4	451405	461205	+	509.525	-1.15719	0.321821	-3.46335	0.000533488	0.0127277
gene15806	VASN	---	vasorin	101749629	---	14	NC_006101.5	13103279	13110795	+	294.477	-1.15734	0.30675	-3.48043	0.000500602	0.0121508
gene22274	RB4BL	RBM4B	RNA-binding protein 4B-like	425562	---	33	NC_008465.4	6332564	6337793	-	295.046	-1.15796	0.335731	-3.29521	0.000983474	0.0194236
gene18236	ANGPT4	---	angiopoietin 4	771763	ENSGALG00000040755	20	NC_006107.5	9893984	9901649	+	229.933	-1.15875	0.322958	-3.42909	0.00060561	0.0138392
gene21778	TGFB1	TGFB4	transforming growth factor beta 1	100873157	ENSGALG00000031325	32	NC_006119.4	276198	283021	+	3648.96	-1.15927	0.337588	-3.29139	0.00099693	0.019643
gene14983	PCDH12	---	protocadherin 12	416191	ENSGALG00000002544	13	NC_006100.5	3130907	3140292	-	48.9579	-1.15962	0.30768	-3.59661	0.000322386	0.00910511
gene19581	ZNF687	---	zinc finger protein 687	429831	ENSGALG00000040270	25	NC_006112.4	283314	294383	+	1094.99	-1.16026	0.281917	-3.94269	8.05711e-05	0.00355781
gene19575	SCNM1	---	sodium channel modifier 1	425744	ENSGALG00000046607	25	NC_006112.4	251081	253773	+	834.628	-1.16102	0.306888	-3.68152	0.00023185	0.00731266
gene3119	ARHGEF17	---	Rho guanine nucleotide exchange factor 17	777518	ENSGALG00000017326	1	NC_006088.5	196399619	196440215	-	367.042	-1.16166	0.295228	-3.72628	0.000194325	0.00640659
gene8866	LOC107056441	---	coronin-1B-like	107056441	---	5	NC_006092.5	217294	223644	-	925.296	-1.16176	0.291307	-3.83049	0.000127887	0.00486502
gene13893	RLTPR	C11H14ORF121	RGD motif leucine rich repeats tropomodulin domain and proline-rich containing	415666	ENSGALG00000021442	11	NC_006098.5	1136729	1157349	+	6682.86	-1.16287	0.248644	-4.49845	6.84501e-06	0.000955335
gene19797	LOC112530285	---	apoptotic chromatin condensation inducer in the nucleus-like	112530285	---	25	NC_006112.4	3113273	3120091	+	365.15	-1.16338	0.308289	-3.6521	0.000260102	0.00787003
gene16831	FPGS	---	folylpolyglutamate synthase	417227	ENSGALG00000042460	17	NC_006104.5	5264618	5269155	-	1151.32	-1.16353	0.263652	-4.28128	1.85819e-05	0.00148816
gene5024	CDH17	---	cadherin 17	420225	ENSGALG00000035094	2	NC_006089.5	125879412	125918055	-	4437.49	-1.16385	0.281511	-3.83565	0.000125231	0.00484379
gene19779	HAX1	---	HCLS1 associated protein X-1	107055138	---	25	NC_006112.4	2911667	2913526	+	672.412	-1.16387	0.346561	-3.25157	0.0011477	0.0216461
gene18218	STMN3	NPC2	stathmin 3	419263	ENSGALG00000006130	20	NC_006107.5	9695811	9713788	+	20.614	-1.16403	0.392076	-3.01245	0.00259144	0.0366728
gene11459	PTPRN	---	protein tyrosine phosphatase receptor type N	424201	ENSGALG00000033811	7	NC_006094.5	22184823	22193860	+	72.6916	-1.16441	0.362479	-3.11277	0.0018534	0.0293939
gene18416	MRPS16	---	mitochondrial ribosomal protein S16	769996	ENSGALG00000041401	21	NC_006108.5	211285	214800	+	637.429	-1.1652	0.348979	-3.30161	0.000961314	0.0191212
gene17392	CBX4	---	chromobox 4	395354	ENSGALG00000035911	18	NC_006105.5	9601368	9605211	+	960.888	-1.16534	0.308516	-3.66897	0.000243531	0.00759085
gene6622	CFAP206	C3H6ORF165	cilia and flagella associated protein 206	421824	ENSGALG00000015810	3	NC_006090.5	76468358	76482815	-	16.2369	-1.16635	0.37512	-3.21331	0.00131213	0.0233783
gene21193	ZNF653	---	zinc finger protein 653	107057618	ENSGALG00000039761	30	NC_028739.2	385530	389152	-	263.803	-1.16648	0.291448	-3.85519	0.00011564	0.00460034
gene19871	LOC107049672	---	protein FAM189B-like	107049672	---	25	NC_006112.4	3518859	3526306	-	24.0933	-1.16688	0.379344	-2.87618	0.00402515	0.0492786
gene22082	KANSL2	---	KAT8 regulatory NSL complex 2	426401	ENSGALG00000033877	33	NC_008465.4	3350034	3361533	-	1349.89	-1.1676	0.298157	-3.74678	0.000179116	0.006134
gene24026	ACHRB	---	acetylcholine receptor beta	386576	---	Un	NW_020110161.1	163624	173367	+	41.8131	-1.1686	0.359925	-3.42406	0.000616933	0.0140283
gene13914	SNRKL	---	SNF-related serine/threonine-protein kinase-like	100859696	---	11	NC_006098.5	1402260	1406829	+	170.352	-1.16991	0.309705	-3.61858	0.000296219	0.00856835
gene3910	TMEM108	---	transmembrane protein 108	420692	ENSGALG00000036412	2	NC_006089.5	42394259	42553659	+	61.0834	-1.17013	0.327423	-3.22755	0.00124854	0.022853
gene8807	MOGS	---	mannosyl-oligosaccharide glucosidase	107049491	ENSGALG00000041152	4	NC_006091.5	90952048	90954936	+	246.041	-1.17068	0.398853	-4.24204	2.21495e-05	0.00163303
gene5115	LOC101751687	---	putative uncharacterized protein FLJ22184-like	101751687	---	2	NC_006089.5	130680336	130712492	+	661.899	-1.17263	0.306679	-3.64981	0.00026243	0.00791924
gene6972	CAD	---	carbamoyl-phosphate synthetase 2 aspartate transcarbamylase and dihydroorotase	428659	---	3	NC_006090.5	104489792	104502094	+	2771.05	-1.17279	0.273089	-4.11321	3.90188e-05	0.00232557
gene15918	LOC107051255	---	ETS translocation variant 3-like protein	107051255	---	14	NC_006101.5	15983811	16012773	+	52.2196	-1.1733	0.287392	-3.8937	9.8727e-05	0.00411313
gene14847	LOC107050985	---	UDP-galactose translocator-like	107050985	---	13	NC_006100.5	562582	617936	-	255.275	-1.17364	0.380258	-3.07461	0.00210781	0.031976
gene22389	ITGB7	---	integrin beta 7	107049666	---	33	NC_008465.4	7212897	7220140	+	687.981	-1.17399	0.338637	-3.40168	0.000669726	0.0147781
gene3176	FAM160A2	---	family with sequence similarity 160 member A2	425130	ENSGALG00000003416	1	NC_006088.5	197379398	197386962	-	694.017	-1.1741	0.3254	-3.42325	0.000618771	0.0140423
gene24148	LOC107050082	---	uncharacterized ncRNA	107050082	---	Un	NW_020110164.1	1075716	1077883	+	12.3241	-1.17414	0.389105	-3.13172	0.00173787	0.028384
gene15784	NUDT16L1	SDOS	nudix hydrolase 16 like 1	395557	ENSGALG00000039779	14	NC_006101.5	12744113	12746179	-	5911.49	-1.1757	0.288919	-3.9702	7.18115e-05	0.00328606
gene21254	S1PR2	---	sphingosine-1-phosphate receptor 2	100857976	---	30	NC_028739.2	977267	984309	+	433.068	-1.17595	0.2387	-4.77884	1.76311e-06	0.000480121
gene16657	FLOT1	---	flotillin 1	101751397	---	16	NC_006103.5	2727699	2738162	+	1501.78	-1.17607	0.318218	-3.53296	0.000410942	0.0107371
gene9303	LPXN	---	leupaxin	423129	---	5	NC_006092.5	17190301	17193624	+	2544.47	-1.17708	0.263264	-4.37377	1.22117e-05	0.00120307
gene19282	LOC112530215	---	semaphorin-4A-like	112530215	---	23	NC_006110.5	6033884	6054117	+	618.997	-1.17804	0.399156	-3.60298	0.000314594	0.00890003
gene3185	TIMM10B	---	translocase of inner mitochondrial membrane 10B	107052461	ENSGALG00000042572	1	NC_006088.5	197438895	197439914	+	184.605	-1.17825	0.379938	-3.12855	0.00175669	0.0285641
gene22160	CSRNP2	---	cysteine and serine rich nuclear protein 2	100859835	ENSGALG00000032004	33	NC_008465.4	4971216	4983817	-	285.814	-1.18026	0.261086	-4.39536	1.10591e-05	0.00117973
gene13797	SERF2	---	small EDRK-rich factor 2	107054222	---	10	NC_006097.5	20570656	20571268	-	806.299	-1.18028	0.361748	-3.12299	0.00179021	0.0287464
gene19800	LOC769139	---	feather keratin 1-like	769139	ENSGALG00000026754	25	NC_006112.4	3126145	3147828	-	21.0252	-1.1813	0.397118	-3.13127	0.00174053	0.028384
gene15928	CFP	---	complement factor properdin	112533495	---	15	NC_006102.5	37039	69404	+	60.7496	-1.1819	0.393153	-2.93363	0.00335022	0.0437331
gene10741	PPRC1	---	peroxisome proliferator-activated receptor gamma coactivator-related 1	423848	ENSGALG00000020742	6	NC_006093.5	23460599	23470687	-	1084.99	-1.18219	0.260655	-4.37809	1.19723e-05	0.00119352
gene5112	HGH1	---	HGH1 homolog	107050713	---	2	NC_006089.5	130645062	130659338	-	135.818	-1.18252	0.399389	-3.53056	0.000414679	0.010801
gene18791	POLR3D	---	RNA polymerase III D	107050002	---	22	NC_006109.5	1613499	1620164	-	485.028	-1.18278	0.288816	-3.98009	6.88897e-05	0.00321139
gene22151	FKBP2	---	FK506 binding protein 2	107050883	---	33	NC_008465.4	4839243	4849718	+	295	-1.18405	0.284521	-4.05126	5.09434e-05	0.00274034
gene8854	ANKRD13D	---	ankyrin repeat domain 13D	107049270	ENSGALG00000042297	5	NC_006092.5	168038	172625	+	355.473	-1.18453	0.317932	-3.50532	0.000456066	0.0114361
gene15929	MBLAC1	---	metallo-beta-lactamase domain containing 1	100858783	---	15	NC_006102.5	90119	92064	-	221.874	-1.18482	0.295157	-3.89237	9.92684e-05	0.00412543
gene15919	LIPE	---	lipase E hormone sensitive type	112533458	---	14	NC_006101.5	16017761	16037586	-	72.8731	-1.18519	0.369826	-3.17657	0.0014903	0.0254958
gene19961	SKIV2L	DDX13, HLP, SKI2, SKI2W, SKIV2	Ski2 like RNA helicase	421171	---	26	NC_006113.5	499890	510700	+	1192.67	-1.1853	0.334414	-3.39548	0.000685083	0.0150347
gene11505	RUFY4	---	RUN and FYVE domain containing 4	429304	---	7	NC_006094.5	22591227	22596882	-	205.382	-1.1864	0.308883	-3.69627	0.000218792	0.00703327
gene3221	NOS3	ECNOS, eNOS	nitric oxide synthase 3 (endothelial-like)	107057170	---	2	NC_006089.5	352376	367931	-	90.14	-1.18642	0.353348	-3.14725	0.00164817	0.0272493
gene8991	LOC101749471	---	uncharacterized ncRNA	101749471	ENSGALG00000045362	5	NC_006092.5	1835953	1837187	+	75.1812	-1.18671	0.328109	-3.41536	0.00063698	0.0143197
gene21790	LOC107049461	---	transcriptional regulatory protein LGE1-like	107049461	---	32	NC_006119.4	442724	448395	-	23.0981	-1.1868	0.363408	-3.23244	0.00122736	0.0226386
gene18793	BMP1	---	bone morphogenetic protein 1-like	107050771	---	22	NC_006109.5	1632191	1633865	+	33.1046	-1.18744	0.398377	-3.24135	0.00118963	0.022147
gene21212	MRPL4	---	mitochondrial ribosomal protein L4	107050441	---	30	NC_028739.2	535822	541530	-	579.196	-1.18854	0.33229	-3.40543	0.000660606	0.0146541
gene18977	LOC419545	---	uncharacterized ncRNA	419545	ENSGALG00000041611	23	NC_006110.5	313696	315582	-	6885.85	-1.18913	0.356335	-3.31392	0.000919966	0.0185634
gene21092	SSBP4	---	single stranded DNA binding protein 4	107055368	---	28	NC_006115.5	4037993	4047230	-	764.815	-1.19024	0.285687	-4.06877	4.72619e-05	0.00261235
gene20858	LOC100858579	---	granzyme G-like	100858579	---	28	NC_006115.5	1371015	1374844	-	46.9793	-1.19039	0.362409	-3.20981	0.00132825	0.0235785
gene15641	LOC101750925	---	mucin-5AC-like	101750925	---	14	NC_006101.5	7270521	7276568	-	25.0029	-1.19195	0.376974	-2.9414	0.00326736	0.04319
gene16342	MTFP1	---	mitochondrial fission process 1	417007	---	15	NC_006102.5	11087865	11089487	-	155.13	-1.192	0.341761	-3.45358	0.000553204	0.0129581
gene15803	GLIS2	---	GLIS family zinc finger 2	374023	---	14	NC_006101.5	13089031	13093759	+	329.687	-1.19233	0.333512	-3.34857	0.000812303	0.0170056
gene12226	BTBD19	---	BTB domain containing 19	100858105	ENSGALG00000028978	8	NC_006095.5	21142752	21150048	+	495.639	-1.19258	0.310583	-3.75031	0.000176613	0.00606131
gene17791	GIT1	p95-APP1	G protein-coupled receptor kinase interacting ArfGAP 1	417584	ENSGALG00000023703	19	NC_006106.5	6209778	6217603	-	1027.6	-1.19278	0.315411	-3.62266	0.000291586	0.00846358
gene6976	DNAJC5G	---	DnaJ heat shock protein family (Hsp40) member C5 gamma	107053152	ENSGALG00000034137	3	NC_006090.5	104511657	104520892	-	145.129	-1.19292	0.335605	-3.42624	0.00061201	0.0139645
gene22404	AAAS	---	aladin WD repeat nucleoporin	100859661	---	33	NC_008465.4	7355330	7361800	-	2275.14	-1.19298	0.288508	-3.99834	6.37881e-05	0.00309659
gene21292	LOC101748080	---	coiled-coil and C2 domain-containing protein 1A-like	101748080	---	30	NC_028739.2	1358949	1378128	-	813.699	-1.19339	0.356361	-3.18268	0.00145919	0.0251684
gene19236	KIAA1522	---	KIAA1522	419665	---	23	NC_006110.5	5392642	5412759	+	1061.58	-1.19378	0.252924	-4.55987	5.11857e-06	0.000832289
gene16686	LOC112529982	---	syntaxin-4-like	112529982	---	17	NC_006104.5	500007	544576	+	111.314	-1.19464	0.355822	-3.19463	0.00140013	0.0244773
gene22385	SPRYD3	---	SPRY domain containing 3	100858430	ENSGALG00000031222	33	NC_008465.4	7194503	7198145	-	1619.72	-1.19628	0.314562	-3.66175	0.000250494	0.0077261
gene21771	HH3L	---	histone H3.3-like	100859629	---	32	NC_006119.4	249821	252610	+	3455.45	-1.19672	0.305049	-3.80369	0.000142556	0.00522437
gene19755	RRNAD1	C25H1ORF66	ribosomal RNA adenine dimethylase domain containing 1	768974	ENSGALG00000000576	25	NC_006112.4	2624329	2627303	-	330.342	-1.19732	0.308782	-3.75099	0.000176136	0.00605734
gene21184	TFE3	---	transcription factor binding to IGHM enhancer 3	107049522	---	30	NC_028739.2	295479	299673	-	204.4	-1.19765	0.302944	-3.7699	0.000163316	0.00578269
gene18177	DEPTOR	DEPDC6	DEP domain containing MTOR-interacting protein	419242	---	20	NC_006107.5	8807030	8821040	+	25.1776	-1.19822	0.337227	-3.2058	0.00134686	0.0238059
gene19053	LOC107055013	---	uncharacterized protein	107055013	---	23	NC_006110.5	2106269	2109529	-	240.81	-1.19824	0.287028	-4.00508	6.19957e-05	0.00306002
gene14482	HYAL3	---	hyaluronoglucosaminidase 3	100859903	ENSGALG00000029000	12	NC_006099.5	3640854	3644127	-	283.185	-1.19965	0.398191	-3.35806	0.000784916	0.0166192
gene21084	CRLF1	---	cytokine receptor like factor 1	100858730	---	28	NC_006115.5	3979732	3985638	+	72.4683	-1.20006	0.325093	-3.50982	0.000448416	0.0113392
gene22150	LOC112530927	---	uncharacterized ncRNA	112530927	---	33	NC_008465.4	4836574	4839286	-	50.272	-1.20203	0.344844	-3.33388	0.000856429	0.0175994
gene15584	SOX8	---	SRY-box 8	395483	ENSGALG00000005263	14	NC_006101.5	6145956	6149345	-	63.6753	-1.20243	0.285905	-3.90955	9.2468e-05	0.00393059
gene13781	GDPGP1	---	GDP-D-glucose phosphorylase 1	100858151	ENSGALG00000045045	10	NC_006097.5	20486327	20487751	+	45.4485	-1.20381	0.39966	-3.5038	0.000458674	0.0114484
gene12174	MPL	c-mpl	MPL proto-oncogene thrombopoietin receptor	414804	ENSGALG00000009965	8	NC_006095.5	20024024	20029122	+	129.105	-1.20639	0.33143	-3.37221	0.000745683	0.0160523
gene14678	SLC6A8	---	solute carrier family 6 member 8	100861584	ENSGALG00000041419	12	NC_006099.5	11989588	11994549	+	662.554	-1.20759	0.263699	-4.39576	1.10386e-05	0.00117973
gene22403	C33H12ORF10	---	chromosome 33 C12ORF10 homolog	426187	ENSGALG00000037688	33	NC_008465.4	7351472	7354130	+	560.829	-1.20887	0.306776	-3.83122	0.00012751	0.00486502
gene18797	NPM2	---	nucleophosmin/nucleoplasmin 2	107050133	---	22	NC_006109.5	1654455	1656402	-	31.0127	-1.20891	0.32838	-3.5051	0.000456441	0.0114361
gene22435	ZNF385A	---	zinc finger protein 385A	101749643	---	33	NC_008465.4	7740113	7749785	-	80.795	-1.2094	0.295893	-3.86693	0.000110213	0.00445856
gene21711	LOC112531116	---	platelet glycoprotein VI-like	112531116	---	31	NC_028740.2	5870742	5871879	+	18.7338	-1.21121	0.399678	-3.80555	0.000141488	0.00519659
gene22287	LOC112530938	---	CAP-Gly domain-containing linker protein 3-like	112530938	---	33	NC_008465.4	6456420	6465393	+	6.96162	-1.21162	0.398785	-2.95999	0.00307651	0.0412533
gene18712	GGCX	---	gamma-glutamyl carboxylase	112530186	---	22	NC_006109.5	14	6595	+	610.198	-1.2118	0.336511	-3.43246	0.000598138	0.0137794
gene20233	TOMM6	---	translocase of outer mitochondrial membrane 6	419924	ENSGALG00000043002	26	NC_006113.5	4985102	4986031	+	1256.55	-1.2138	0.329638	-3.59452	0.000324993	0.00913253
gene18715	SFTPB	---	surfactant protein B	425940	---	22	NC_006109.5	27124	41635	+	7.10503	-1.21456	0.395395	-3.12778	0.0017613	0.0286113
gene21091	ISYNA1	---	inositol-3-phosphate synthase 1	107055367	ENSGALG00000030344	28	NC_006115.5	4033985	4037537	+	118.42	-1.21813	0.337577	-3.50759	0.00045219	0.0113884
gene24075	LENG8	---	leukocyte receptor cluster member 8	101748015	ENSGALG00000035760	Un	NW_020110163.1	49960	59406	+	2369.23	-1.21913	0.326328	-3.5522	0.00038202	0.0101396
gene21192	MECP2	ARBP	methyl-CpG binding protein 2	112530992	---	30	NC_028739.2	360508	372669	-	302.143	-1.21957	0.362745	-3.30302	0.000956496	0.0190921
gene22268	OTUB1	---	OTU deubiquitinase ubiquitin aldehyde binding 1	777320	ENSGALG00000038229	33	NC_008465.4	6295436	6300594	-	1846.78	-1.21979	0.312468	-3.75964	0.00017016	0.00589909
gene3193	DCHS1	---	dachsous cadherin-related 1	419073	---	1	NC_006088.5	197487500	197563691	-	133.694	-1.22081	0.313014	-3.52329	0.000426217	0.010982
gene6961	EMILIN1	---	elastin microfibril interfacer 1	100858014	---	3	NC_006090.5	104461366	104466571	+	187.407	-1.22137	0.399677	-4.44919	8.61967e-06	0.00109354
gene19660	PEX11B	---	peroxisomal biogenesis factor 11 beta	112530296	---	25	NC_006112.4	1963911	1965053	-	102.253	-1.223	0.354632	-3.33451	0.000854495	0.0175812
gene3216	SLC4A2	AE2	solute carrier family 4 member 2	395809	ENSGALG00000034284	2	NC_006089.5	316268	327811	-	1367	-1.22384	0.306124	-3.80704	0.000140637	0.00519659
gene22409	LOC112530930	---	uncharacterized ncRNA	112530930	---	33	NC_008465.4	7399840	7400566	+	312.779	-1.22386	0.336329	-3.55587	0.000376732	0.010047
gene18285	KIAA1755	---	KIAA1755 ortholog	101750666	---	20	NC_006107.5	10352333	10362433	+	162.454	-1.22417	0.322577	-3.58236	0.000340503	0.0093795
gene17460	GRIN2C	---	glutamate ionotropic receptor NMDA type 2C	431090	ENSGALG00000027415	18	NC_006105.5	10495045	10507897	-	54.801	-1.22684	0.341438	-3.11785	0.00182178	0.0290017
gene21099	LOC107055358	---	proline-rich receptor-like protein kinase PERK2	107055358	---	28	NC_006115.5	4079280	4082415	+	106.304	-1.22761	0.361982	-3.10723	0.00188852	0.0297265
gene19630	LAMTOR2	---	late endosomal/lysosomal adaptor MAPK and MTOR activator 2	100859842	ENSGALG00000029881	25	NC_006112.4	1550742	1553389	+	697.469	-1.22982	0.321459	-3.66684	0.000245569	0.00763041
gene10193	LOC112532687	---	uncharacterized ncRNA	112532687	---	6	NC_006093.5	501416	522303	+	120.272	-1.22998	0.32957	-3.5266	0.000420929	0.010896
gene22431	SMUG1	---	single-strand-selective monofunctional uracil-DNA glycosylase 1	431025	---	33	NC_008465.4	7714255	7718100	-	249.092	-1.23035	0.277766	-4.30208	1.692e-05	0.00141409
gene13787	RCCD1	---	RCC1 domain containing 1	770213	---	10	NC_006097.5	20514989	20518353	-	84.7754	-1.23039	0.38213	-3.04041	0.0023626	0.0347545
gene22195	EIF4B	---	eukaryotic translation initiation factor 4B	100858349	ENSGALG00000036765	33	NC_008465.4	5409744	5422665	+	6762.24	-1.23056	0.301214	-3.96282	7.40686e-05	0.00334367
gene18699	HSPG2	HSPG	heparan sulfate proteoglycan 2	429806	ENSGALG00000035717	21	NC_006108.5	6538678	6569042	+	2515.09	-1.23381	0.31398	-3.62525	0.000288677	0.00842294
gene16749	CDC26	---	cell division cycle 26	417269	ENSGALG00000026095	17	NC_006104.5	1844706	1845187	+	235.084	-1.23395	0.398291	-3.37858	0.000728616	0.0157864
gene365	PTPRZ1	---	protein tyrosine phosphatase receptor type Z1	396403	ENSGALG00000040114	1	NC_006088.5	23043203	23177070	-	183.29	-1.23493	0.372507	-3.69992	0.000215664	0.00694605
gene15078	ABLIM3	---	actin binding LIM protein family member 3	416201	ENSGALG00000002790	13	NC_006100.5	9262728	9297985	-	76.9821	-1.23581	0.354911	-3.10268	0.00191776	0.0300455
gene20525	HDAC5	---	histone deacetylase 5	107049569	---	27	NC_006114.5	5466244	5468865	-	511.798	-1.23617	0.323836	-3.63823	0.000274522	0.00815194
gene15278	HNRNPA0	HNRPA0, RBMXL3	heterogeneous nuclear ribonucleoprotein A0	416302	ENSGALG00000006160	13	NC_006100.5	15173502	15182404	+	4641.38	-1.24148	0.259265	-4.71194	2.45364e-06	0.000533684
gene13779	SEMA4B	---	semaphorin 4B	415582	ENSGALG00000008297	10	NC_006097.5	20469971	20482802	+	523.766	-1.24436	0.305462	-3.8469	0.000119624	0.00472839
gene19661	LOC107051565	---	LIX1-like protein	107051565	---	25	NC_006112.4	1965358	1985187	+	645.028	-1.24539	0.277621	-4.33653	1.44748e-05	0.00132052
gene19616	CTU1	---	cytosolic thiouridylase 1	112530280	---	25	NC_006112.4	1374958	1377434	+	58.465	-1.24624	0.289171	-4.11362	3.89509e-05	0.00232557
gene20748	PLEKHH3	---	pleckstrin homology MyTH4 and FERM domain containing H3	772127	ENSGALG00000037269	27	NC_006114.5	7810347	7817704	-	503.231	-1.24774	0.301774	-3.92872	8.54005e-05	0.00370541
gene14394	RASSF1	---	Ras association domain family member 1	101750777	ENSGALG00000038951	12	NC_006099.5	1850414	1854597	-	140.309	-1.24788	0.367459	-3.25643	0.00112823	0.0213994
gene20689	IGFBP4	---	insulin like growth factor binding protein 4	374271	ENSGALG00000040672	27	NC_006114.5	7262040	7267335	+	341.106	-1.24804	0.393271	-3.14673	0.00165106	0.0272702
gene5923	LOC100858253	---	uncharacterized ncRNA	100858253	---	3	NC_006090.5	30417006	30417805	+	12.0148	-1.24842	0.382898	-3.3082	0.000938982	0.0188647
gene18249	REM1	---	RRAD and GEM like GTPase 1	419274	---	20	NC_006107.5	9983604	9986527	+	50.6047	-1.24859	0.38393	-2.99566	0.00273855	0.0382211
gene15212	FAT2	---	FAT atypical cadherin 2	416266	ENSGALG00000004320	13	NC_006100.5	13653527	13702002	+	561.71	-1.24897	0.27721	-4.16861	3.06466e-05	0.00198942
gene21814	LOC107050886	---	spectrin beta chain non-erythrocytic 4-like	107050886	---	32	NC_006119.4	665206	688989	+	66.5603	-1.24914	0.321924	-3.65772	0.000254472	0.00776302
gene8810	RTKN	---	rhotekin	107056271	---	4	NC_006091.5	90959648	90972933	+	133.154	-1.24952	0.373486	-3.098	0.00194829	0.0303454
gene24078	KMT5C	---	lysine methyltransferase 5C	101748081	---	Un	NW_020110163.1	73540	77073	-	541.72	-1.25016	0.320882	-3.7196	0.000199541	0.00652327
gene22343	BAZ2A	---	bromodomain adjacent to zinc finger domain 2A	101747779	ENSGALG00000029588	33	NC_008465.4	6898632	6912448	+	2378.3	-1.25026	0.307337	-3.87096	0.00010841	0.00439623
gene22406	SP1	---	Sp1 transcription factor	395303	ENSGALG00000035487	33	NC_008465.4	7377031	7390619	+	3725.66	-1.25349	0.295665	-4.09619	4.19999e-05	0.00245092
gene19284	NNF1	PMF1	Nnf1 protein	693253	ENSGALG00000042539	23	NC_006110.5	6065520	6069617	+	759.54	-1.25384	0.39968	-3.99562	6.45248e-05	0.0031233
gene20023	CSF1	---	colony stimulating factor 1	100499189	ENSGALG00000033854	26	NC_006113.5	1287169	1293862	+	375.478	-1.25569	0.27417	-4.3792	1.19114e-05	0.00119352
gene19422	USP2	UBP41, UBP46, UBP52, UBP66	ubiquitin specific peptidase 2	395766	ENSGALG00000006755	24	NC_006111.5	4207803	4219146	+	27.6825	-1.25623	0.359003	-3.18038	0.00147081	0.0252648
gene16650	CENPA	---	centromere protein A	100113359	ENSGALG00000037735	16	NC_006103.5	2624745	2626354	+	372.834	-1.25742	0.356529	-3.40732	0.000656043	0.014586
gene13550	MEX3B	RKHD3	mex-3 homolog B	107054196	---	10	NC_006097.5	12211321	12214410	+	176.694	-1.25763	0.288436	-4.22317	2.4089e-05	0.00167403
gene20006	PSRC1	---	proline and serine rich coiled-coil 1	107055156	---	26	NC_006113.5	1186079	1188809	-	351.526	-1.25908	0.366357	-3.46049	0.000539185	0.0127733
gene16370	EMID1	PELP1	EMI domain containing 1	100859612	---	15	NC_006102.5	11457922	11467355	-	42.352	-1.25924	0.392019	-3.18917	0.00142684	0.0247892
gene21240	LOC107051098	---	formin-like protein 16	107051098	---	30	NC_028739.2	913111	918470	-	147.65	-1.25967	0.323731	-3.7021	0.000213819	0.00689988
gene18693	PHC2	---	polyhomeotic homolog 2	100857390	ENSGALG00000043327	21	NC_006108.5	6497737	6506511	+	1531.69	-1.25977	0.316452	-3.83087	0.000127693	0.00486502
gene21749	MRPS12	---	mitochondrial ribosomal protein S12	770472	---	32	NC_006119.4	107750	108667	-	229.439	-1.26051	0.399719	-4.18556	2.84467e-05	0.00187569
gene12962	VWA5B2	---	von Willebrand factor A domain containing 5B2	424951	ENSGALG00000028294	9	NC_006096.5	16012578	16021658	+	146.957	-1.26106	0.342877	-3.418	0.000630831	0.0142387
gene11903	KIAA1614	---	KIAA1614	424414	---	8	NC_006095.5	6204076	6209921	-	44.4731	-1.26253	0.373141	-3.18826	0.00143133	0.0248414
gene10455	TYSND1	---	trypsin domain containing 1	769373	ENSGALG00000033807	6	NC_006093.5	12212675	12215470	-	156.804	-1.26341	0.399736	-3.73207	0.000189914	0.00631087
gene22280	SPTBN2	---	spectrin beta non-erythrocytic 2	101750255	---	33	NC_008465.4	6358525	6387328	-	141.682	-1.26495	0.346785	-3.35267	0.000800355	0.0168448
gene17425	ANAPC11	NPB	anaphase promoting complex 11	769277	---	18	NC_006105.5	9943276	9944348	+	278.711	-1.26522	0.377029	-3.34715	0.00081647	0.0170715
gene15518	FSCN1	---	fascin actin-bundling protein 1	416485	ENSGALG00000021128	14	NC_006101.5	4589065	4594980	+	79.8481	-1.26589	0.341659	-3.45791	0.000544381	0.0128232
gene14287	CDH3	K-CAM	cadherin 3	414845	---	11	NC_006098.5	18864168	18869882	+	1112.45	-1.26621	0.275453	-4.42913	9.46158e-06	0.00114828
gene11076	ABCA12	---	ATP binding cassette subfamily A member 12	424011	---	7	NC_006094.5	4265632	4364777	-	758.198	-1.26731	0.34012	-3.24972	0.0011552	0.0216695
gene19161	LOC426743	---	probable beta-D-xylosidase 5-like	426743	ENSGALG00000001242	23	NC_006110.5	4241181	4244864	-	189.246	-1.26749	0.331104	-3.6125	0.000303261	0.00866727
gene15937	LOC112533509	---	SH3 and multiple ankyrin repeat domains protein 1-like	112533509	---	15	NC_006102.5	179080	247647	+	25.1036	-1.26763	0.398546	-3.93555	8.30075e-05	0.00362979
gene6951	ZNF513	---	zinc finger protein 513	421989	---	3	NC_006090.5	104426528	104430677	+	643.796	-1.2684	0.338837	-3.63666	0.000276194	0.00817262
gene15156	CPLX2	---	complexin 2	100857281	ENSGALG00000027920	13	NC_006100.5	11148643	11159970	-	129.256	-1.26877	0.322272	-3.7429	0.000181908	0.0061374
gene19578	VPS72	---	vacuolar protein sorting-associated protein 72 homolog	425660	ENSGALG00000000793	25	NC_006112.4	257758	260081	-	1999.6	-1.27181	0.303153	-4.0776	4.55025e-05	0.00257599
gene18052	LOC107054888	---	uncharacterized ncRNA	107054888	---	20	NC_006107.5	4445981	4455589	+	12.2552	-1.27215	0.387382	-3.19489	0.00139885	0.0244773
gene18714	MRPS24	---	mitochondrial ribosomal protein S24	112530176	---	22	NC_006109.5	18383	20237	-	274.957	-1.2726	0.354536	-3.51499	0.000439763	0.0112103
gene12869	HES1	---	hes family bHLH transcription factor 1	769039	---	9	NC_006096.5	13092190	13093842	-	243.676	-1.27282	0.325675	-3.78712	0.000152405	0.00548242
gene14479	SEMA3BL	SEMA3B	semaphorin 3B-like	426234	ENSGALG00000013722	12	NC_006099.5	3630342	3635404	+	91.8859	-1.27338	0.388863	-2.94529	0.00322656	0.0428876
gene11129	AHR1B	---	aryl hydrocarbon receptor 1 beta	100859347	ENSGALG00000004322	7	NC_006094.5	6622308	6636560	+	18.7053	-1.27434	0.375312	-3.01868	0.00253878	0.0361877
gene20700	LOC100857659	---	keratin type I cytoskeletal 42-like	100857659	---	27	NC_006114.5	7380153	7391983	-	80.7784	-1.27445	0.359807	-3.33669	0.000847833	0.0175086
gene20257	CLN3	---	CLN3 battenin	101750092	---	26	NC_006113.5	5404950	5424104	+	220.695	-1.27492	0.339654	-3.58693	0.000334592	0.00930375
gene21277	JUNB	---	JunB proto-oncogene AP-1 transcription factor	107050017	---	30	NC_028739.2	1165755	1167334	-	437.665	-1.27516	0.321768	-3.80563	0.000141442	0.00519659
gene21780	HNRNPUL1	---	heterogeneous nuclear ribonucleoprotein U like 1	776596	ENSGALG00000042287	32	NC_006119.4	288580	301721	-	3065.98	-1.27829	0.308111	-3.99057	6.59156e-05	0.00315416
gene17366	CCDC137	---	coiled-coil domain containing 137	417454	ENSGALG00000004505	18	NC_006105.5	9137477	9139231	-	270.161	-1.27851	0.261246	-4.75321	2.0021e-06	0.000502735
gene19280	LOC112530216	---	probable RNA-binding protein 23	112530216	---	23	NC_006110.5	5935424	5946637	-	1080.04	-1.28012	0.368368	-3.41005	0.00064952	0.0145087
gene19551	LOC101750739	---	poliovirus receptor-related protein 4-like	101750739	---	25	NC_006112.4	35253	58089	-	92.4049	-1.28272	0.339939	-3.51571	0.000438584	0.0112103
gene19622	DCAF11	---	DDB1 and CUL4 associated factor 11	112530307	---	25	NC_006112.4	1453822	1463293	+	94.7332	-1.28361	0.39936	-4.58721	4.49218e-06	0.000759951
gene8812	LOC107056274	---	rho-related BTB domain-containing protein 2-like	107056274	ENSGALG00000040291	4	NC_006091.5	90978947	90984453	+	262.919	-1.28434	0.351385	-3.48141	0.000498781	0.0121242
gene9135	INSC	---	INSC spindle orientation adaptor protein	423067	ENSGALG00000032558	5	NC_006092.5	10817902	10937259	+	97.9452	-1.28453	0.306041	-4.04074	5.32826e-05	0.00282398
gene21172	LOC107050992	---	ribonucleoprotein PTB-binding 1-like	107050992	---	30	NC_028739.2	198203	210809	+	483.523	-1.28462	0.315655	-3.97237	7.11618e-05	0.00327422
gene21251	LOC107050626	---	leucine-rich repeat and calponin homology domain-containing protein 2-like	107050626	---	30	NC_028739.2	959520	966324	-	474.995	-1.28577	0.332255	-3.73848	0.000185138	0.00618901
gene19069	ASAP3	---	ArfGAP with SH3 domain ankyrin repeat and PH domain 3	429809	---	23	NC_006110.5	2335898	2352556	-	499.408	-1.28579	0.294906	-4.05077	5.105e-05	0.00274034
gene14422	UBA7	UBE1, UBE1L	ubiquitin-like modifier activating enzyme 7	395178	ENSGALG00000036263	12	NC_006099.5	2849850	2856622	-	736.61	-1.28601	0.310567	-3.96828	7.23925e-05	0.00330362
gene545	CSRP2	BETA-CRP|CRP2	cysteine and glycine rich protein 2	396128	ENSGALG00000029921	1	NC_006088.5	38319984	38327780	-	1463.08	-1.28719	0.308108	-3.91648	8.98502e-05	0.00385849
gene15935	LOC112533508	---	proline-rich protein 36-like	112533508	---	15	NC_006102.5	155306	156508	-	37.4347	-1.2872	0.388073	-3.24911	0.00115766	0.0216874
gene13951	BCAR1	---	BCAR1 Cas family scaffolding protein	415691	ENSGALG00000042895	11	NC_006098.5	1972810	1978519	-	776.03	-1.2877	0.315325	-3.83373	0.000126212	0.00484817
gene15930	TAF6	---	TAF6 RNA polymerase II TATA box binding protein-associated factor	107050330	---	15	NC_006102.5	93604	105926	+	1672.72	-1.29109	0.307551	-4.04509	5.23023e-05	0.00279639
gene9078	RASSF10	---	Ras association domain family member 10	100859008	ENSGALG00000039822	5	NC_006092.5	7961909	7963490	-	10.1633	-1.29246	0.399348	-3.34045	0.000836425	0.0173587
gene21308	LOC112530973	---	uncharacterized ncRNA	112530973	---	30	NC_028739.2	1702802	1710455	-	17.6896	-1.29329	0.397828	-3.85937	0.000113679	0.0045648
gene18930	IL1B	---	interleukin 1 beta	395196	ENSGALG00000029940	22	NC_006109.5	5171644	5173380	-	202.177	-1.29464	0.296272	-4.02794	5.62687e-05	0.00290433
gene4435	COBL	---	cordon-bleu WH2 repeat protein	420949	ENSGALG00000013102	2	NC_006089.5	81065848	81216205	-	456.179	-1.29539	0.295531	-4.05817	4.94593e-05	0.0027001
gene14796	LOC107054403	---	uncharacterized ncRNA	107054403	---	12	NC_006099.5	18991726	18994904	+	32.7452	-1.29702	0.385738	-3.24966	0.00115542	0.0216695
gene18578	FBLIM1	---	filamin binding LIM protein 1	419458	ENSGALG00000003636	21	NC_006108.5	4233386	4237326	+	144.202	-1.29816	0.279311	-4.35821	1.31133e-05	0.00126948
gene20188	SCUBE3	---	signal peptide CUB domain and EGF like domain containing 3	419896	ENSGALG00000002675	26	NC_006113.5	4134933	4165331	-	162.379	-1.29989	0.312146	-3.74407	0.00018106	0.0061374
gene20690	TNS4	---	tensin 4	107055314	ENSGALG00000028308	27	NC_006114.5	7267351	7278739	-	98.2921	-1.30004	0.346308	-3.4651	0.000530037	0.0126942
gene19766	LOC107055114	---	E3 SUMO-protein ligase PIAS3-like	107055114	---	25	NC_006112.4	2811539	2829102	+	280.404	-1.30013	0.332132	-3.73113	0.000190622	0.00632159
gene9306	SELENOH	C5H11ORF31, SELH	selenoprotein H	100858006	---	5	NC_006092.5	17226492	17227315	-	618.515	-1.30058	0.399716	-3.91087	9.19653e-05	0.00391917
gene17949	LOC107050031	---	plectin-like	107050031	---	19	NC_006106.5	10197739	10199873	+	11.4236	-1.30095	0.397816	-3.43447	0.000593719	0.0137343
gene18437	ESPN	---	espin	395461	---	21	NC_006108.5	607163	619197	-	59.8419	-1.30211	0.331349	-3.63954	0.000273123	0.00812481
gene22273	SSSCA1	---	Sjogren syndrome/scleroderma autoantigen 1	112530946	---	33	NC_008465.4	6330250	6332450	-	38.4562	-1.30362	0.373909	-3.58059	0.000342821	0.00939701
gene14270	SULT2B1L1	SULT2B1L	sulfotransferase family cytosolic 2B member 1-like 1	415852	ENSGALG00000023472	11	NC_006098.5	18746742	18748929	-	38.3373	-1.30457	0.369203	-3.29976	0.000967672	0.0191544
gene21098	JUND	---	JunD proto-oncogene AP-1 transcription factor	107055370	ENSGALG00000043641	28	NC_006115.5	4074009	4079212	+	1796.31	-1.30695	0.337155	-3.703	0.000213065	0.00688882
gene19669	LOC107051301	---	uncharacterized pseudogene	107051301	---	25	NC_006112.4	2095867	2109675	+	178.147	-1.30702	0.314403	-4.06084	4.88959e-05	0.00268495
gene12474	LOC424727	---	structure-specific endonuclease SLX1-like	424727	---	8	NC_006095.5	30182386	30186163	-	301.808	-1.30702	0.332569	-3.81753	0.000134795	0.00503917
gene19975	PHLDA3	---	pleckstrin homology like domain family A member 3	100859283	---	26	NC_006113.5	784125	785678	+	45.374	-1.30908	0.307831	-3.95951	7.51049e-05	0.00338133
gene19861	LOC107051524	---	DENN domain-containing protein 4B-like	107051524	---	25	NC_006112.4	3441684	3453720	-	962.39	-1.31082	0.371701	-3.4119	0.000645108	0.0144636
gene5561	LOC107052009	---	uncharacterized ncRNA	107052009	---	3	NC_006090.5	11238725	11246303	+	232.809	-1.31086	0.307125	-3.98371	6.78489e-05	0.00320344
gene19897	MRPS21	---	mitochondrial ribosomal protein S21	426666	ENSGALG00000000456	25	NC_006112.4	3739531	3741107	-	1414.86	-1.31123	0.337199	-3.78392	0.000154378	0.00552461
gene19770	SLC39A1	---	solute carrier family 39 member 1	107055139	ENSGALG00000029687	25	NC_006112.4	2839372	2842326	-	271.179	-1.31148	0.399731	-3.91441	9.06247e-05	0.0038818
gene20458	ACBD4	---	acyl-CoA binding domain containing 4	771191	---	27	NC_006114.5	3749765	3755333	+	381.245	-1.31347	0.392657	-3.41131	0.000646506	0.0144755
gene20602	SCRN2	---	secernin 2	425759	ENSGALG00000035853	27	NC_006114.5	6522036	6525561	+	94.6781	-1.31408	0.328357	-3.7701	0.000163185	0.00578269
gene8912	MAX	---	MYC associated factor X	100858676	---	5	NC_006092.5	559574	562878	+	1273.91	-1.31448	0.304641	-4.18852	2.80777e-05	0.00185868
gene19589	CGN	---	cingulin	425665	---	25	NC_006112.4	390267	399593	+	371.602	-1.31551	0.330432	-3.5857	0.00033618	0.00932177
gene19769	CRTC2	---	CREB regulated transcription coactivator 2	107055137	---	25	NC_006112.4	2836374	2838955	-	145.55	-1.31604	0.336817	-3.74527	0.000180196	0.006134
gene22265	FERMT3	---	fermitin family member 3	107051471	---	33	NC_008465.4	6268833	6278860	-	1859.85	-1.31669	0.331947	-3.85825	0.000114202	0.0045648
gene22263	SCYL1	---	SCY1 like pseudokinase 1	107049850	---	33	NC_008465.4	6256694	6265670	+	330.052	-1.32101	0.393946	-3.60945	0.000306847	0.00873992
gene724	HIST1H101	---	histone cluster 1 H1.01	417954	ENSGALG00000031874	1	NC_006088.5	48151569	48152228	+	298.248	-1.32358	0.276599	-4.68257	2.83294e-06	0.000582298
gene11501	LOC112532802	---	uncharacterized protein	112532802	---	7	NC_006094.5	22564625	22565741	-	161.066	-1.32506	0.371127	-3.57345	0.000352307	0.00954764
gene20670	LRRC3C	---	leucine rich repeat containing 3C	100858806	ENSGALG00000026789	27	NC_006114.5	7102494	7109804	-	702.387	-1.32707	0.349577	-3.6479	0.000264393	0.00796411
gene14588	COL7A1	---	collagen type VII alpha 1	427584	---	12	NC_006099.5	9473966	9498255	+	490.915	-1.32908	0.284431	-4.38255	1.17301e-05	0.00119352
gene21179	WDR13L	---	WD repeat-containing protein 13-like	100857599	---	30	NC_028739.2	273546	276671	+	542.619	-1.32963	0.398521	-4.75086	2.02555e-06	0.000502735
gene16651	CYP21A1	CYP21, CYP21A2	cytochrome P450 family 21 subfamily A polypeptide 1	429828	ENSGALG00000039742	16	NC_006103.5	2626854	2630699	+	687.633	-1.33038	0.33824	-3.83891	0.00012358	0.00482452
gene22296	WDR74	---	WD repeat domain 74	100858621	---	33	NC_008465.4	6527094	6532628	-	828.47	-1.33118	0.293755	-4.37919	1.1912e-05	0.00119352
gene6965	ABHD1	---	abhydrolase domain containing 1	107053155	ENSGALG00000033143	3	NC_006090.5	104475598	104477759	+	238.763	-1.33205	0.399517	-4.22661	2.37243e-05	0.00165556
gene17356	SDK2	---	sidekick cell adhesion molecule 2	395215	ENSGALG00000031895	18	NC_006105.5	9012110	9054812	-	83.9421	-1.33343	0.367123	-3.35897	0.000782331	0.0166064
gene13191	ARMC5	---	armadillo repeat containing 5	112533167	---	10	NC_006097.5	519457	530226	-	38.2327	-1.33458	0.397447	-3.37082	0.000749454	0.0161128
gene8879	TMEM132A	---	transmembrane protein 132A	107053338	---	5	NC_006092.5	276565	281666	+	200.697	-1.33467	0.37605	-3.41545	0.000636765	0.0143197
gene22387	MFSD5	---	major facilitator superfamily domain containing 5	777286	ENSGALG00000033927	33	NC_008465.4	7200672	7203382	-	551.499	-1.33608	0.397828	-3.83404	0.000126057	0.00484817
gene3143	LOC107052467	---	ecto-ADP-ribosyltransferase 5-like	107052467	---	1	NC_006088.5	197028542	197030785	-	273.302	-1.33749	0.36908	-3.87551	0.000106401	0.00436766
gene24285	CLDN7	---	claudin 7	101749442	---	Un	NW_020110167.1	184639	193688	+	212.154	-1.34032	0.350883	-3.62553	0.000288369	0.00842294
gene19203	COL16A1	---	collagen type XVI alpha 1 chain	430477	---	23	NC_006110.5	5117345	5136636	-	678.122	-1.34043	0.3705	-3.3643	0.000767383	0.0163874
gene17364	GPRC5C	---	G protein-coupled receptor class C group 5 member C	427814	ENSGALG00000021362	18	NC_006105.5	9130534	9135882	+	128.698	-1.34222	0.290169	-4.35065	1.35736e-05	0.00127714
gene18932	LOC107054982	---	zinc finger MIZ domain-containing protein 2-like	107054982	---	22	NC_006109.5	5198880	5210446	+	2142.27	-1.34304	0.337598	-3.82115	0.000132833	0.0049993
gene19646	MTMR11	---	myotubularin related protein 11	100857251	---	25	NC_006112.4	1834846	1842753	+	185.656	-1.34467	0.348483	-3.58012	0.000343441	0.00939861
gene21061	MEF2B	---	myocyte enhancer factor 2B	426373	---	28	NC_006115.5	3688000	3697760	+	242.064	-1.34477	0.314223	-4.33208	1.47707e-05	0.00132547
gene22347	TIMELESS	TIM	timeless circadian regulator	101751192	---	33	NC_008465.4	6926250	6933368	+	1524.39	-1.34724	0.296139	-4.38949	1.13618e-05	0.00118269
gene20839	TBXA2R	---	thromboxane A2 receptor	100857635	---	28	NC_006115.5	1139771	1145347	+	163.076	-1.3475	0.334897	-3.85653	0.000115007	0.00458605
gene18868	ISOC2	---	isochorismatase domain containing 2	107050412	---	22	NC_006109.5	3622829	3626364	+	111.871	-1.34805	0.358131	-3.59241	0.000327636	0.00917601
gene7295	NLGN3	---	neuroligin 3	770104	ENSGALG00000005553	4	NC_006091.5	2323022	2338739	-	38.9989	-1.35256	0.309641	-4.04103	5.32163e-05	0.00282398
gene19346	BARX2	BARX2B	BARX homeobox 2	395714	ENSGALG00000029382	24	NC_006111.5	1375288	1401426	+	130.001	-1.35424	0.357979	-3.43194	0.000599283	0.0137794
gene19124	EXTL1	---	exostosin like glycosyltransferase 1	100859367	ENSGALG00000043829	23	NC_006110.5	3374545	3380690	-	275.369	-1.35469	0.298198	-4.23485	2.28707e-05	0.00163685
gene8413	LIMCH1	---	LIM and calponin homology domains 1	422780	---	4	NC_006091.5	68455853	68620689	-	129.918	-1.35608	0.317522	-4.10117	4.11066e-05	0.00242627
gene20749	CCR10	---	C-C motif chemokine receptor 10	100858200	ENSGALG00000028519	27	NC_006114.5	7819407	7823799	-	16.45	-1.35697	0.391681	-3.01167	0.00259816	0.0367207
gene20060	ETNK2	---	ethanolamine kinase 2	426690	ENSGALG00000000557	26	NC_006113.5	1716163	1724196	-	24.4388	-1.35763	0.322796	-3.79912	0.000145212	0.00529851
gene14668	IL17RE	---	interleukin 17 receptor E	101752289	---	12	NC_006099.5	11890084	11894063	+	72.4663	-1.35848	0.359503	-3.67118	0.000241435	0.00754394
gene21298	MRI1	---	methylthioribose-1-phosphate isomerase 1	107049831	---	30	NC_028739.2	1400274	1405323	-	1022.34	-1.35948	0.336822	-3.8756	0.000106363	0.00436766
gene10767	MRPL43	---	mitochondrial ribosomal protein L43	100858689	ENSGALG00000034352	6	NC_006093.5	24041959	24042617	+	395.257	-1.35959	0.399671	-4.46693	7.93516e-06	0.00105475
gene18765	NEFM	NEF3	neurofilament medium	396206	ENSGALG00000000317	22	NC_006109.5	1099224	1103124	-	21.922	-1.36024	0.385707	-3.08845	0.00201202	0.0310288
gene21187	EBP	---	EBP cholestenol delta-isomerase	100857622	---	30	NC_028739.2	304787	306706	+	722.683	-1.36101	0.32357	-4.02079	5.80035e-05	0.00294001
gene19956	PTPRVP	---	protein tyrosine phosphatase receptor type V pseudogene	421174	---	26	NC_006113.5	376921	408510	+	883.97	-1.3615	0.268101	-4.75509	1.98361e-06	0.000502735
gene15834	METRN	---	meteorin glial cell differentiation regulator	427650	---	14	NC_006101.5	13574077	13577568	+	30.4607	-1.36157	0.388261	-3.49469	0.000474612	0.0117586
gene21243	LOC107051264	---	uncharacterized protein	107051264	---	30	NC_028739.2	929271	930190	-	70.0556	-1.3625	0.328509	-3.98285	6.80931e-05	0.00320344
gene21775	BCKDHA	---	branched chain keto acid dehydrogenase E1 alpha polypeptide	374210	ENSGALG00000042246	32	NC_006119.4	264687	271071	-	1442.59	-1.36268	0.325561	-3.99175	6.55866e-05	0.00314741
gene22099	LOC112530856	---	tetraspanin-31-like	112530856	---	33	NC_008465.4	3684838	3700051	-	108.609	-1.36432	0.368523	-3.6361	0.000276798	0.00817603
gene21239	NDUFB7	---	NADH:ubiquinone oxidoreductase B7	107050898	ENSGALG00000038714	30	NC_028739.2	901077	904894	-	498.255	-1.36447	0.399158	-4.34891	1.36818e-05	0.00127755
gene24076	PPP1R12C	---	protein phosphatase 1 regulatory subunit 12C	107049646	---	Un	NW_020110163.1	61608	67821	-	1361.68	-1.36456	0.299599	-4.39224	1.1219e-05	0.00118173
gene21197	ACP5	---	acid phosphatase 5 tartrate resistant	107057619	ENSGALG00000032854	30	NC_028739.2	396875	399988	-	977.524	-1.36586	0.399451	-4.14282	3.43055e-05	0.00213587
gene19290	LOC107049500	---	peroxisomal biogenesis factor 19-like	107049500	---	23	NC_006110.5	6113749	6120460	+	23.1031	-1.36655	0.398242	-2.89351	0.00380958	0.0476735
gene21782	PLD3	---	phospholipase D family member 3	107049989	ENSGALG00000030746	32	NC_006119.4	304592	316359	-	229.444	-1.36969	0.352112	-3.80195	0.000143562	0.00524975
gene3321	CATH2	CAMP, CATHL2, CMAP27	cathelicidin antimicrobial peptide 2	420407	ENSGALG00000019696	2	NC_006089.5	4074457	4076222	-	218.919	-1.37347	0.33316	-3.78585	0.000153183	0.00549359
gene8550	MSX1	CHOX-7, GHOX-7, HOX-7	msh homeobox 1	396484	ENSGALG00000015013	4	NC_006091.5	78805634	78808123	+	32.7655	-1.37461	0.30673	-4.29604	1.73878e-05	0.00142275
gene24279	LOC112531444	---	tetratricopeptide repeat protein 5-like	112531444	---	Un	NW_020110167.1	3839	24074	+	559.453	-1.37503	0.396268	-4.17892	2.929e-05	0.00192372
gene21744	ECH1	---	enoyl-CoA hydratase 1	100858352	ENSGALG00000030164	32	NC_006119.4	88931	91954	-	428.16	-1.37739	0.27808	-4.78945	1.67237e-06	0.000466814
gene19783	SHE	---	Src homology 2 domain containing E	100857728	ENSGALG00000036125	25	NC_006112.4	2934698	2940119	-	146.785	-1.38079	0.340829	-3.74159	0.000182861	0.0061374
gene19914	DUSP23	---	dual specificity phosphatase 23	100858873	---	25	NC_006112.4	3864149	3866955	+	456.366	-1.38662	0.342065	-3.94972	7.8242e-05	0.00351313
gene21795	QPCTL	---	glutaminyl-peptide cyclotransferase like	425606	---	32	NC_006119.4	505364	510458	-	928.541	-1.38688	0.3271	-4.07717	4.55867e-05	0.00257599
gene3316	TNFRSF14	---	tumor necrosis factor receptor superfamily member 14	420403	---	2	NC_006089.5	3964403	3968778	+	48.4259	-1.38868	0.373365	-3.56841	0.000359157	0.00968626
gene16338	TCN2	---	transcobalamin 2	429737	---	15	NC_006102.5	11066329	11069031	-	379.289	-1.39013	0.326057	-4.09259	4.26577e-05	0.00247208
gene12709	MTERF4	---	mitochondrial transcription termination factor 4	107051861	---	9	NC_006096.5	5077746	5078973	-	133.109	-1.39136	0.396681	-3.74574	0.000179861	0.006134
gene22100	LOC112530857	---	arf-GAP with GTPase ANK repeat and PH domain-containing protein 2-like	112530857	---	33	NC_008465.4	3749974	3764663	+	61.9958	-1.39155	0.311464	-4.27379	1.9218e-05	0.00152542
gene20926	LOC112530435	---	homeobox protein B-H1-like	112530435	---	28	NC_006115.5	2317530	2319195	+	24.204	-1.39249	0.396233	-4.26229	2.02345e-05	0.00157578
gene19747	PEAR1	---	platelet endothelial aggregation receptor 1	100857779	ENSGALG00000028622	25	NC_006112.4	2568571	2577391	-	134.437	-1.39332	0.358236	-3.50416	0.000458046	0.0114484
gene6967	SLC5A6	---	solute carrier family 5 member 6	100857231	---	3	NC_006090.5	104480220	104484822	-	520.202	-1.39338	0.30411	-4.39679	1.09864e-05	0.00117973
gene22300	TAF6L	---	TATA-box binding protein associated factor 6 like	100857185	---	33	NC_008465.4	6538092	6543421	-	485.191	-1.39393	0.318898	-4.19603	2.71629e-05	0.0018197
gene19054	LOC112530227	---	AT-hook DNA-binding motif-containing protein 1-like	112530227	---	23	NC_006110.5	2161426	2165157	-	167.199	-1.39438	0.35948	-3.76706	0.000165183	0.00580058
gene7396	KLHL4	---	kelch like family member 4	422265	ENSGALG00000006877	4	NC_006091.5	8078240	8112070	-	31.1153	-1.39504	0.371614	-3.48622	0.000489899	0.011943
gene15823	PITPNC1L	---	phosphatidylinositol transfer protein cytoplasmic 1-like	427652	ENSGALG00000002610	14	NC_006101.5	13464716	13469773	+	114.436	-1.39584	0.311727	-4.21596	2.48718e-05	0.00170718
gene23969	LDLR	---	low density lipoprotein receptor	395103	---	Un	NW_020110157.1	2782	12180	-	132.756	-1.39617	0.370913	-3.63019	0.000283208	0.00830677
gene8926	CDK2AP2	---	cyclin dependent kinase 2 associated protein 2	107053360	ENSGALG00000039190	5	NC_006092.5	649474	650573	+	305.421	-1.39618	0.38535	-3.79789	0.000145932	0.0053132
gene21798	OPA3	---	OPA3 outer mitochondrial membrane lipid metabolism regulator	107057641	ENSGALG00000037569	32	NC_006119.4	527116	528511	+	54.4762	-1.39736	0.395337	-3.69477	0.000220089	0.00704791
gene17782	DHRS13	---	dehydrogenase/reductase 13	100858939	ENSGALG00000004009	19	NC_006106.5	6027030	6029840	-	121.66	-1.39775	0.371162	-3.65662	0.000255565	0.00778219
gene18576	SLC25A34	---	solute carrier family 25 member 34	107054933	---	21	NC_006108.5	4227547	4229667	+	10.0518	-1.39803	0.398615	-3.25847	0.00112015	0.0212943
gene20266	INO80E	---	INO80 complex E	112530331	---	26	NC_006113.5	5504869	5511233	-	305.082	-1.39879	0.343481	-3.99366	6.50604e-05	0.00313254
gene15936	LOC112533501	---	protein NDRG2-like	112533501	---	15	NC_006102.5	162926	177315	-	51.23	-1.39924	0.281513	-4.73714	2.16751e-06	0.000511287
gene22289	UQCC3	---	ubiquinol-cytochrome c reductase complex assembly factor 3	100857219	---	33	NC_008465.4	6482440	6484693	+	852.249	-1.39989	0.332552	-4.13209	3.59482e-05	0.00220535
gene11468	ZFAND2B	---	zinc finger AN1-type containing 2B	100858626	---	7	NC_006094.5	22238232	22241352	-	404.093	-1.40017	0.335292	-4.01305	5.99401e-05	0.00300562
gene14849	PORCN	---	porcupine	107050792	---	13	NC_006100.5	625252	668873	+	136.196	-1.40085	0.356589	-3.7908	0.00015016	0.00544115
gene22192	LOC112529929	---	keratin type II cytoskeletal 4-like	112529929	---	33	NC_008465.4	5374424	5379366	-	59.2017	-1.40141	0.378385	-3.21822	0.00128988	0.0232355
gene3220	ATG9B	---	autophagy related 9B	107055991	ENSGALG00000038330	2	NC_006089.5	343922	352055	+	50.1378	-1.40313	0.372953	-3.58799	0.000333243	0.00928645
gene21817	LOC107051508	---	kunitz-type protease inhibitor 2-like	107051508	---	32	NC_006119.4	718747	724782	-	198.34	-1.4034	0.399089	-4.15522	3.24977e-05	0.00206543
gene11453	ASIC4	ACCN4	acid sensing ion channel family member 4	769191	ENSGALG00000011250	7	NC_006094.5	22084998	22105720	-	45.6035	-1.40472	0.332881	-4.16177	3.15788e-05	0.00203416
gene19958	LGR6	---	leucine rich repeat containing G protein-coupled receptor 6	421173	---	26	NC_006113.5	410381	484213	+	55.9054	-1.40514	0.328302	-4.03641	5.42755e-05	0.00286753
gene17581	METTL27	WBSCR27	methyltransferase like 27	770708	---	19	NC_006106.5	867121	869138	-	199.682	-1.40558	0.282729	-4.77722	1.77738e-06	0.000480121
gene14295	PDF	---	peptide deformylase mitochondrial	112533254	---	11	NC_006098.5	18929026	18930349	-	227.652	-1.40565	0.365473	-3.8237	0.000131464	0.00495893
gene3214	TMUB1	---	transmembrane and ubiquitin like domain containing 1	431107	ENSGALG00000036361	2	NC_006089.5	304395	306482	+	733.424	-1.40681	0.387588	-3.63395	0.00027912	0.00823011
gene7184	EFNB1	---	ephrin B1	395896	ENSGALG00000036539	4	NC_006091.5	1022718	1070879	-	870.834	-1.40704	0.287296	-4.63575	3.55644e-06	0.000661814
gene21755	MED29	---	mediator complex 29	107055391	---	32	NC_006119.4	145949	147424	+	1541.95	-1.40848	0.336458	-4.0978	4.17092e-05	0.00244542
gene22380	DHH	---	desert hedgehog	107055407	---	33	NC_008465.4	7137888	7142546	+	9.60281	-1.40949	0.397244	-3.25166	0.00114734	0.0216461
gene14834	LOC112533334	---	uncharacterized protein	112533334	---	12	NC_006099.5	20173991	20175102	+	22.2401	-1.40982	0.326034	-4.07577	4.58614e-05	0.00257599
gene23979	LOC107051274	---	collagen alpha-2(IV) chain-like	107051274	---	Un	NW_020110160.1	111979	112370	-	4523.36	-1.40984	0.393636	-3.68628	0.000227559	0.00720446
gene14275	SPATA2L	---	spermatogenesis associated 2 like	107054333	ENSGALG00000044991	11	NC_006098.5	18765265	18766925	-	312.352	-1.41	0.396544	-3.94404	8.01206e-05	0.00355781
gene19612	LMNA	---	lamin A	396224	---	25	NC_006112.4	677720	702707	-	241.526	-1.41318	0.314741	-4.23224	2.31377e-05	0.00163685
gene21231	RASAL3	---	RAS protein activator like 3	101747651	---	30	NC_028739.2	770477	784771	+	1661.45	-1.41469	0.277024	-4.92879	8.27399e-07	0.00030168
gene8798	DQX1	---	DEAQ-box RNA dependent ATPase 1	100859193	---	4	NC_006091.5	90893164	90899617	+	640.874	-1.41646	0.313369	-4.41568	1.00691e-05	0.00115765
gene993	AKR1D1	---	aldo-keto reductase family 1 member D1	418107	ENSGALG00000012834	1	NC_006088.5	56550520	56584579	+	348.839	-1.41696	0.295052	-4.57143	4.84396e-06	0.00079987
gene21290	RFX1	---	regulatory factor X1	107051108	---	30	NC_028739.2	1335944	1348631	+	678.481	-1.41834	0.357267	-3.85256	0.00011689	0.00463905
gene18435	PLEKHG5	---	pleckstrin homology and RhoGEF domain containing G5	426013	ENSGALG00000027476	21	NC_006108.5	589367	602539	+	423.377	-1.41902	0.303309	-4.40061	1.07948e-05	0.00117973
gene19201	TINAGL1	---	tubulointerstitial nephritis antigen like 1	430648	ENSGALG00000017715	23	NC_006110.5	5104434	5113048	+	613.748	-1.42077	0.310945	-4.39291	1.11841e-05	0.00118173
gene5116	LOC112531805	---	36.4 kDa proline-rich protein-like	112531805	---	2	NC_006089.5	130712412	130726014	-	180.349	-1.42153	0.285048	-4.87043	1.11354e-06	0.000367105
gene8805	CCDC142	---	coiled-coil domain containing 142	107049492	ENSGALG00000042463	4	NC_006091.5	90943283	90948007	+	79.4032	-1.42527	0.398	-3.97796	6.95103e-05	0.00321591
gene8861	RAD9A	RAD9	RAD9 checkpoint clamp component A	404777	ENSGALG00000036642	5	NC_006092.5	200137	202400	+	601.325	-1.42549	0.338304	-4.058	4.94943e-05	0.0027001
gene22202	ITGA7	---	integrin alpha 7	101749098	ENSGALG00000035879	33	NC_008465.4	5469119	5483408	-	98.3468	-1.42776	0.343578	-3.80706	0.000140627	0.00519659
gene21759	DLL3	---	delta like canonical Notch ligand 3	107055389	---	32	NC_006119.4	162009	165428	+	9.72698	-1.42925	0.398238	-3.94291	8.05003e-05	0.00355781
gene8808	WBP1	---	WW domain binding protein 1	107049494	ENSGALG00000037487	4	NC_006091.5	90955140	90957092	-	611.596	-1.42957	0.397233	-4.11461	3.87842e-05	0.00232557
gene21678	DHDH	---	dihydrodiol dehydrogenase	777348	ENSGALG00000031013	31	NC_028740.2	5598563	5603383	+	96.543	-1.43128	0.30136	-4.42336	9.71764e-06	0.00115703
gene17580	CLDN4	---	claudin 4	395144	---	19	NC_006106.5	861957	863949	+	32.5317	-1.43178	0.391529	-3.14236	0.00167589	0.0275987
gene14946	SRA1	---	steroid receptor RNA activator 1	427608	ENSGALG00000040453	13	NC_006100.5	2307718	2308909	-	143.114	-1.43343	0.388909	-3.73938	0.000184473	0.0061791
gene21036	ANKLE1	---	ankyrin repeat and LEM domain containing 1	100857739	---	28	NC_006115.5	3487510	3491495	+	636.762	-1.43547	0.340291	-4.07513	4.59888e-05	0.00257599
gene20682	RAPGEFL1	---	Rap guanine nucleotide exchange factor like 1	107055300	---	27	NC_006114.5	7192203	7197860	+	28.7899	-1.43548	0.338157	-3.93698	8.25129e-05	0.00361761
gene22246	LOC112530905	---	TBC1 domain family member 10B-like	112530905	---	33	NC_008465.4	6060827	6079218	-	124.41	-1.4382	0.364058	-3.84557	0.000120272	0.00472844
gene17947	LOC101751286	---	uncharacterized protein	101751286	---	19	NC_006106.5	10133522	10159580	-	1101.37	-1.43984	0.342342	-4.0512	5.09548e-05	0.00274034
gene19621	LOC107050951	---	DNA-directed RNA polymerase III RPC3-like	107050951	---	25	NC_006112.4	1436969	1451536	+	343.066	-1.44	0.309752	-4.47277	7.72117e-06	0.00103451
gene14936	NRG2	---	neuregulin 2	427606	ENSGALG00000033641	13	NC_006100.5	1896501	2052550	-	10.2321	-1.44163	0.355695	-3.62429	0.000289752	0.008438
gene21189	LOC112530990	---	cyclin-dependent kinase 16-like	112530990	---	30	NC_028739.2	310175	335057	-	99.4995	-1.44552	0.353971	-4.02494	5.69893e-05	0.00291883
gene20002	LOC112530339	---	small Cajal body-specific RNA 2	112530339	---	26	NC_006113.5	1146974	1147255	+	21.1778	-1.45048	0.361258	-3.93234	8.41222e-05	0.00365943
gene22276	LOC101751955	---	uncharacterized protein	101751955	---	33	NC_008465.4	6338249	6341823	+	205.02	-1.45277	0.33586	-4.07056	4.68995e-05	0.00260338
gene18242	TCF15	---	transcription factor 15	395788	ENSGALG00000026276	20	NC_006107.5	9927660	9930054	+	19.1979	-1.45663	0.388588	-3.68727	0.000226674	0.00719004
gene22149	LOC112530959	---	signal transducer and activator of transcription 6-like	112530959	---	33	NC_008465.4	4755591	4761034	+	566.498	-1.45667	0.359069	-3.94665	7.92519e-05	0.00354896
gene6959	AGBL5	---	ATP/GTP binding protein like 5	770678	---	3	NC_006090.5	104451435	104459909	+	446.728	-1.45774	0.324594	-4.35441	1.33423e-05	0.00127433
gene15330	PDLIM4	RIL	PDZ and LIM domain 4	395643	ENSGALG00000039872	13	NC_006100.5	17488965	17519489	+	801.892	-1.45899	0.294002	-4.67215	2.98068e-06	0.000587298
gene19183	TMEM35B	ZMYM6NB	transmembrane protein 35B	100857984	ENSGALG00000002517	23	NC_006110.5	4556794	4557659	+	66.7387	-1.45906	0.399355	-4.19359	2.74572e-05	0.00182482
gene21253	PCOLCE	---	procollagen C-endopeptidase enhancer	107050625	---	30	NC_028739.2	967762	973293	-	511.385	-1.46235	0.34991	-4.01552	5.93142e-05	0.00298316
gene19771	JTB	---	jumping translocation breakpoint	770053	---	25	NC_006112.4	2842342	2843736	-	1114.27	-1.46457	0.397292	-4.03082	5.55823e-05	0.00289097
gene6985	DPYSL5L	---	dihydropyrimidinase-related protein 5-like	107053190	ENSGALG00000041028	3	NC_006090.5	104550236	104558909	-	14.3794	-1.46494	0.379765	-3.6594	0.000252806	0.00775456
gene21194	ECSIT	---	ECSIT signalling integrator	100857880	---	30	NC_028739.2	389348	392099	-	610.139	-1.46519	0.364489	-3.94167	8.09153e-05	0.00355781
gene15127	DBN1	---	drebrin 1	396496	ENSGALG00000033405	13	NC_006100.5	10862418	10871768	-	114.043	-1.46843	0.365841	-3.85828	0.000114189	0.0045648
gene18786	SORBS3	---	sorbin and SH3 domain containing 3	107050638	---	22	NC_006109.5	1555291	1569619	-	203.621	-1.46969	0.342021	-3.99356	6.50897e-05	0.00313254
gene13948	LDHD	---	lactate dehydrogenase D	415689	ENSGALG00000023828	11	NC_006098.5	1962130	1966633	-	65.1736	-1.46988	0.391005	-3.841	0.000122532	0.00479478
gene20973	PLPPR3	LPPR3	phospholipid phosphatase related 3	100858410	---	28	NC_006115.5	2923357	2926929	-	63.8848	-1.47089	0.338467	-4.01124	6.04017e-05	0.00301332
gene17519	AHDC1	---	AT hook DNA binding motif containing 1	100859023	---	19	NC_006106.5	94718	147236	+	155.396	-1.47192	0.366898	-3.83773	0.000124176	0.0048365
gene21181	SUV39H1	---	suppressor of variegation 3-9 homolog 1	100857640	ENSGALG00000031839	30	NC_028739.2	281258	284571	-	1740.47	-1.47229	0.361153	-4.02756	5.63594e-05	0.00290433
gene19512	PHLDB1	---	pleckstrin homology like domain family B member 1	419790	ENSGALG00000040030	24	NC_006111.5	5690906	5714603	-	273.393	-1.47334	0.307498	-4.48945	7.14057e-06	0.000980249
gene22211	GLI1	GLI	GLI family zinc finger 1	396045	ENSGALG00000042422	33	NC_008465.4	5544862	5560176	-	42.5527	-1.47404	0.366638	-3.67173	0.000240911	0.00754163
gene23588	MIR2954	gga-mir-2954	microRNA 2954	100498678	ENSGALG00000026107	Z	NC_006127.5	70937430	70937497	+	9.55691	-1.47491	0.374825	-3.89803	9.69788e-05	0.00408091
gene11898	IER5	---	immediate early response 5	101750986	---	8	NC_006095.5	6181739	6185273	-	915.757	-1.47852	0.359921	-4.09752	4.17597e-05	0.00244542
gene24164	LOC112531361	---	mitochondrial inner membrane protein OXA1L-like	112531361	---	Un	NW_020110164.1	1812850	1816990	-	345.04	-1.47948	0.395711	-4.00305	6.25306e-05	0.00307115
gene21302	LOC107050975	---	voltage-dependent P/Q-type calcium channel alpha-1A-like	107050975	---	30	NC_028739.2	1472780	1477580	-	16.2898	-1.48025	0.388304	-3.51513	0.000439532	0.0112103
gene21198	NFIX	---	nuclear factor I X	396207	ENSGALG00000041630	30	NC_028739.2	402421	415749	-	367.511	-1.48224	0.331756	-4.19374	2.74393e-05	0.00182482
gene19756	CRABP2	CRABP-II	cellular retinoic acid binding protein 2	100857929	ENSGALG00000029140	25	NC_006112.4	2633364	2636782	+	80.5496	-1.48228	0.350011	-3.98071	6.87103e-05	0.00321139
gene19298	H2AFX	---	H2A histone family member X	100857391	ENSGALG00000045705	24	NC_006111.5	65508	66391	+	134.732	-1.48503	0.36657	-4.07034	4.69442e-05	0.00260338
gene13784	HDDC3	---	HD domain containing 3	107056801	ENSGALG00000027446	10	NC_006097.5	20500189	20501085	+	138.949	-1.48567	0.399673	-5.03882	4.68423e-07	0.00023074
gene19287	LOC112530196	---	transmembrane protein 79-like	112530196	---	23	NC_006110.5	6094433	6096323	+	145.283	-1.48721	0.3681	-3.82831	0.000129026	0.0048789
gene22258	FRMD8	---	FERM domain containing 8	107051366	---	33	NC_008465.4	6240040	6245534	+	231.761	-1.48773	0.35821	-4.13575	3.53793e-05	0.00217843
gene1682	MGAT1	---	mannosyl (alpha-1,3-)-glycoprotein beta-1,2-N-acetylglucosaminyltransferase	112530444	---	1	NC_006088.5	90736218	90737406	-	600.596	-1.48802	0.39723	-4.3458	1.3877e-05	0.00127755
gene8891	TMEM216	---	transmembrane protein 216	777441	ENSGALG00000039648	5	NC_006092.5	335455	339234	+	155.81	-1.48843	0.345572	-4.24064	2.22884e-05	0.00163303
gene24332	PCK2	PEPCK-M	phosphoenolpyruvate carboxykinase 2 mitochondrial	396457	---	Un	NW_020110167.1	866937	879130	+	922.18	-1.48919	0.325715	-4.40764	1.04502e-05	0.00117431
gene3182	TRIM3	---	tripartite motif containing 3	425131	ENSGALG00000034004	1	NC_006088.5	197413239	197421223	-	1209.53	-1.49056	0.335509	-4.2342	2.29362e-05	0.00163685
gene21223	ILVBL	---	ilvB acetolactate synthase like	101747528	---	30	NC_028739.2	688494	705890	+	355.135	-1.49251	0.327881	-4.3641	1.27649e-05	0.00124294
gene8943	INAFM2	---	InaF motif containing 2	107053356	---	5	NC_006092.5	932406	933288	+	158.033	-1.49341	0.374234	-4.04453	5.24282e-05	0.00279639
gene20470	FAM171A2	---	family with sequence similarity 171 member A2	101747823	---	27	NC_006114.5	3962239	3973827	+	62.8053	-1.49671	0.38886	-4.07929	4.51727e-05	0.00257599
gene9315	TIMM10	---	translocase of inner mitochondrial membrane 10	425202	ENSGALG00000004845	5	NC_006092.5	17262339	17262897	+	224.636	-1.50159	0.345681	-4.24475	2.18835e-05	0.00163303
gene22315	MUS81	---	MUS81 structure-specific endonuclease	101748102	---	33	NC_008465.4	6634781	6642995	-	164.844	-1.50427	0.370411	-4.1372	3.51567e-05	0.00217271
gene18873	CIAO1	---	cytosolic iron-sulfur assembly component 1	426332	ENSGALG00000035817	22	NC_006109.5	3665306	3667788	-	1418.67	-1.50474	0.328318	-4.42499	9.64464e-06	0.00115703
gene11829	CRIP2	---	cysteine rich protein 2	424374	ENSGALG00000026471	8	NC_006095.5	4380729	4390191	-	483.524	-1.50644	0.300391	-4.751	2.02412e-06	0.000502735
gene19768	LOC112530289	---	DNA-directed RNA polymerase III RPC3-like	112530289	---	25	NC_006112.4	2830441	2834770	-	99.5492	-1.50689	0.314466	-4.64862	3.34164e-06	0.000638167
gene20521	SLC4A1	AE1, EAT	solute carrier family 4 member 1 (Diego blood group)	396532	ENSGALG00000039978	27	NC_006114.5	5415183	5433118	+	100.091	-1.50888	0.386673	-3.47864	0.000503971	0.0122073
gene8875	BAAT	---	bile acid-CoA:amino acid N-acyltransferase	769879	ENSGALG00000040619	5	NC_006092.5	260628	263342	+	119.009	-1.50996	0.331735	-4.32206	1.54583e-05	0.00134142
gene20268	LOC107050692	---	serine/threonine-protein kinase TAO2-like	107050692	---	26	NC_006113.5	5517944	5538066	+	112.093	-1.51026	0.321211	-4.51983	6.18899e-06	0.000893563
gene55	LOC107050086	---	disintegrin and metalloproteinase domain-containing protein 15-like	107050086	---	1	NC_006088.5	944136	1023218	+	252.442	-1.51028	0.357949	-4.03316	5.50326e-05	0.00288358
gene20994	MIDN	---	midnolin	107055352	ENSGALG00000033150	28	NC_006115.5	3149524	3157762	+	2484.7	-1.51233	0.341435	-4.28384	1.83698e-05	0.00147913
gene20005	CELSR2	---	cadherin EGF LAG seven-pass G-type receptor 2	430126	---	26	NC_006113.5	1165177	1186137	+	225.593	-1.51372	0.378543	-4.07115	4.67823e-05	0.00260338
gene14425	NICN1	---	nicolin 1	101751202	---	12	NC_006099.5	2859947	2862288	-	84.9467	-1.51463	0.394657	-4.17071	3.0365e-05	0.0019788
gene19748	NTRK1	CTRKA	neurotrophic receptor tyrosine kinase 1	396337	ENSGALG00000019019	25	NC_006112.4	2580686	2588284	-	63.4844	-1.51657	0.383262	-3.49344	0.000476847	0.0117635
gene69	ADM2	---	adrenomedullin 2	112532887	---	1	NC_006088.5	1276433	1279812	+	58.8007	-1.52002	0.398749	-4.50934	6.50298e-06	0.000915225
gene21769	SEPW1	SelW, SELENOW	selenoprotein W	100310814	ENSGALG00000032394	32	NC_006119.4	247183	248842	+	3338.78	-1.529	0.346194	-4.32968	1.49327e-05	0.00132582
gene19782	IL6R	IL6RA	interleukin 6 receptor	693252	ENSGALG00000030407	25	NC_006112.4	2927901	2933484	+	701.13	-1.52937	0.352467	-4.23925	2.24264e-05	0.00163303
gene20256	LOC112530336	---	uncharacterized protein	112530336	---	26	NC_006113.5	5288940	5402514	-	99.2211	-1.53022	0.361607	-4.13919	3.48529e-05	0.00216191
gene19313	ESAM	---	endothelial cell adhesion molecule	419707	---	24	NC_006111.5	318965	326063	+	161.261	-1.53039	0.322311	-4.51477	6.33852e-06	0.00089964
gene14683	NDUFAF3	---	NADH:ubiquinone oxidoreductase complex assembly factor 3	107054424	---	12	NC_006099.5	12042640	12044116	-	540.988	-1.53116	0.39362	-4.12455	3.7146e-05	0.00226286
gene20598	PRR15L	---	proline rich 15 like	100857311	ENSGALG00000046413	27	NC_006114.5	6495780	6497453	+	47.6892	-1.53141	0.328754	-4.41364	1.01646e-05	0.00115807
gene18779	PEBP4	---	phosphatidylethanolamine binding protein 4	101747939	---	22	NC_006109.5	1431108	1496593	+	369.704	-1.53164	0.331005	-4.33555	1.45396e-05	0.00132052
gene22282	EEF1G	---	eukaryotic translation elongation factor 1 gamma	112530947	---	33	NC_008465.4	6390246	6399293	+	526.257	-1.53256	0.337623	-4.43603	9.16329e-06	0.00112843
gene18889	DGUOK	---	deoxyguanosine kinase	107054975	---	22	NC_006109.5	3830875	3832425	+	491.627	-1.53264	0.374383	-4.08073	4.48937e-05	0.00257493
gene21164	QTRT1	---	queuine tRNA-ribosyltransferase catalytic subunit 1	107050606	---	30	NC_028739.2	77708	88613	-	917.197	-1.53575	0.343752	-4.32897	1.49812e-05	0.00132582
gene10459	LRRC20	---	leucine rich repeat containing 20	769461	ENSGALG00000030964	6	NC_006093.5	12233304	12236099	-	83.3114	-1.53701	0.354291	-4.1135	3.89703e-05	0.00232557
gene24175	LOC112531373	---	multiple epidermal growth factor-like domains protein 8	112531373	---	Un	NW_020110165.1	242250	269288	-	9.61761	-1.53959	0.389335	-3.64086	0.000271727	0.00811208
gene17363	GPR142	KIF19	G protein-coupled receptor 142	112530026	---	18	NC_006105.5	9124294	9129250	+	15.0594	-1.55029	0.372406	-3.64418	0.00026824	0.00803666
gene14669	IL17RC	---	interleukin 17 receptor C	101750586	---	12	NC_006099.5	11894210	11897771	+	440.527	-1.55294	0.397967	-4.40481	1.05876e-05	0.00117431
gene7479	LOC101749773	---	Krueppel-like factor 8-like	101749773	---	4	NC_006091.5	11462281	11467923	-	513.774	-1.55728	0.349938	-4.32321	1.53777e-05	0.00134139
gene19863	IPO4	---	importin 4	101750157	ENSGALG00000039071	25	NC_006112.4	3457911	3465126	-	383.486	-1.55756	0.350357	-4.38549	1.15724e-05	0.00118904
gene22264	TRPT1	---	tRNA phosphotransferase 1	107049849	---	33	NC_008465.4	6265675	6269013	+	30.1372	-1.55821	0.389134	-4.20258	2.63886e-05	0.0017833
gene21034	USHBP1	---	USH1 protein network component harmonin binding protein 1	427088	---	28	NC_006115.5	3480548	3484736	-	16.8411	-1.55887	0.389683	-3.79468	0.000147836	0.00537085
gene14675	LOC101748153	---	laminin beta-2-like	101748153	---	12	NC_006099.5	11942784	11959648	+	181.913	-1.55999	0.359472	-4.02409	5.71957e-05	0.00292047
gene199	GRM3	---	glutamate metabotropic receptor 3	418644	ENSGALG00000006576	1	NC_006088.5	8188208	8296971	-	44.1884	-1.56269	0.367714	-4.03289	5.50959e-05	0.00288358
gene18867	LOC107050411	---	ras-interacting protein 1-like	107050411	---	22	NC_006109.5	3612297	3622326	+	511.787	-1.56501	0.353374	-4.29707	1.7307e-05	0.00142275
gene23898	TMEM147	---	transmembrane protein 147	112531206	---	Un	NW_020110019.1	526	8561	-	251.705	-1.5677	0.373331	-4.25636	2.07781e-05	0.00158178
gene14251	MVD	---	mevalonate diphosphate decarboxylase	425359	ENSGALG00000007267	11	NC_006098.5	18421748	18424699	-	658.628	-1.57129	0.345129	-4.30142	1.69711e-05	0.00141409
gene19597	RORC	---	RAR related orphan receptor C	777355	---	25	NC_006112.4	451974	460204	-	56.3982	-1.57222	0.345917	-4.33165	1.47995e-05	0.00132547
gene10159	PTGER2	---	prostaglandin E receptor 2	100034745	ENSGALG00000012396	5	NC_006092.5	58273131	58276100	+	74.2385	-1.57407	0.344681	-4.31111	1.62437e-05	0.00137399
gene20260	LOC112530337	---	proteolipid protein 2-like	112530337	---	26	NC_006113.5	5443106	5447942	-	604.304	-1.57423	0.378822	-4.24706	2.16591e-05	0.00162666
gene21412	VH26L1	---	Immunoglobulin heavy chain V-III region VH26-like 1	431524	---	31	NC_028740.2	2357626	2362429	-	4876.34	-1.57451	0.381418	-4.07675	4.56691e-05	0.00257599
gene3228	LOC107052478	---	zinc finger protein OZF-like	107052478	---	2	NC_006089.5	428810	442598	-	77.845	-1.57464	0.354383	-4.26906	1.96302e-05	0.0015483
gene73	SCO2	---	SCO2 cytochrome C oxidase assembly protein	429671	---	1	NC_006088.5	1300790	1302076	-	317.698	-1.57493	0.350699	-4.45243	8.49023e-06	0.00109354
gene21305	LOC107050215	---	prickle-like protein 3	107050215	---	30	NC_028739.2	1583768	1585841	-	25.2714	-1.57566	0.344739	-4.34673	1.38183e-05	0.00127755
gene18292	WFDC2L	---	WAP four-disulfide core domain protein 2-like	100859272	ENSGALG00000031164	20	NC_006107.5	10483742	10485233	+	188.452	-1.57754	0.310007	-4.97305	6.59086e-07	0.000283035
gene24162	LOC112531359	---	mitochondrial inner membrane protein OXA1L-like	112531359	---	Un	NW_020110164.1	1791699	1814178	+	618.077	-1.57826	0.372727	-4.24947	2.14277e-05	0.00161653
gene22126	DDIT3	CHOP	DNA damage inducible transcript 3	100857832	ENSGALG00000031518	33	NC_008465.4	4132597	4133942	-	194.09	-1.57843	0.359902	-4.24284	2.20709e-05	0.00163303
gene24283	PELP1	---	proline glutamate and leucine rich protein 1	112531443	---	Un	NW_020110167.1	170764	180055	-	382.483	-1.5791	0.35678	-4.25853	2.05773e-05	0.00158178
gene10825	LOC101749898	---	uncharacterized ncRNA	101749898	---	6	NC_006093.5	27346488	27360558	-	7.84887	-1.5815	0.383672	-3.41678	0.000633656	0.0142833
gene10158	PTGDR	---	prostaglandin D2 receptor	107051813	ENSGALG00000029768	5	NC_006092.5	58266795	58269821	+	71.4491	-1.58578	0.391652	-4.05441	5.02608e-05	0.00273301
gene13996	IRX6	IRX5	iroquois homeobox 6	107054265	---	11	NC_006098.5	3876170	3879609	-	20.4666	-1.586	0.38347	-3.77719	0.000158609	0.00565188
gene9322	APLNR	AGTRL1, APLNR1	apelin receptor	429337	ENSGALG00000004841	5	NC_006092.5	17305287	17306756	+	11.685	-1.59131	0.392376	-3.94265	8.05878e-05	0.00355781
gene21392	LOC112531022	---	uncharacterized protein	112531022	---	31	NC_028740.2	1901458	1933445	-	111.526	-1.59172	0.376295	-4.15534	3.24798e-05	0.00206543
gene14676	LAMB2	---	laminin beta 2 (laminin S)	373980	ENSGALG00000006802	12	NC_006099.5	11959804	11968895	+	771.974	-1.59375	0.34823	-4.29569	1.74149e-05	0.00142275
gene3401	SHH	ShhNC	sonic hedgehog	395615	ENSGALG00000006379	2	NC_006089.5	8166226	8175850	-	112.412	-1.59451	0.305959	-4.94552	7.59427e-07	0.000300888
gene476	RPL18A	---	ribosomal protein L18A	417823	ENSGALG00000027682	1	NC_006088.5	33723878	33726658	-	19.2387	-1.59581	0.399555	-4.38934	1.13693e-05	0.00118269
gene22329	NAB2	---	NGFI-A binding protein 2	100873158	---	33	NC_008465.4	6827536	6841084	-	257.556	-1.60269	0.384321	-4.2207	2.43543e-05	0.00168548
gene21050	NDUFA13	---	NADH:ubiquinone oxidoreductase A13	100859320	ENSGALG00000039212	28	NC_006115.5	3553996	3555073	-	1379.42	-1.60371	0.337813	-4.67316	2.96604e-06	0.000587298
gene21168	KEAP1	---	kelch like ECH associated protein 1	100858752	---	30	NC_028739.2	137875	145929	-	828.32	-1.6066	0.366126	-4.23938	2.24142e-05	0.00163303
gene19055	LOC112530201	---	AT-hook DNA-binding motif-containing protein 1-like	112530201	---	23	NC_006110.5	2165110	2204816	-	155.493	-1.6069	0.382282	-4.32011	1.55954e-05	0.00134635
gene21008	GZMM	---	granzyme M	100859124	ENSGALG00000015192	28	NC_006115.5	3316096	3320439	-	336.683	-1.60818	0.360677	-4.45046	8.56867e-06	0.00109354
gene21776	EXOSC5	---	exosome component 5	100858931	---	32	NC_006119.4	271103	273367	+	483.208	-1.60915	0.368959	-4.36629	1.26373e-05	0.00123772
gene15231	ARSI	---	arylsulfatase family member I	427639	ENSGALG00000005616	13	NC_006100.5	13887888	13893799	+	280.915	-1.6114	0.358376	-3.93338	8.37593e-05	0.00365313
gene8811	LOC107056280	---	drebrin-like	107056280	---	4	NC_006091.5	90972907	90978291	-	137.37	-1.61191	0.391769	-4.3457	1.38831e-05	0.00127755
gene21810	GEMIN7	---	gem nuclear organelle associated protein 7	107049541	---	32	NC_006119.4	640901	642896	+	33.9571	-1.61367	0.389565	-4.28035	1.86598e-05	0.00148816
gene2000	MID1IP1	---	MID1 interacting protein 1	404752	ENSGALG00000041078	1	NC_006088.5	114046400	114047548	-	577.551	-1.61403	0.361734	-4.40506	1.05755e-05	0.00117431
gene24025	PSMB6	---	proteasome beta 6	107049719	---	Un	NW_020110161.1	159503	163179	-	1854.37	-1.61528	0.391435	-4.33484	1.45866e-05	0.00132052
gene12868	CPN2	---	carboxypeptidase N 2	424899	ENSGALG00000045776	9	NC_006096.5	13071360	13073757	+	35.7381	-1.62071	0.388881	-4.15072	3.31436e-05	0.00207899
gene21787	LOC107051310	---	latent-transforming growth factor beta-binding protein 4-like	107051310	---	32	NC_006119.4	408761	417769	+	406.24	-1.62103	0.39868	-4.53008	5.89622e-06	0.000866227
gene8806	LOC101749299	---	uncharacterized protein	101749299	---	4	NC_006091.5	90948036	90951960	+	144.471	-1.62475	0.380906	-4.21798	2.46496e-05	0.00169889
gene19667	LOC101751456	---	T-complex protein 1 gamma-like	101751456	---	25	NC_006112.4	2077277	2087664	-	692.729	-1.62501	0.356369	-5.19522	2.04475e-07	0.000131713
gene20821	RPS28	---	ribosomal protein S28	768930	ENSGALG00000024398	28	NC_006115.5	982804	983351	-	3300.64	-1.62519	0.392623	-4.53204	5.84166e-06	0.000865807
gene14469	LOC107056877	---	alpha/beta hydrolase domain-containing protein 14B-like	107056877	---	12	NC_006099.5	3541940	3542860	+	91.0255	-1.62519	0.393563	-4.0206	5.80498e-05	0.00294001
gene22322	LOC107050543	---	cathepsin D-like	107050543	---	33	NC_008465.4	6699980	6709685	-	39.163	-1.62617	0.321046	-4.801	1.57876e-06	0.000458296
gene9301	CNTF	GPA	ciliary neurotrophic factor	396488	ENSGALG00000026207	5	NC_006092.5	17171470	17175638	-	34.9087	-1.62627	0.383667	-4.42132	9.81001e-06	0.00115703
gene3246	LOC107052490	---	tigger transposable element-derived protein 3-like	107052490	---	2	NC_006089.5	598288	600417	-	146.369	-1.63616	0.36053	-4.40975	1.03492e-05	0.00117114
gene19048	SYTL1	---	synaptotagmin like 1	771987	---	23	NC_006110.5	2037711	2046628	+	1867.82	-1.63813	0.326348	-4.81738	1.45454e-06	0.000442922
gene17948	LOC107050955	---	plectin-like	107050955	---	19	NC_006106.5	10160144	10194297	-	118.211	-1.64066	0.34431	-4.47304	7.7116e-06	0.00103451
gene21752	LRFN1	---	leucine rich repeat and fibronectin type III domain containing 1	101750437	---	32	NC_006119.4	130507	136684	-	151.844	-1.64123	0.392176	-4.67256	2.97467e-06	0.000587298
gene10731	UBTD1	---	ubiquitin domain containing 1	431558	---	6	NC_006093.5	23281952	23286101	-	381.74	-1.6429	0.372464	-4.43331	9.27977e-06	0.00113443
gene15934	LOC112533507	---	basic proline-rich protein-like	112533507	---	15	NC_006102.5	135278	155484	+	38.9853	-1.64395	0.363249	-4.39685	1.09831e-05	0.00117973
gene14424	AMT	GCVT	aminomethyltransferase	395566	ENSGALG00000025844	12	NC_006099.5	2857669	2859893	-	179.3	-1.64665	0.379871	-4.45447	8.40994e-06	0.00109354
gene24329	LOC112531450	---	large neutral amino acids transporter small 2-like	112531450	---	Un	NW_020110167.1	824729	844922	-	24.0199	-1.64905	0.383946	-4.23743	2.26095e-05	0.00163685
gene3180	APBB1	---	amyloid beta precursor protein binding family B member 1	100859045	---	1	NC_006088.5	197402790	197408312	-	1071.24	-1.64954	0.350371	-4.63653	3.54303e-06	0.000661814
gene20684	CDC6	---	cell division cycle 6	100857489	---	27	NC_006114.5	7210842	7215014	+	785.766	-1.6497	0.390832	-4.54828	5.40872e-06	0.00084659
gene8085	CLDN23	---	claudin 23	428756	ENSGALG00000042123	4	NC_006091.5	49580403	49581541	-	51.0176	-1.65362	0.312384	-5.01664	5.25827e-07	0.000238015
gene20966	FSTL3	---	follistatin like 3	770427	ENSGALG00000042356	28	NC_006115.5	2836657	2844986	+	99.745	-1.65514	0.35249	-4.29146	1.775e-05	0.00144309
gene19598	THEM4	---	thioesterase superfamily member 4	100858223	---	25	NC_006112.4	461333	464242	-	165.668	-1.65711	0.369236	-4.41752	9.98407e-06	0.00115765
gene8824	NAT8B	---	N-acetyltransferase 8B	776932	ENSGALG00000033857	4	NC_006091.5	91064233	91065057	-	103.085	-1.65714	0.344721	-4.72682	2.28062e-06	0.000516159
gene20847	DOHH	HLRC1	deoxyhypusine hydroxylase	427066	ENSGALG00000017524	28	NC_006115.5	1185690	1188752	+	893.445	-1.65725	0.390482	-4.58891	4.45562e-06	0.000759951
gene15126	PRR7	---	proline rich 7 synaptic	107054513	ENSGALG00000041981	13	NC_006100.5	10858819	10861895	+	239.882	-1.65891	0.38375	-4.43882	9.04542e-06	0.00112217
gene3293	MRPL55	---	mitochondrial ribosomal protein L55	100858219	---	2	NC_006089.5	2441007	2443404	+	395.444	-1.66505	0.370406	-4.46312	8.0774e-06	0.0010652
gene24286	ELP5	---	elongator acetyltransferase complex 5	101749348	---	Un	NW_020110167.1	194124	198505	+	135.477	-1.66549	0.343885	-4.72797	2.26775e-06	0.000516159
gene8802	LBX2	LBX3	ladybird homeobox 2	431414	---	4	NC_006091.5	90933015	90936389	+	32.5258	-1.67078	0.399432	-4.59822	4.2611e-06	0.000743384
gene6966	PREB	---	prolactin regulatory element binding	100858986	ENSGALG00000029369	3	NC_006090.5	104477833	104479950	-	447.436	-1.67145	0.396873	-4.73788	2.1597e-06	0.000511287
gene20471	GRN	---	granulin precursor	101748909	ENSGALG00000033530	27	NC_006114.5	3973832	3980261	-	1567.8	-1.67382	0.396097	-4.86166	1.16406e-06	0.000374916
gene17502	LOC112530040	---	probable transcriptional regulatory protein NT01CX_1819	112530040	---	18	NC_006105.5	11199495	11217749	-	229.901	-1.67713	0.369033	-4.53267	5.82429e-06	0.000865807
gene21250	LOC107050919	---	formin-like protein 5	107050919	---	30	NC_028739.2	955246	957427	+	27.9237	-1.67739	0.378096	-4.23996	2.2356e-05	0.00163303
gene22369	SUOX	---	sulfite oxidase	107055404	---	33	NC_008465.4	7079717	7082314	-	393.847	-1.67758	0.373777	-4.53486	5.76404e-06	0.000865807
gene14670	CRELD1	---	cysteine rich with EGF like domains 1	100858613	---	12	NC_006099.5	11897751	11900877	+	222.928	-1.67855	0.355651	-4.60785	4.06853e-06	0.000717261
gene10454	SPOCK2	---	SPARC (osteonectin) cwcv and kazal like domains proteoglycan 2	100858414	---	6	NC_006093.5	12209048	12212555	+	275.508	-1.68219	0.359136	-4.55575	5.21994e-06	0.00084061
gene11454	RACGAP1L	---	rac GTPase-activating protein 1-like	429032	ENSGALG00000011252	7	NC_006094.5	22128844	22132763	+	67.6564	-1.68689	0.372672	-4.31695	1.58196e-05	0.00135052
gene18721	HR	---	HR lysine demethylase and nuclear receptor corepressor	107049623	---	22	NC_006109.5	76644	94494	+	267.078	-1.68866	0.39712	-5.14929	2.61477e-07	0.000145974
gene18368	CYP24A1	CP450CC24	cytochrome P450 family 24 subfamily A member 1	395827	ENSGALG00000042279	20	NC_006107.5	12348508	12355849	+	145.25	-1.69296	0.394493	-3.22693	0.00125128	0.0228533
gene21774	DMAC2	ATP5SL	distal membrane arm assembly complex 2	107050327	---	32	NC_006119.4	261519	264273	+	340.357	-1.69643	0.369148	-4.64839	3.34542e-06	0.000638167
gene23897	RENBP	---	renin binding protein	107050161	---	Un	NW_020110018.1	419	7099	+	105.086	-1.697	0.373128	-4.57025	4.87143e-06	0.00079987
gene17197	LOC107054744	---	uncharacterized ncRNA	107054744	---	18	NC_006105.5	4330999	4342682	-	110.612	-1.6982	0.326363	-4.87822	1.07047e-06	0.000365883
gene6968	ATRAID	---	all-trans retinoic acid induced differentiation factor	776812	---	3	NC_006090.5	104484844	104486313	+	337.75	-1.70046	0.398704	-4.94669	7.54849e-07	0.000300888
gene8881	CD5	---	CD5 molecule	395757	ENSGALG00000031735	5	NC_006092.5	289584	293010	+	355.609	-1.70245	0.374081	-4.53595	5.73453e-06	0.000865807
gene5111	LOC112531804	---	plectin-like	112531804	---	2	NC_006089.5	130597661	130625553	+	1059.93	-1.70469	0.373073	-4.38041	1.18456e-05	0.00119352
gene18585	RSG1	---	REM2 and RAB like small GTPase 1	107054909	---	21	NC_006108.5	4332890	4337904	-	976.715	-1.70543	0.390562	-4.70658	2.5191e-06	0.000540896
gene21043	GTPBP3	---	GTP binding protein 3 mitochondrial	100857447	---	28	NC_006115.5	3520885	3527649	+	66.8624	-1.70615	0.395789	-4.94218	7.72521e-07	0.000300888
gene1320	LOC112532692	---	uncharacterized protein	112532692	---	1	NC_006088.5	76004386	76007497	-	35.0663	-1.71249	0.399303	-4.7493	2.0412e-06	0.000502735
gene14293	SNTB2	---	syntrophin beta 2	769654	ENSGALG00000027482	11	NC_006098.5	18919691	18925021	+	259.639	-1.72217	0.354394	-4.73784	2.16012e-06	0.000511287
gene18865	LOC112530164	---	sulfotransferase family cytosolic 2B member 1-like	112530164	---	22	NC_006109.5	3597408	3602257	+	27.8474	-1.72878	0.348595	-4.55057	5.35012e-06	0.000845318
gene14667	RPUSD3	---	RNA pseudouridylate synthase domain containing 3	101748025	---	12	NC_006099.5	11887132	11889173	-	267.874	-1.72966	0.399044	-5.43231	5.56304e-08	7.03643e-05
gene20277	LOC112530393	---	basic salivary proline-rich protein 2-like	112530393	---	27	NC_006114.5	2036315	2051144	+	27.8046	-1.7329	0.385414	-4.49348	7.00691e-06	0.000969848
gene21288	LOC107050518	---	cohesin SA-3-like	107050518	---	30	NC_028739.2	1213057	1225639	+	46.0029	-1.73625	0.368709	-4.47655	7.58597e-06	0.00103293
gene19926	PPOX	---	protoporphyrinogen oxidase	107051238	---	25	NC_006112.4	3945508	3951375	+	255.975	-1.73723	0.365744	-4.64791	3.35316e-06	0.000638167
gene19625	TTC24	---	tetratricopeptide repeat domain 24	101747902	---	25	NC_006112.4	1512710	1516960	+	5.92084	-1.74507	0.397126	-3.51015	0.000447851	0.0113392
gene19615	PFAS	---	phosphoribosylformylglycinamidine synthase	101751749	---	25	NC_006112.4	1302405	1320876	-	252.608	-1.7473	0.35936	-4.82177	1.42292e-06	0.000441315
gene5849	SIX2	---	SIX homeobox 2	724086	ENSGALG00000023303	3	NC_006090.5	26002837	26005894	-	186.903	-1.74978	0.342399	-4.86966	1.11789e-06	0.000367105
gene14988	MZB1	---	marginal zone B and B1 cell specific protein	100859189	ENSGALG00000044427	13	NC_006100.5	3186411	3187792	+	16565.1	-1.75045	0.386933	-4.62366	3.77024e-06	0.000678968
gene8800	TLX2	---	T-cell leukemia homeobox 2	101747242	---	4	NC_006091.5	90903810	90916822	-	17.2717	-1.75238	0.390248	-4.25122	2.12605e-05	0.00161118
gene15548	SREBF1	SREBP1	sterol regulatory element binding transcription factor 1	373915	ENSGALG00000027188	14	NC_006101.5	5307545	5319831	-	1398.91	-1.75946	0.329527	-5.12272	3.01162e-07	0.00015762
gene22124	ADPRHL	---	ADP-ribosylarginine hydrolase-like	426545	---	33	NC_008465.4	4119836	4126486	-	24.7708	-1.76802	0.366853	-4.20154	2.651e-05	0.0017833
gene22412	TARBP2	---	TARBP2 RISC loading complex RNA binding	107055413	ENSGALG00000038939	33	NC_008465.4	7427429	7432328	+	400.801	-1.77116	0.367009	-4.8277	1.38118e-06	0.000436453
gene22236	RAPGEF3	---	Rap guanine nucleotide exchange factor 3	426888	ENSGALG00000043775	33	NC_008465.4	5950046	5963410	+	176.597	-1.77377	0.359458	-4.63341	3.59691e-06	0.000661989
gene21204	GCDH	---	glutaryl-CoA dehydrogenase	771098	---	30	NC_028739.2	431999	435272	-	514.547	-1.7747	0.320729	-5.32846	9.90492e-08	9.09287e-05
gene20658	PPP1R1B	---	protein phosphatase 1 regulatory inhibitor 1B	426639	ENSGALG00000044406	27	NC_006114.5	7014888	7018696	+	67.7605	-1.78416	0.391119	-4.09048	4.30486e-05	0.00247759
gene22277	RBP14L	CCS	RNA-binding protein 14-like	100858882	---	33	NC_008465.4	6343020	6345337	+	962.801	-1.79128	0.373604	-4.79994	1.58712e-06	0.000458296
gene19285	BGLAP	BGP	bone gamma-carboxyglutamate protein	396348	ENSGALG00000029494	23	NC_006110.5	6070881	6072078	+	54.6457	-1.79513	0.372947	-4.68862	2.75052e-06	0.000575821
gene22661	HINT2Z	HINT2	histidine triad nucleotide binding protein 2-Z	100859112	ENSGALG00000027418	Z	NC_006127.5	9092388	9093449	+	137.096	-1.80162	0.380903	-5.20387	1.9518e-07	0.000131713
gene22623	CNTFR	---	ciliary neurotrophic factor receptor	395885	ENSGALG00000028140	Z	NC_006127.5	8134434	8305556	+	66.4616	-1.80303	0.333214	-4.79522	1.62497e-06	0.00046127
gene19572	SEMA6C	---	semaphorin 6C	100859892	ENSGALG00000045312	25	NC_006112.4	242425	248966	-	67.53	-1.8129	0.382762	-4.90312	9.43239e-07	0.000330353
gene20261	GPKOW	---	G-patch domain and KOW motifs	107050739	ENSGALG00000033573	26	NC_006113.5	5447775	5451764	+	326.66	-1.82211	0.357598	-5.08612	3.65463e-07	0.000185478
gene20096	AVPR1B	AVT2R	arginine vasopressin receptor 1B	428263	ENSGALG00000000788	26	NC_006113.5	2366601	2368583	-	11.8624	-1.82292	0.398744	-3.97908	6.91836e-05	0.00321139
gene3192	MIR1600	gga-mir-1600	microRNA 1600	100315959	ENSGALG00000025438	1	NC_006088.5	197485636	197485715	-	7.54974	-1.82842	0.397312	-4.53208	5.84051e-06	0.000865807
gene11816	OLFML2B	---	olfactomedin like 2B	424366	ENSGALG00000002667	8	NC_006095.5	4171799	4181633	-	1474.27	-1.83497	0.294077	-5.92452	3.13218e-09	8.74296e-06
gene24163	LOC112531360	---	uncharacterized protein	112531360	---	Un	NW_020110164.1	1808252	1812762	-	724.757	-1.84287	0.35238	-5.2209	1.78055e-07	0.000131713
gene21176	TRAPPC5	---	trafficking protein particle complex 5	100858483	ENSGALG00000039088	30	NC_028739.2	242895	246931	+	322.52	-1.84836	0.34813	-5.28784	1.23768e-07	0.000103643
gene22417	ATP5MC2	ATP5G2	ATP synthase membrane C locus 2	100858216	---	33	NC_008465.4	7481190	7483149	-	12.914	-1.85545	0.363382	-4.69102	2.71847e-06	0.000575821
gene12225	TCTEX1D4	---	Tctex1 domain containing 4	101747461	ENSGALG00000044647	8	NC_006095.5	21142460	21143460	-	9.24781	-1.86667	0.395067	-4.21168	2.53476e-05	0.00173274
gene21786	LOC107050662	---	26S proteasome non-ATPase regulatory subunit 8-like	107050662	---	32	NC_006119.4	339197	340354	+	572.547	-1.86667	0.375823	-5.1382	2.77381e-07	0.000149858
gene22281	PC	PCX	pyruvate carboxylase	374263	ENSGALG00000041807	33|Un	NC_008465.4	6385653	6409948	-	52.9191	-1.8692	0.388289	-4.96561	6.84867e-07	0.000286754
gene14662	OGG1	---	8-oxoguanine DNA glycosylase	771001	ENSGALG00000006651	12	NC_006099.5	11872822	11874806	+	479.058	-1.86924	0.372314	-5.03077	4.88502e-07	0.000233755
gene21777	B9D2	---	B9 domain containing 2	112530472	---	32	NC_006119.4	273509	275661	+	62.1274	-1.87084	0.387962	-5.17193	2.3169e-07	0.000133805
gene17739	HIC1	---	HIC ZBTB transcriptional repressor 1	396164	ENSGALG00000042077	19	NC_006106.5	5668833	5673557	+	1364.11	-1.87215	0.36976	-5.00004	5.7319e-07	0.000252626
gene19105	CTGFL	---	connective tissue growth factor-like	776271	ENSGALG00000034756	23	NC_006110.5	2733317	2742964	+	15.8417	-1.88941	0.389879	-4.45205	8.50556e-06	0.00109354
gene22154	TSFM	---	Ts translation elongation factor mitochondrial	107050777	---	33	NC_008465.4	4880226	4890365	+	232.062	-1.91484	0.388577	-5.32108	1.03155e-07	9.09287e-05
gene20000	C26H1ORF106	---	chromosome 26 C1ORF106 homolog	430729	ENSGALG00000044612	26	NC_006113.5	1139594	1145002	-	81.7412	-1.91539	0.369991	-4.90239	9.46796e-07	0.000330353
gene22089	FKBP11	---	FK506 binding protein 11	107049506	---	33	NC_008465.4	3412264	3414716	-	247.047	-1.93137	0.380418	-5.19866	2.00731e-07	0.000131713
gene19789	PMVK	---	phosphomevalonate kinase	101747962	ENSGALG00000046656	25	NC_006112.4	3000750	3003576	-	251.652	-1.94446	0.33023	-5.67934	1.35216e-08	2.40982e-05
gene24284	MED11	---	mediator complex 11	112531445	---	Un	NW_020110167.1	179936	181718	+	614.321	-1.94716	0.395103	-5.87264	4.28918e-09	8.9794e-06
gene18918	FAM136A	---	family with sequence similarity 136 member A	426296	ENSGALG00000042163	22	NC_006109.5	4148086	4150836	-	143.831	-1.98383	0.388275	-5.35171	8.71252e-08	9.09287e-05
gene18871	LOC112530169	---	EGF-containing fibulin-like extracellular matrix protein 2	112530169	---	22	NC_006109.5	3639789	3661119	-	93.8216	-1.98393	0.382366	-5.17222	2.31328e-07	0.000133805
gene20001	TMEM167B	---	transmembrane protein 167B	771123	ENSGALG00000042589	26	NC_006113.5	1145694	1146847	+	530.014	-2.00008	0.378817	-5.42235	5.8819e-08	7.03643e-05
gene23583	FOXE1	---	forkhead box E1	768789	ENSGALG00000026252	Z	NC_006127.5	70879535	70883835	-	574.501	-2.06167	0.331981	-5.87617	4.19862e-09	8.9794e-06
gene21013	ADAMTSL5	---	ADAMTS like 5	427264	ENSGALG00000024298	28	NC_006115.5	3331279	3336022	-	251.307	-2.09839	0.36949	-5.4555	4.88357e-08	7.03643e-05
gene3065	WNT11	---	Wnt family member 11	395562	ENSGALG00000000839	1	NC_006088.5	195311154	195346046	+	27.0431	-2.12633	0.398335	-4.26836	1.96912e-05	0.0015483
gene11481	WNT10A	---	Wnt family member 10A	429040	ENSGALG00000011355	7	NC_006094.5	22386125	22397365	-	106.099	-2.1865	0.392279	-5.6687	1.43887e-08	2.40982e-05
gene11483	WNT6	---	Wnt family member 6	395235	ENSGALG00000011358	7	NC_006094.5	22402838	22411075	-	200.148	-2.36362	0.378368	-6.23766	4.4416e-10	1.48776e-06
gene5356	CYHR1	---	cysteine and histidine rich 1	112531918	---	2	NC_006089.5	149670618	149670920	+	60.7916	-2.42016	0.373114	-6.51005	7.51276e-11	3.14559e-07

## Sheet: Fay Heat+LPStoHeat+Saline
Gene ID (from GTF)	Gene Symbol	Synonyms	Description	Entrez ID	Ensembl ID	Chromosome	Scaffold	Start (bp)	Stop (bp)	Strand	Base Mean Read Count	Log2 Fold Change (Log2FC)	Log2FC Standard Error	Test Statistic	p-value	q-value
gene12222	BEST4	---	bestrophin 4	771694	ENSGALG00000043605	8	NC_006095.5	21126624	21130922	-	25.8665	1.1122	0.285215	3.85789	0.000114369	0.0469989
gene15150	HIGD2B	HIGD2A	HIG1 hypoxia inducible domain family member 2B	416227	ENSGALG00000003348	13	NC_006100.5	11121560	11122165	-	287.581	-0.997368	0.393827	-4.60506	4.12338e-06	0.00863229
gene753	FMC1	---	formation of mitochondrial complex V assembly factor 1 homolog	107053781	ENSGALG00000011856	1	NC_006088.5	49117910	49118381	+	81.8551	-0.997664	0.389594	-5.00135	5.69295e-07	0.0022116
gene13784	HDDC3	---	HD domain containing 3	107056801	ENSGALG00000027446	10	NC_006097.5	20500189	20501085	+	138.949	-1.06844	0.399669	-4.08376	4.43126e-05	0.0296859
gene22386	LOC107049862	---	uncharacterized protein	107049862	---	33	NC_008465.4	7198749	7200041	+	452.556	-1.09519	0.393122	-4.2904	1.78349e-05	0.0175705
gene23983	CCNQ	---	cyclin Q	107049631	---	Un	NW_020110160.1	188366	193896	+	110.864	-1.14126	0.388044	-4.12237	3.74992e-05	0.0261682
gene21239	NDUFB7	---	NADH:ubiquinone oxidoreductase B7	107050898	ENSGALG00000038714	30	NC_028739.2	901077	904894	-	498.255	-1.1428	0.399156	-3.83912	0.000123474	0.0469989
gene21179	WDR13L	---	WD repeat-containing protein 13-like	100857599	---	30	NC_028739.2	273546	276671	+	542.619	-1.15208	0.39852	-4.26296	2.01735e-05	0.0187703
gene10767	MRPL43	---	mitochondrial ribosomal protein L43	100858689	ENSGALG00000034352	6	NC_006093.5	24041959	24042617	+	395.257	-1.16474	0.39967	-3.97627	7.00058e-05	0.035529
gene18721	HR	---	HR lysine demethylase and nuclear receptor corepressor	107049623	---	22	NC_006109.5	76644	94494	+	267.078	-1.16719	0.397143	-3.87971	0.000104582	0.0449111
gene8856	POLD4	---	DNA polymerase delta 4 accessory subunit	112532567	---	5	NC_006092.5	177120	178053	-	177.84	-1.17571	0.390629	-3.89854	9.67762e-05	0.0426528
gene22269	COX8A	---	cytochrome C oxidase 8A	775974	---	33	NC_008465.4	6300782	6301707	-	307.32	-1.1807	0.396862	-4.205	2.61085e-05	0.0198757
gene19622	DCAF11	---	DDB1 and CUL4 associated factor 11	112530307	---	25	NC_006112.4	1453822	1463293	+	94.7332	-1.18381	0.399356	-4.29536	1.7441e-05	0.0175705
gene7272	F8A3	---	coagulation factor VIII associated 2	776915	---	4	NC_006091.5	2115165	2116487	+	202.804	-1.19309	0.391967	-4.9727	6.60258e-07	0.0022116
gene17375	NDUFAF8	C18H17ORF89	NADH:ubiquinone oxidoreductase complex assembly factor 8	422071	ENSGALG00000036659	18	NC_006105.5	9254843	9255432	-	52.386	-1.20695	0.397	-4.13552	3.54153e-05	0.0257885
gene13898	EXOSC6	---	exosome component 6	107052160	---	11	NC_006098.5	1185819	1186721	+	56.3746	-1.21274	0.371799	-4.44078	8.96332e-06	0.0136471
gene15969	C15H22ORF39	---	chromosome 22 open reading frame 39	101751757	---	15	NC_006102.5	959981	960984	-	186.224	-1.22457	0.394759	-3.84858	0.000118807	0.0469989
gene3233	LOC107052491	---	gastrula zinc finger protein XlCGF57.1-like	107052491	---	2	NC_006089.5	462520	465415	-	219.793	-1.23572	0.397632	-4.84373	1.27424e-06	0.00355682
gene6961	EMILIN1	---	elastin microfibril interfacer 1	100858014	---	3	NC_006090.5	104461366	104466571	+	187.407	-1.23605	0.399674	-4.29603	1.73883e-05	0.0175705
gene8807	MOGS	---	mannosyl-oligosaccharide glucosidase	107049491	ENSGALG00000041152	4	NC_006091.5	90952048	90954936	+	246.041	-1.23641	0.398855	-4.29942	1.71248e-05	0.0175705
gene5356	CYHR1	---	cysteine and histidine rich 1	112531918	---	2	NC_006089.5	149670618	149670920	+	60.7916	-1.29276	0.374774	-3.93157	8.43928e-05	0.0386048
gene9370	FJX1	---	four jointed box 1	100858635	ENSGALG00000039032	5	NC_006092.5	19419316	19420470	+	36.6029	-1.29518	0.389285	-4.23182	2.31811e-05	0.0189702
gene14667	RPUSD3	---	RNA pseudouridylate synthase domain containing 3	101748025	---	12	NC_006099.5	11887132	11889173	-	267.874	-1.32409	0.399049	-4.4839	7.32895e-06	0.0134225
gene8808	WBP1	---	WW domain binding protein 1	107049494	ENSGALG00000037487	4	NC_006091.5	90955140	90957092	-	611.596	-1.33639	0.397229	-3.85005	0.000118092	0.0469989
gene5783	LOC112532077	---	uncharacterized protein	112532077	---	3	NC_006090.5	22090450	22093393	+	111.74	-1.33793	0.399471	-4.25081	2.12996e-05	0.0187751
gene19770	SLC39A1	---	solute carrier family 39 member 1	107055139	ENSGALG00000029687	25	NC_006112.4	2839372	2842326	-	271.179	-1.3451	0.399727	-3.9577	7.56754e-05	0.0362118
gene22154	TSFM	---	Ts translation elongation factor mitochondrial	107050777	---	33	NC_008465.4	4880226	4890365	+	232.062	-1.38971	0.388638	-4.01774	5.87595e-05	0.0342414
gene5448	MEA1	---	male-enhanced antigen 1	107052849	ENSGALG00000033894	3	NC_006090.5	4273778	4275079	-	226.576	-1.40389	0.397461	-4.38399	1.16527e-05	0.0158027
gene18252	ID1	---	inhibitor of DNA binding 1 HLH protein	395282	ENSGALG00000034661	20	NC_006107.5	10007180	10007921	+	87.1736	-1.41635	0.396511	-4.00503	6.20084e-05	0.0346172
gene21247	PPP1R35	---	protein phosphatase 1 regulatory subunit 35	107051077	---	30	NC_028739.2	948012	949014	-	22.6776	-1.42014	0.398761	-4.3728	1.22662e-05	0.0158027
gene11483	WNT6	---	Wnt family member 6	395235	ENSGALG00000011358	7	NC_006094.5	22402838	22411075	-	200.148	-1.44319	0.378622	-3.92904	8.52864e-05	0.0386048
gene10575	PAX2	---	paired box 2	395574	ENSGALG00000005689	6	NC_006093.5	17927955	18019684	-	17.7642	-1.49312	0.353569	-4.01562	5.92907e-05	0.0342414
gene21752	LRFN1	---	leucine rich repeat and fibronectin type III domain containing 1	101750437	---	32	NC_006119.4	130507	136684	-	151.844	-1.56964	0.392142	-4.4648	8.01436e-06	0.0134225
gene4791	SOX17	---	SRY-box 17	428534	---	2	NC_006089.5	110517253	110518916	+	10.4924	-1.64636	0.388227	-3.8403	0.000122883	0.0469989

## Sheet: Fay Heat+LPStoThermoneutral+LPS
Gene ID (from GTF)	Gene Symbol	Synonyms	Description	Entrez ID	Ensembl ID	Chromosome	Scaffold	Start (bp)	Stop (bp)	Strand	Base Mean Read Count	Log2 Fold Change (Log2FC)	Log2FC Standard Error	Test Statistic	p-value	q-value
gene1155	LOC107054089	---	uncharacterized ncRNA	107054089	---	1	NC_006088.5	67213994	67228030	-	15.0203	1.31399	0.349776	3.68442	0.000229221	0.00503806
gene20191	LOC107055188	---	uncharacterized ncRNA	107055188	---	26	NC_006113.5	4243424	4248590	+	28.109	1.25853	0.261821	4.66736	3.05101e-06	0.000293668
gene17956	LOC112530104	---	uncharacterized ncRNA	112530104	---	20	NC_006107.5	439322	448247	+	33.2883	1.21924	0.373687	3.32345	0.000889106	0.0125343
gene8198	LOC112532407	---	uncharacterized ncRNA	112532407	---	4	NC_006091.5	55014212	55018260	+	8.45599	1.19766	0.389093	3.11558	0.00183585	0.0203218
gene18035	LOC101749104	---	uncharacterized ncRNA	101749104	---	20	NC_006107.5	3445995	3490986	-	30.2104	1.10654	0.364981	3.02113	0.00251832	0.0249863
gene11755	LOC107053913	---	uncharacterized ncRNA	107053913	---	8	NC_006095.5	1480583	1489303	+	10.6513	1.05566	0.391807	2.7822	0.00539925	0.0404867
gene14302	LOC101750188	---	envelope glycoprotein gp95-like	101750188	---	11	NC_006098.5	19013220	19024093	-	86.2699	1.03393	0.314335	3.27995	0.00103827	0.0139783
gene13413	TRPM1	---	transient receptor potential cation channel subfamily M member 1	427494	ENSGALG00000003849	10	NC_006097.5	6125923	6179882	+	54.0773	1.02392	0.27954	3.56571	0.000362868	0.00681266
gene8643	LOC107053318	---	uncharacterized ncRNA	107053318	---	4	NC_006091.5	84041792	84062730	+	56.1541	1.01949	0.333894	2.97561	0.00292406	0.0273629
gene12626	ARHGEF4	---	Rho guanine nucleotide exchange factor 4	424761	---	9	NC_006096.5	2452790	2660190	-	115.165	-0.995012	0.344784	-2.88416	0.0039246	0.032799
gene15806	VASN	---	vasorin	101749629	---	14	NC_006101.5	13103279	13110795	+	294.477	-0.995293	0.317675	-3.0312	0.0024358	0.024428
gene19622	DCAF11	---	DDB1 and CUL4 associated factor 11	112530307	---	25	NC_006112.4	1453822	1463293	+	94.7332	-0.995464	0.400595	-3.82275	0.000131972	0.0035881
gene4124	COL15A1	---	collagen type XV alpha 1 chain	420803	ENSGALG00000034119	2	NC_006089.5	55818594	55928518	+	449.87	-0.996352	0.331689	-3.01083	0.00260532	0.0255241
gene16352	LOC101752166	---	uncharacterized protein	101752166	---	15	NC_006102.5	11142358	11145821	+	21.8301	-0.996926	0.29975	-3.30922	0.000935566	0.0130032
gene14392	HYAL2	---	hyaluronoglucosaminidase 2	415908	ENSGALG00000002138	12	NC_006099.5	1840720	1843286	-	221.711	-0.997091	0.306614	-3.22267	0.00127002	0.0160369
gene17399	ENGASE	---	endo-beta-N-acetylglucosaminidase	430102	---	18	NC_006105.5	9744999	9749083	-	192.106	-0.997106	0.312467	-3.15725	0.00159266	0.0186923
gene20012	SYPL2	---	synaptophysin like 2	100858920	ENSGALG00000032619	26	NC_006113.5	1221830	1225429	+	271.002	-0.997923	0.316352	-3.1161	0.00183259	0.0203125
gene17133	NTN1	---	netrin 1	396389	ENSGALG00000023626	18	NC_006105.5	2045396	2092970	+	58.1051	-0.998122	0.358982	-2.71631	0.00660146	0.0463375
gene23959	LOC107050732	---	tripartite motif-containing protein 46-like	107050732	---	Un	NW_020110153.1	371	5001	+	122.829	-0.998706	0.376762	-2.69932	0.00694813	0.0478091
gene19242	RNF19B	IBRDC3	ring finger protein 19B	419669	---	23	NC_006110.5	5446881	5468349	-	677.601	-0.998732	0.305929	-3.24564	0.00117186	0.0152615
gene14399	CACNA2D2	---	calcium voltage-gated channel auxiliary subunit alpha 2 delta 2	430150	ENSGALG00000038242	12	NC_006099.5	1872625	2001387	-	154.356	-0.999163	0.242516	-4.11712	3.83631e-05	0.00158252
gene19961	SKIV2L	DDX13, HLP, SKI2, SKI2W, SKIV2	Ski2 like RNA helicase	421171	---	26	NC_006113.5	499890	510700	+	1192.67	-0.999325	0.345143	-2.86206	0.00420901	0.0342695
gene15021	SLIT3	---	slit guidance ligand 3	374173	ENSGALG00000001916	13	NC_006100.5	4953906	5428938	+	492.499	-1.00006	0.335202	-2.92817	0.00340967	0.0301346
gene10450	DDIT4	---	DNA damage inducible transcript 4	107053650	---	6	NC_006093.5	12170027	12171665	-	2478.97	-1.00012	0.368437	-2.69363	0.00706781	0.0481696
gene20259	LOC112530326	---	uncharacterized ncRNA	112530326	---	26	NC_006113.5	5437117	5442265	-	552.855	-1.00295	0.277306	-3.60712	0.00030961	0.00611464
gene15062	HTR4	---	5-hydroxytryptamine receptor 4	416150	---	13	NC_006100.5	8935979	9038230	-	28.2772	-1.00315	0.338469	-2.91756	0.00352776	0.0306925
gene13776	AP3S2	---	adaptor related protein complex 3 sigma 2	415581	ENSGALG00000008291	10	NC_006097.5	20444440	20448136	-	994.176	-1.00383	0.24051	-4.14873	3.34321e-05	0.00142712
gene10725	MARVELD1	---	MARVEL domain containing 1	100858221	ENSGALG00000032206	6	NC_006093.5	23262439	23264940	-	982.002	-1.00392	0.243106	-4.10723	4.00432e-05	0.00163571
gene16013	ADGRD1	GPR133	adhesion G protein-coupled receptor D1	416803	ENSGALG00000002557	15	NC_006102.5	3351199	3477724	-	158.42	-1.00445	0.354825	-2.78689	0.00532163	0.0401224
gene19755	RRNAD1	C25H1ORF66	ribosomal RNA adenine dimethylase domain containing 1	768974	ENSGALG00000000576	25	NC_006112.4	2624329	2627303	-	330.342	-1.00503	0.319581	-3.10729	0.00188808	0.0207355
gene8858	GLYATL3	---	glycine-N-acyltransferase like 3	107050382	ENSGALG00000038590	5	NC_006092.5	182490	186338	-	364.671	-1.00564	0.320961	-3.11858	0.00181724	0.0201691
gene19193	COL9A2	---	collagen type IX alpha 2 chain	396524	ENSGALG00000027526	23	NC_006110.5	5019796	5031100	-	17.931	-1.00588	0.365753	-2.76176	0.00574902	0.0422301
gene8550	MSX1	CHOX-7, GHOX-7, HOX-7	msh homeobox 1	396484	ENSGALG00000015013	4	NC_006091.5	78805634	78808123	+	32.7655	-1.00597	0.321187	-3.08736	0.00201946	0.0217218
gene22269	COX8A	---	cytochrome c oxidase 8A	775974	---	33	NC_008465.4	6300782	6301707	-	307.32	-1.0062	0.396184	-4.03768	5.39821e-05	0.0019697
gene22746	C7	---	complement C7	427187	ENSGALG00000014835	Z	NC_006127.5	12937242	12956390	+	313.971	-1.00645	0.353099	-2.92143	0.00348427	0.0305042
gene15788	UBALD1	FAM100A	UBA like domain containing 1	416661	ENSGALG00000007619	14	NC_006101.5	12796784	12802495	+	638.089	-1.00728	0.318136	-3.12478	0.00177936	0.0199078
gene22377	TUBA1A	TUBA1, TUBA6	tubulin alpha 1a	429035	ENSGALG00000037953	33	NC_008465.4	7117397	7121192	+	6494.59	-1.0077	0.232691	-4.38441	1.16302e-05	0.000726804
gene19568	PRUNE1	PRUNE	prune exopolyphosphatase	427053	ENSGALG00000042220	25	NC_006112.4	222873	226354	+	537.477	-1.00795	0.354647	-2.8348	0.0045855	0.0364317
gene5056	MATN2	---	matrilin 2	426584	---	2	NC_006089.5	127295674	127365166	+	466.567	-1.00814	0.335196	-2.98223	0.0028616	0.0270158
gene24155	LOC112531348	---	uncharacterized ncRNA	112531348	---	Un	NW_020110164.1	1661134	1661670	-	318.15	-1.00845	0.319148	-3.1582	0.00158748	0.0186446
gene20266	INO80E	---	INO80 complex E	112530331	---	26	NC_006113.5	5504869	5511233	-	305.082	-1.00883	0.354269	-2.81729	0.00484309	0.037709
gene9367	PAMR1	---	peptidase domain containing associated with muscle regeneration 1	423158	ENSGALG00000007886	5	NC_006092.5	19338766	19391946	-	141.315	-1.00898	0.30744	-3.09192	0.00198869	0.0214743
gene20666	GRB7	---	growth factor receptor bound protein 7	426597	ENSGALG00000036500	27	NC_006114.5	7057794	7063585	+	192.657	-1.01015	0.353759	-2.73453	0.00624687	0.0445392
gene12266	LOC107054051	---	uncharacterized protein	107054051	ENSGALG00000043396	8	NC_006095.5	22123553	22130418	-	22.025	-1.01075	0.346539	-2.87341	0.00406067	0.033485
gene38	LOC112532875	---	insulin receptor substrate 4-like	112532875	---	1	NC_006088.5	686095	690526	-	24.1066	-1.01137	0.358994	-2.76444	0.00570203	0.0420294
gene22081	NCKAP5L	---	NCK associated protein 5 like	107050766	---	33	NC_008465.4	3343287	3350010	-	247.159	-1.01212	0.322935	-3.09296	0.00198168	0.0214123
gene10840	PLEKHS1	---	pleckstrin homology domain containing S1	101750407	---	6	NC_006093.5	28482246	28496658	+	287.642	-1.01237	0.286844	-3.48207	0.000497555	0.00846307
gene3074	TRPC2L	---	Putative short transient receptor potential channel 2-like protein	100857925	ENSGALG00000017493	1	NC_006088.5	195602631	195605810	+	413.212	-1.01258	0.331187	-3.03535	0.00240253	0.0242249
gene20759	AOC3	---	amine oxidase copper containing 3	420015	ENSGALG00000046412	27	NC_006114.5	7887720	7900924	+	284.078	-1.01262	0.246684	-4.06823	4.73715e-05	0.00181551
gene20457	PLCD3	---	phospholipase C delta 3	428279	ENSGALG00000045212	27	NC_006114.5	3739581	3749474	-	831.539	-1.01275	0.262788	-3.77891	0.000157519	0.00396977
gene22365	ERBB3	---	erb-b2 receptor tyrosine kinase 3	693245	ENSGALG00000033510	33	NC_008465.4	7045204	7062035	-	506.401	-1.01312	0.295428	-3.38505	0.000711652	0.0107151
gene7176	RXFP2	---	relaxin/insulin-like family peptide receptor 2	428695	ENSGALG00000029764	4	NC_006091.5	600259	612969	-	71.5901	-1.01383	0.328233	-3.06481	0.0021781	0.0228652
gene16557	LOC107050659	---	valine--tRNA ligase-like	107050659	---	16	NC_006103.5	2164539	2179445	-	581.029	-1.01405	0.326291	-3.09781	0.00194955	0.021143
gene17761	ALDOC	---	aldolase fructose-bisphosphate C	395492	ENSGALG00000026077	19	NC_006106.5	5884418	5888099	-	8617.33	-1.01459	0.227535	-4.44627	8.7374e-06	0.000605372
gene22403	C33H12ORF10	---	chromosome 33 C12ORF10 homolog	426187	ENSGALG00000037688	33	NC_008465.4	7351472	7354130	+	560.829	-1.01578	0.317468	-3.1638	0.00155725	0.0184839
gene21810	GEMIN7	---	gem nuclear organelle associated protein 7	107049541	---	32	NC_006119.4	640901	642896	+	33.9571	-1.01651	0.397994	-2.82616	0.00471091	0.0371328
gene20802	TIMM13	---	translocase of inner mitochondrial membrane 13	100859352	ENSGALG00000028937	28	NC_006115.5	723281	723845	-	629.813	-1.01666	0.324327	-3.10321	0.00191431	0.0209002
gene20007	PPIL1	---	peptidylprolyl isomerase like 1	100859332	ENSGALG00000034630	26	NC_006113.5	1188704	1190460	+	945.854	-1.01678	0.343918	-2.93948	0.0032876	0.0295756
gene19853	SMAD4	---	SMAD family member 4	107055136	---	25	NC_006112.4	3338469	3344036	+	149.27	-1.0168	0.268252	-3.77087	0.000162682	0.00403811
gene23821	GRHPR	---	glyoxylate and hydroxypyruvate reductase	426806	ENSGALG00000005423	Z	NC_006127.5	81867575	81872815	-	74.026	-1.01706	0.255751	-3.97143	7.14415e-05	0.00234149
gene6965	ABHD1	---	abhydrolase domain containing 1	107053155	ENSGALG00000033143	3	NC_006090.5	104475598	104477759	+	238.763	-1.01712	0.401029	-3.50563	0.000455533	0.00804525
gene9951	CKB	CPK-B	creatine kinase B	396248	ENSGALG00000011511	5	NC_006092.5	50513988	50521688	-	3190.7	-1.01769	0.285811	-3.50909	0.000449641	0.00796888
gene15831	JMJD8	---	jumonji domain containing 8	426917	ENSGALG00000036577	14	NC_006101.5	13548054	13549776	-	330.41	-1.01792	0.294842	-3.42853	0.000606866	0.00959754
gene21781	PRX	---	periaxin	107049204	---	32	NC_006119.4	298702	304814	+	43.5788	-1.01839	0.329484	-3.07084	0.00213455	0.0225123
gene181	CCDC3	---	coiled-coil domain containing 3	769832	ENSGALG00000030140	1	NC_006088.5	7159393	7201403	-	70.3937	-1.01845	0.335525	-3.00182	0.00268369	0.0259956
gene16842	COQ4	---	coenzyme Q4	417219	ENSGALG00000004927	17	NC_006104.5	5354359	5358878	-	2266.36	-1.01859	0.286309	-3.53612	0.000406049	0.00738383
gene14235	JPH3	---	junctophilin 3	415830	---	11	NC_006098.5	17865761	17907621	+	91.4317	-1.01869	0.246834	-4.07847	4.53325e-05	0.00176976
gene20537	SAMD14	---	sterile alpha motif domain containing 14	100857537	---	27	NC_006114.5	5577232	5584347	+	49.413	-1.01886	0.354247	-2.85245	0.00433836	0.0348986
gene11717	GALNT5	---	polypeptide N-acetylgalactosaminyltransferase 5	424324	---	7	NC_006094.5	36199412	36208300	+	132.969	-1.01925	0.309184	-3.26959	0.00107702	0.0142932
gene23453	RASGRF2	---	Ras protein specific guanine nucleotide releasing factor 2	100859132	ENSGALG00000015598	Z	NC_006127.5	63982210	64109578	-	52.7399	-1.02135	0.372867	-2.70933	0.00674197	0.0470357
gene18811	RNF122	---	ring finger protein 122	426922	ENSGALG00000001640	22	NC_006109.5	1919868	1925359	-	39.6284	-1.02246	0.346934	-2.82338	0.00475203	0.0372663
gene22385	SPRYD3	---	SPRY domain containing 3	100858430	ENSGALG00000031222	33	NC_008465.4	7194503	7198145	-	1619.72	-1.02277	0.325289	-3.10947	0.0018742	0.0206236
gene9138	SOX6	---	SRY-box 6	423068	---	5	NC_006092.5	11359952	11764762	-	36.4216	-1.02279	0.355198	-2.81897	0.00481778	0.0375994
gene16627	TRIM27.1	TRIM27	tripartite motif containing 27.1	417042	ENSGALG00000030397	16	NC_006103.5	2514606	2518930	-	27.7193	-1.02426	0.347482	-2.86138	0.00421803	0.0343097
gene19042	FAM46B	---	family with sequence similarity 46 member B	430080	ENSGALG00000036117	23	NC_006110.5	1964042	1968582	-	343.132	-1.02458	0.259445	-3.90358	9.47794e-05	0.00284474
gene21212	MRPL4	---	mitochondrial ribosomal protein L4	107050441	---	30	NC_028739.2	535822	541530	-	579.196	-1.02553	0.343063	-2.96372	0.00303945	0.0280622
gene22258	FRMD8	---	FERM domain containing 8	107051366	---	33	NC_008465.4	6240040	6245534	+	231.761	-1.02573	0.368673	-2.77914	0.00545031	0.0407707
gene14847	LOC107050985	---	UDP-galactose translocator-like	107050985	---	13	NC_006100.5	562582	617936	-	255.275	-1.02574	0.38887	-2.72088	0.00651084	0.0458744
gene21243	LOC107051264	---	uncharacterized protein	107051264	---	30	NC_028739.2	929271	930190	-	70.0556	-1.02596	0.340299	-2.99583	0.00273702	0.0262716
gene39	LOC112532876	---	uncharacterized protein	112532876	---	1	NC_006088.5	708837	709955	-	66.2673	-1.02601	0.279714	-3.65685	0.000255336	0.00540629
gene20519	SLC25A39	---	solute carrier family 25 member 39	427072	ENSGALG00000042894	27	NC_006114.5	5403032	5407822	+	2253.02	-1.02754	0.306875	-3.32245	0.000892299	0.0125687
gene3565	ACBD7	---	acyl-CoA binding domain containing 7	420531	ENSGALG00000019663	2	NC_006089.5	20620092	20629145	+	40.2399	-1.02786	0.263787	-3.89208	9.93881e-05	0.0029254
gene10193	LOC112532687	---	uncharacterized ncRNA	112532687	---	6	NC_006093.5	501416	522303	+	120.272	-1.02797	0.340672	-3.01455	0.00257364	0.02534
gene21179	WDR13L	---	WD repeat-containing protein 13-like	100857599	---	30	NC_028739.2	273546	276671	+	542.619	-1.0282	0.398909	-4.04912	5.14114e-05	0.00192351
gene7360	ADGRG4	GPR112	adhesion G protein-coupled receptor G4	422244	---	4	NC_006091.5	4286976	4313890	+	36.5472	-1.02849	0.400155	-2.75174	0.00592793	0.0430359
gene16703	CLIC3	---	chloride intracellular channel 3	417293	ENSGALG00000038789	17	NC_006104.5	778807	781469	-	245.17	-1.02872	0.305428	-3.31422	0.000919007	0.012837
gene21811	TBCB	---	tubulin folding cofactor B	101748459	---	32	NC_006119.4	643385	651280	+	950.798	-1.02917	0.349769	-2.92528	0.00344143	0.0302875
gene14541	BARX1	BARX1B	BARX homeobox 1	374017	ENSGALG00000035557	12	NC_006099.5	6536825	6539305	+	81.2054	-1.02992	0.359768	-2.82125	0.00478373	0.0373858
gene18365	DOK5	---	docking protein 5	419336	ENSGALG00000007786	20	NC_006107.5	12254687	12288801	-	54.8025	-1.02992	0.359276	-2.80735	0.00499505	0.0385695
gene9306	SELENOH	C5H11ORF31, SELH	selenoprotein H	100858006	---	5	NC_006092.5	17226492	17227315	-	618.515	-1.03002	0.402093	-3.22134	0.00127595	0.0160673
gene22387	MFSD5	---	major facilitator superfamily domain containing 5	777286	ENSGALG00000033927	33	NC_008465.4	7200672	7203382	-	551.499	-1.03016	0.402402	-3.05822	0.00222654	0.023137
gene10455	TYSND1	---	trypsin domain containing 1	769373	ENSGALG00000033807	6	NC_006093.5	12212675	12215470	-	156.804	-1.0303	0.402264	-3.21182	0.00131896	0.0164605
gene5643	SYNDIG1	C3H20ORF39, TMEM90B	synapse differentiation inducing 1	416717	ENSGALG00000039587	3	NC_006090.5	15797112	15861570	+	35.4567	-1.03097	0.356692	-2.75685	0.00583617	0.0425941
gene8991	LOC101749471	---	uncharacterized ncRNA	101749471	ENSGALG00000045362	5	NC_006092.5	1835953	1837187	+	75.1812	-1.03144	0.33947	-3.00246	0.00267811	0.0259641
gene24279	LOC112531444	---	tetratricopeptide repeat protein 5-like	112531444	---	Un	NW_020110167.1	3839	24074	+	559.453	-1.03157	0.401589	-3.18809	0.00143218	0.0174065
gene4168	ID4	---	inhibitor of DNA binding 4 HLH protein	374150	ENSGALG00000039474	2	NC_006089.5	59731677	59733510	-	289.169	-1.03163	0.314589	-3.17232	0.00151229	0.0181941
gene14195	CDH13	---	cadherin 13	414849	ENSGALG00000005483	11	NC_006098.5	15966410	16399105	+	625.199	-1.03188	0.366259	-2.76854	0.0056308	0.04168
gene10548	SORBS1	---	sorbin and SH3 domain containing 1	423749	---	6	NC_006093.5	17115589	17279025	+	1204.16	-1.03213	0.33635	-2.99686	0.00272778	0.0262716
gene15805	CORO7	---	coronin 7	416670	ENSGALG00000038325	14	NC_006101.5	13096339	13131792	-	3150.58	-1.03226	0.272187	-3.77045	0.000162952	0.00403811
gene16639	TAPBP	TPN, TPSN	TAP binding protein	417048	ENSGALG00000008022	16	NC_006103.5	2567828	2571359	-	2924.8	-1.03279	0.348309	-2.9302	0.00338743	0.0300173
gene9063	DEPDC7	---	DEP domain containing 7	421593	ENSGALG00000011681	5	NC_006092.5	7315554	7323856	-	67.935	-1.03318	0.300568	-3.40775	0.000655018	0.0101196
gene18312	SLC12A5	---	solute carrier family 12 (potassium/chloride transporter) member 5	777252	ENSGALG00000042199	20	NC_006107.5	10577209	10604984	+	80.2471	-1.03384	0.246507	-4.18086	2.90409e-05	0.00130396
gene16717	MAMDC4	---	MAM domain containing 4	101751695	---	17	NC_006104.5	918199	928135	-	22.7749	-1.03403	0.329521	-3.11325	0.00185038	0.0204175
gene16342	MTFP1	---	mitochondrial fission process 1	417007	---	15	NC_006102.5	11087865	11089487	-	155.13	-1.03405	0.352455	-2.91082	0.00360486	0.0310156
gene22323	LOC107050456	GS	glycogen [starch] synthase muscle-like	107050456	---	33	NC_008465.4	6710516	6729390	-	455.676	-1.035	0.269198	-3.80553	0.000141498	0.0037223
gene21251	LOC107050626	---	leucine-rich repeat and calponin homology domain-containing protein 2-like	107050626	---	30	NC_028739.2	959520	966324	-	474.995	-1.03558	0.343065	-2.9934	0.00275889	0.0264185
gene24287	CTDNEP1	---	CTD nuclear envelope phosphatase 1	107050618	---	Un	NW_020110167.1	199219	202884	+	405.791	-1.03686	0.364968	-2.83995	0.00451206	0.0360019
gene712	H2AFJ	H2A-IX, H2AJ, HIST1H2A9	H2A histone family member J	417947	ENSGALG00000038343	1	NC_006088.5	48101375	48101764	-	31.58	-1.03696	0.353985	-2.92587	0.00343499	0.0302467
gene21409	LOC107050721	---	chromodomain-helicase-DNA-binding protein 3-like	107050721	---	31	NC_028740.2	2259370	2308490	-	8142.38	-1.03743	0.274693	-3.75502	0.00017333	0.00415298
gene1096	RERG	---	RAS like estrogen regulated growth inhibitor	418173	ENSGALG00000028186	1	NC_006088.5	62628181	62735291	-	262.104	-1.03783	0.349438	-2.86295	0.00419722	0.0341941
gene13393	TPM1	---	tropomyosin 1 (alpha)	396366	ENSGALG00000003521	10	NC_006097.5	4617827	4636539	-	9230.28	-1.03795	0.342175	-2.98909	0.00279809	0.0266694
gene17516	MYH7	AMHC1	myosin heavy chain 7 cardiac muscle beta	395350	ENSGALG00000035594	19	NC_006106.5	56863	79744	-	33.2459	-1.0389	0.309544	-3.32545	0.000882757	0.0124553
gene11861	PRRX1	PMX1, Prx1, gMHox	paired related homeobox 1	373941	ENSGALG00000003324	8	NC_006095.5	5216524	5248945	-	225.921	-1.03927	0.319574	-3.18188	0.00146322	0.0177323
gene19969	NAV1	---	neuron navigator 1	430162	---	26	NC_006113.5	628167	668745	+	603.319	-1.03973	0.237012	-4.36385	1.27795e-05	0.000770576
gene20947	LRG1	---	leucine rich alpha-2-glycoprotein 1	100858066	ENSGALG00000027587	28	NC_006115.5	2646673	2648222	-	316.854	-1.03977	0.304598	-3.42168	0.000622346	0.00977772
gene19912	CRP	APCS	C-reactive protein	429786	ENSGALG00000022137	25	NC_006112.4	3860483	3861621	+	18.2313	-1.04033	0.378267	-2.73981	0.00614756	0.0440186
gene17401	C1QTNF1	---	C1q and tumor necrosis factor related protein 1	768784	---	18	NC_006105.5	9749503	9754319	-	202.554	-1.04063	0.283329	-3.61852	0.000296293	0.00594361
gene21778	TGFB1	TGFB4	transforming growth factor beta 1	100873157	ENSGALG00000031325	32	NC_006119.4	276198	283021	+	3648.96	-1.04105	0.348248	-2.97522	0.00292777	0.0273629
gene16700	ENTPD2	---	ectonucleoside triphosphate diphosphohydrolase 2	395797	ENSGALG00000039696	17	NC_006104.5	765792	773559	+	299.868	-1.04184	0.305776	-3.33753	0.000845264	0.0120378
gene10	CARMIL3	---	capping protein regulator and myosin 1 linker 3	101749117	ENSGALG00000038527	1	NC_006088.5	71926	90538	+	105.24	-1.042	0.350932	-2.93612	0.00332351	0.0297182
gene1278	CD9	---	CD9 molecule	395527	ENSGALG00000017274	1	NC_006088.5	74715961	74739606	+	126.656	-1.04239	0.298636	-3.50071	0.000464025	0.00811326
gene19756	CRABP2	CRABP-II	cellular retinoic acid binding protein 2	100857929	ENSGALG00000029140	25	NC_006112.4	2633364	2636782	+	80.5496	-1.04253	0.361251	-2.82529	0.00472371	0.0371766
gene7852	RBPMS	---	RNA binding protein mRNA processing factor	428738	ENSGALG00000010291	4	NC_006091.5	34740148	34745550	-	721.901	-1.04262	0.249328	-4.13965	3.47843e-05	0.00147113
gene15176	ADAM19	---	ADAM metallopeptidase domain 19	416244	ENSGALG00000003744	13	NC_006100.5	12027893	12054652	+	28.0481	-1.04311	0.361483	-2.85548	0.00429714	0.0347003
gene22076	GRASP	---	general receptor for phosphoinositides 1 associated scaffold protein	107055398	---	33	NC_008465.4	3297480	3302987	+	279.135	-1.04386	0.258037	-4.01998	5.82032e-05	0.00206523
gene1590	COL8A1	---	collagen type VIII alpha 1 chain	418378	ENSGALG00000015253	1	NC_006088.5	85381328	85470456	-	177.173	-1.04412	0.27948	-3.64739	0.000264922	0.00556004
gene21193	ZNF653	---	zinc finger protein 653	107057618	ENSGALG00000039761	30	NC_028739.2	385530	389152	-	263.803	-1.04548	0.302029	-3.41861	0.000629414	0.0098518
gene3244	ZNF282	---	zinc finger protein 282	107052489	---	2	NC_006089.5	581252	590988	+	162.191	-1.04677	0.342366	-3.03865	0.00237644	0.0240633
gene24081	LOC107049485	---	guanine nucleotide-binding protein-like 3-like protein	107049485	---	Un	NW_020110163.1	251295	255735	+	956.422	-1.04717	0.250853	-4.1524	3.29006e-05	0.00142015
gene21278	HOOK2	---	hook microtubule tethering protein 2	107050016	ENSGALG00000031824	30	NC_028739.2	1169101	1176435	+	391.295	-1.04735	0.286655	-3.61556	0.000299699	0.00599684
gene21187	EBP	---	EBP cholestenol delta-isomerase	100857622	---	30	NC_028739.2	304787	306706	+	722.683	-1.04735	0.334415	-3.09768	0.00195043	0.021143
gene18940	POLD2	---	DNA polymerase delta 2	107057377	ENSGALG00000033266	22	NC_006109.5	5264080	5267971	+	3292.76	-1.04796	0.288495	-3.60515	0.000311967	0.00613011
gene14946	SRA1	---	steroid receptor RNA activator 1	427608	ENSGALG00000040453	13	NC_006100.5	2307718	2308909	-	143.114	-1.04842	0.396391	-2.81238	0.00491768	0.0381641
gene20275	LOC107051050	---	ubiquitin-like modifier-activating enzyme 1	107051050	---	27	NC_006114.5	1898856	1961060	-	2428.88	-1.04848	0.288431	-3.61346	0.000302134	0.00601641
gene17515	LOC107054771	---	N-alpha-acetyltransferase 38 NatC auxiliary subunit-like	107054771	ENSGALG00000045552	19	NC_006106.5	49832	51340	-	122.218	-1.04865	0.350474	-2.99947	0.00270452	0.0261521
gene10763	SFXN3	---	sideroflexin 3	428972	ENSGALG00000023621	6	NC_006093.5	24023213	24027163	-	587.496	-1.04944	0.256973	-4.04877	5.14871e-05	0.00192351
gene19049	MAP3K6	---	mitogen-activated protein kinase kinase kinase 6	100858193	---	23	NC_006110.5	2046625	2056445	-	163.868	-1.04979	0.341348	-3.00963	0.00261565	0.0255732
gene8895	SYT7	---	synaptotagmin VII	101748423	ENSGALG00000043139	5	NC_006092.5	350269	366609	-	39.5586	-1.04995	0.313646	-3.27646	0.00105116	0.0140952
gene16831	FPGS	---	folylpolyglutamate synthase	417227	ENSGALG00000042460	17	NC_006104.5	5264618	5269155	-	1151.32	-1.05007	0.273425	-3.81241	0.000137619	0.00366861
gene18183	PXDNL	---	peroxidasin like	419247	ENSGALG00000036838	20	NC_006107.5	9035311	9078973	-	111.128	-1.05015	0.31805	-3.18567	0.00144418	0.0175286
gene5611	PLCB1	---	phospholipase C beta 1	427687	ENSGALG00000008875	3	NC_006090.5	14297193	14672651	-	135.891	-1.05016	0.308309	-3.36256	0.00077222	0.0113151
gene13764	WDR76	---	WD repeat domain 76	426208	---	10	NC_006097.5	20339746	20346431	-	1586.08	-1.05035	0.313708	-3.33679	0.000847528	0.0120598
gene10706	CPN1	---	carboxypeptidase N 1	769143	ENSGALG00000007090	6	NC_006093.5	22997062	23003524	+	60.9007	-1.05091	0.360828	-2.80281	0.00506601	0.0388951
gene22100	LOC112530857	---	arf-GAP with GTPase ANK repeat and PH domain-containing protein 2-like	112530857	---	33	NC_008465.4	3749974	3764663	+	61.9958	-1.05126	0.323792	-3.23577	0.00121314	0.015575
gene15622	CASKIN1	---	CASK interacting protein 1	416556	---	14	NC_006101.5	6844175	6873779	-	15.1402	-1.05154	0.335575	-2.99542	0.00274065	0.0262889
gene5172	DEPDC6	---	DEP domain containing 6	420357	ENSGALG00000043787	2	NC_006089.5	136697642	136770827	+	351.041	-1.0516	0.282827	-3.61301	0.000302666	0.00601641
gene16830	ENG	---	endoglin	771557	ENSGALG00000033039	17	NC_006104.5	5255485	5264219	+	1037.58	-1.0522	0.262496	-3.96676	7.28562e-05	0.00236931
gene8888	TKFC	BADK, DAK	triokinase and FMN cyclase	426629	ENSGALG00000037854	5	NC_006092.5	326236	330165	+	1061.74	-1.05232	0.301305	-3.4781	0.000504979	0.00853318
gene10460	EIF4EBP2	---	eukaryotic translation initiation factor 4E binding protein 2	769479	ENSGALG00000037904	6	NC_006093.5	12236270	12237861	+	1380.33	-1.0525	0.274458	-3.80072	0.000144274	0.00375787
gene17762	SPAG5	---	sperm associated antigen 5	771702	---	19	NC_006106.5	5889763	5897953	-	8268.99	-1.05392	0.297976	-3.51585	0.000438342	0.00782661
gene17460	GRIN2C	---	glutamate ionotropic receptor NMDA type 2C	431090	ENSGALG00000027415	18	NC_006105.5	10495045	10507897	-	54.801	-1.05423	0.353118	-2.85808	0.00426214	0.0344798
gene5425	CD93	C1QR1, CD248	CD93 molecule	421234	ENSGALG00000008359	3	NC_006090.5	3329006	3331372	+	269.224	-1.05426	0.288764	-3.66064	0.000251587	0.00534719
gene15934	LOC112533507	---	basic proline-rich protein-like	112533507	---	15	NC_006102.5	135278	155484	+	38.9853	-1.05591	0.375103	-2.83804	0.00453919	0.0362011
gene14796	LOC107054403	---	uncharacterized ncRNA	107054403	---	12	NC_006099.5	18991726	18994904	+	32.7452	-1.05603	0.394199	-2.73774	0.00618629	0.0442024
gene8840	NAGK	---	N-acetylglucosamine kinase	107051359	---	4	NC_006091.5	91239108	91250753	-	270.692	-1.05666	0.344293	-3.04477	0.00232857	0.0237653
gene11822	C8H1ORF226	---	chromosome 1 open reading frame 226	107053925	---	8	NC_006095.5	4221189	4224006	-	144.263	-1.05704	0.344489	-3.02077	0.00252135	0.0250015
gene10335	LOC101748577	---	uncharacterized protein	101748577	---	6	NC_006093.5	8733826	8760786	+	209.354	-1.05707	0.332459	-3.14674	0.001651	0.0190659
gene7313	FYTTD1L	---	forty-two-three domain containing 1-like	422221	ENSGALG00000030064	4	NC_006091.5	2904812	2916882	+	301.037	-1.05718	0.265026	-3.988	6.66317e-05	0.00223977
gene12474	LOC424727	---	structure-specific endonuclease SLX1-like	424727	---	8	NC_006095.5	30182386	30186163	-	301.808	-1.05764	0.343419	-3.05491	0.00225131	0.0233323
gene19790	PBXIP1	---	PBX homeobox interacting protein 1	100857958	ENSGALG00000030554	25	NC_006112.4	3003937	3007875	-	1518.24	-1.05799	0.299756	-3.49741	0.000469799	0.00819341
gene24325	MGAM	---	maltase-glucoamylase (alpha-glucosidase)	425545	ENSGALG00000031341	Un	NW_020110167.1	678658	722298	-	98.5256	-1.05895	0.339538	-3.01811	0.00254358	0.0251624
gene21449	LOC100858082	---	uncharacterized RNA	100858082	---	31	NC_028740.2	2422115	2422945	+	72.4897	-1.06014	0.370657	-2.83712	0.00455226	0.0362602
gene16211	MMP11	---	matrix metallopeptidase 11	101751203	ENSGALG00000005968	15	NC_006102.5	8265859	8283487	+	44.5261	-1.06024	0.256624	-4.07045	4.69226e-05	0.00180945
gene17648	UPK3BL	UPK3B	uroplakin 3B-like	417514	---	19	NC_006106.5	4324548	4326294	-	488.417	-1.06028	0.372012	-2.76796	0.00564086	0.04171
gene6745	COL21A1	---	collagen type XXI alpha 1 chain	421885	ENSGALG00000016292	3	NC_006090.5	87199658	87302204	+	294.106	-1.06164	0.344322	-2.99668	0.00272937	0.0262716
gene8807	MOGS	---	mannosyl-oligosaccharide glucosidase	107049491	ENSGALG00000041152	4	NC_006091.5	90952048	90954936	+	246.041	-1.06229	0.399536	-3.98911	6.63217e-05	0.00223492
gene19477	FXYD6	---	FXYD domain containing ion transport regulator 6	770406	ENSGALG00000025937	24	NC_006111.5	5408189	5416177	-	3034.47	-1.06301	0.232799	-4.53706	5.70438e-06	0.000461531
gene11909	QSOX1	QSCN6	quiescin Q6 sulfhydryl oxidase 1	373914	ENSGALG00000003933	8	NC_006095.5	6368619	6376158	-	3775.16	-1.06389	0.27681	-3.8313	0.000127468	0.00349401
gene18703	ALPL	---	alkaline phosphatase liver/bone/kidney	396317	ENSGALG00000023542	21	NC_006108.5	6603235	6609223	-	135.922	-1.06473	0.249229	-4.26324	2.0148e-05	0.00107123
gene12967	ECE2	---	endothelin converting enzyme 2	100857430	ENSGALG00000006272	9	NC_006096.5	16037548	16044407	-	61.0951	-1.06517	0.285576	-3.69266	0.000221918	0.00495125
gene3321	CATH2	CAMP, CATHL2, CMAP27	cathelicidin antimicrobial peptide 2	420407	ENSGALG00000019696	2	NC_006089.5	4074457	4076222	-	218.919	-1.06558	0.344485	-3.06782	0.00215624	0.0227124
gene19830	EDQM3	---	epidermal differentiation protein containing a glutamine (Q) motif 3	110224122	---	25	NC_006112.4	3246654	3248061	+	35.2917	-1.06573	0.333011	-3.12631	0.00177014	0.0198702
gene13481	TMOD2	---	tropomodulin 2	415422	---	10	NC_006097.5	9489337	9520486	+	57.3724	-1.06579	0.36063	-2.98439	0.0028414	0.0269162
gene3219	ABCB8	---	ATP binding cassette subfamily B member 8	107055879	ENSGALG00000031243	2	NC_006089.5	338106	344022	-	712.302	-1.06628	0.354661	-3.00238	0.00267881	0.0259641
gene22325	PNKP	---	polynucleotide kinase 3'-phosphatase	112530897	---	33	NC_008465.4	6740858	6743603	-	332.609	-1.06707	0.337984	-3.1535	0.00161327	0.0188286
gene18248	C20H20ORF96	---	chromosome 20 C20ORF96 homolog	419273	ENSGALG00000006203	20	NC_006107.5	9975984	9983068	+	18.0104	-1.06747	0.333614	-3.0885	0.00201168	0.0216527
gene18681	WNT4	---	Wnt family member 4	395561	ENSGALG00000041708	21	NC_006108.5	6313309	6325046	+	35.0921	-1.06767	0.359909	-2.92667	0.00342613	0.0302158
gene14995	LOC101750805	---	basic proline-rich protein-like	101750805	---	13	NC_006100.5	3447913	3448862	+	4.01195	-1.06774	0.399094	-2.67513	0.00747005	0.0499165
gene3139	LOC107055677	---	uncharacterized protein	107055677	---	1	NC_006088.5	197013840	197017132	-	9.11293	-1.06781	0.384774	-2.77869	0.0054579	0.0408076
gene5174	COL14A1	COL14	collagen type XIV alpha 1 chain	396276	ENSGALG00000037675	2	NC_006089.5	136788122	136908061	+	375.539	-1.06823	0.370627	-2.80257	0.00506973	0.0388951
gene18977	LOC419545	---	uncharacterized ncRNA	419545	ENSGALG00000041611	23	NC_006110.5	313696	315582	-	6885.85	-1.06853	0.36653	-2.91715	0.0035325	0.0307177
gene8604	TNIP2	---	TNFAIP3 interacting protein 2	422884	ENSGALG00000015666	4	NC_006091.5	82438663	82449196	+	1756.98	-1.06915	0.320648	-3.38328	0.000716262	0.0107587
gene20006	PSRC1	---	proline and serine rich coiled-coil 1	107055156	---	26	NC_006113.5	1186079	1188809	-	351.526	-1.06969	0.376148	-2.8792	0.00398691	0.03313
gene19160	MAP7D1	RPRC1	MAP7 domain containing 1	419624	ENSGALG00000021634	23	NC_006110.5	4226919	4238710	-	1553.31	-1.07047	0.287526	-3.7047	0.000211643	0.00479386
gene12402	KANK4	ANKRD38	KN motif and ankyrin repeat domains 4	424684	ENSGALG00000010953	8	NC_006095.5	27814308	27832563	-	333.226	-1.07105	0.23652	-4.50653	6.58972e-06	0.000506392
gene20663	ERBB2	---	erb-b2 receptor tyrosine kinase 2	426130	ENSGALG00000031529	27	NC_006114.5	7045500	7054434	+	421.926	-1.07141	0.319021	-3.29472	0.000985199	0.0135136
gene21024	B3GNT3	---	UDP-GlcNAc:betaGal beta-1,3-N-acetylglucosaminyltransferase 3	112530425	---	28	NC_006115.5	3422322	3424519	+	324.197	-1.07151	0.327637	-3.23862	0.00120108	0.0154855
gene9724	LTBP2	LTBP3	latent transforming growth factor beta binding protein 2	428888	ENSGALG00000010258	5	NC_006092.5	38139289	38203072	-	344.543	-1.07221	0.291491	-3.63884	0.000273873	0.00566276
gene6351	SLC2A12	---	solute carrier family 2 member 12	421696	ENSGALG00000013980	3	NC_006090.5	56303340	56333745	+	22.6383	-1.07303	0.361663	-2.82881	0.00467218	0.0369103
gene20050	CDKN1A	CIP1	cyclin dependent kinase inhibitor 1A	378914	ENSGALG00000028318	26	NC_006113.5	1600491	1602395	+	306.054	-1.07324	0.321122	-3.28223	0.0010299	0.0139215
gene22263	SCYL1	---	SCY1 like pseudokinase 1	107049850	---	33	NC_008465.4	6256694	6265670	+	330.052	-1.07452	0.400081	-2.98882	0.00280054	0.0266694
gene19422	USP2	UBP41, UBP46, UBP52, UBP66	ubiquitin specific peptidase 2	395766	ENSGALG00000006755	24	NC_006111.5	4207803	4219146	+	27.6825	-1.07599	0.370392	-2.79626	0.00516978	0.0394818
gene10767	MRPL43	---	mitochondrial ribosomal protein L43	100858689	ENSGALG00000034352	6	NC_006093.5	24041959	24042617	+	395.257	-1.07633	0.401589	-3.74472	0.000180592	0.00427802
gene22366	RPS26	---	ribosomal protein S26	100857770	ENSGALG00000032052	33	NC_008465.4	7062638	7064054	-	11076.1	-1.07667	0.315128	-3.40364	0.000664943	0.0102357
gene20647	PLXDC1	---	plexin domain containing 1	771862	ENSGALG00000023881	27	NC_006114.5	6897376	6910121	-	105.522	-1.07804	0.333299	-3.14895	0.00163857	0.0190311
gene18950	GPAT2	---	glycerol-3-phosphate acyltransferase 2 mitochondrial	426550	ENSGALG00000040899	22	NC_006109.5	5337952	5346570	+	56.8929	-1.07837	0.312422	-3.36612	0.000762338	0.011249
gene9312	SERPING1	---	serpin family G member 1	423132	ENSGALG00000007381	5	NC_006092.5	17253834	17257201	-	1309.78	-1.07846	0.34911	-3.03711	0.00238861	0.0241383
gene3177	CNGA4	---	cyclic nucleotide gated channel alpha 4	430630	---	1	NC_006088.5	197387069	197391211	+	9.40815	-1.07897	0.403072	-2.73515	0.00623522	0.0444766
gene10171	BMP4	---	bone morphogenetic protein 4	396165	ENSGALG00000012429	5	NC_006092.5	58714584	58717421	-	284.249	-1.07978	0.284104	-3.79502	0.000147634	0.00383344
gene13932	IL34	---	interleukin 34	100858424	ENSGALG00000028466	11	NC_006098.5	1717167	1721506	-	1166.82	-1.08042	0.246159	-4.354	1.33676e-05	0.000799576
gene10566	NFKB2	---	nuclear factor kappa B 2	386574	ENSGALG00000005653	6	NC_006093.5	17767580	17775670	+	2816.33	-1.08047	0.249949	-4.29956	1.71137e-05	0.000939736
gene10981	EBF3	---	early B cell factor 3	395175	ENSGALG00000010461	6	NC_006093.5	35109889	35223910	-	97.8144	-1.08146	0.350469	-3.02053	0.00252335	0.0250066
gene15972	CLDN5	---	claudin 5	374028	ENSGALG00000001621	15	NC_006102.5	996734	998486	-	433.152	-1.08179	0.27104	-4.0224	5.76091e-05	0.00204849
gene17056	OLFML2A	---	olfactomedin like 2A	417098	ENSGALG00000001048	17	NC_006104.5	9813376	9819482	+	1109.65	-1.08216	0.245421	-4.39227	1.12174e-05	0.00070486
gene4679	ABHD3	---	abhydrolase domain containing 3	421068	ENSGALG00000014938	2	NC_006089.5	102443790	102465927	-	31.8663	-1.08263	0.390011	-2.87869	0.00399334	0.0331584
gene8739	LZTS3	MST, PROSAPIP1	leucine zipper tumor suppressor family member 3	426948	---	4	NC_006091.5	88675382	88718132	-	267.795	-1.08294	0.3648	-2.70558	0.00681862	0.0473851
gene20615	ARHGAP23	---	Rho GTPase activating protein 23	101750894	---	27	NC_006114.5	6652859	6679620	+	79.0668	-1.0844	0.305678	-3.43917	0.000583507	0.00934281
gene6485	LAMA4	---	laminin alpha 4	421749	ENSGALG00000015001	3	NC_006090.5	65714365	65811034	+	1046.36	-1.08501	0.286618	-3.6821	0.000231323	0.00506431
gene2981	NAALAD2	---	N-acetylated alpha-linked acidic dipeptidase 2	419010	ENSGALG00000017234	1	NC_006088.5	188890382	188922819	-	51.3815	-1.08507	0.354541	-2.90206	0.00370719	0.0316453
gene22286	LOC112530910	---	REST corepressor 2-like	112530910	---	33	NC_008465.4	6444125	6449653	-	7.7697	-1.08555	0.373905	-2.74492	0.00605253	0.0436554
gene11858	MYOC	---	myocilin	424391	---	8	NC_006095.5	5106730	5109709	+	29.907	-1.08562	0.359486	-3.00508	0.00265507	0.025838
gene8809	INO80B	ZNHIT4	INO80 complex B	107049493	ENSGALG00000040646	4	NC_006091.5	90957527	90959519	-	394.766	-1.08612	0.339776	-3.17203	0.00151377	0.0181941
gene14286	URAH	---	5-hydroxyisourate hydrolase	415859	ENSGALG00000000549	11	NC_006098.5	18861161	18864035	-	35.5122	-1.08685	0.347654	-3.10253	0.00191872	0.0209346
gene12908	TNK2	---	tyrosine kinase non receptor 2	431014	ENSGALG00000027983	9	NC_006096.5	15106182	15125916	+	320.687	-1.08689	0.258141	-4.18542	2.84645e-05	0.00128844
gene11450	TMEM198	---	transmembrane protein 198	769377	ENSGALG00000018803	7	NC_006094.5	22070567	22075169	-	228.613	-1.08785	0.264044	-4.09086	4.29775e-05	0.00170162
gene3448	FZD8	---	frizzled class receptor 8	374059	---	2	NC_006089.5	12842879	12846039	+	106.519	-1.09169	0.229746	-4.73178	2.22555e-06	0.000242035
gene20529	TMEM101	---	transmembrane protein 101	100859387	---	27	NC_006114.5	5497384	5499587	+	672.479	-1.09192	0.341336	-3.20129	0.00136815	0.016898
gene7236	MID2	---	midline 2	422131	ENSGALG00000003860	4	NC_006091.5	1723277	1771519	-	198.538	-1.09212	0.283966	-3.8099	0.00013902	0.00368632
gene16882	PRRX2	PMX2, PRX2, S8	paired related homeobox 2	396314	ENSGALG00000028236	17	NC_006104.5	5954163	5971002	+	169.51	-1.09227	0.32104	-3.21921	0.00128544	0.0161297
gene18712	GGCX	---	gamma-glutamyl carboxylase	112530186	---	22	NC_006109.5	14	6595	+	610.198	-1.09272	0.347233	-3.11663	0.00182933	0.0202898
gene5876	FOSL2	fra-2	FOS like 2 AP-1 transcription factor	421416	ENSGALG00000010036	3	NC_006090.5	27495581	27510879	-	1610.07	-1.09278	0.345217	-3.20359	0.00135727	0.0168132
gene21044	PLVAP	---	plasmalemma vesicle associated protein	100857417	ENSGALG00000045684	28	NC_006115.5	3528513	3531013	-	1285.7	-1.09284	0.264302	-4.10095	4.11454e-05	0.00166049
gene9923	DIO3	---	iodothyronine deiodinase 3	395939	---	5	NC_006092.5	49490516	49491999	+	69.0063	-1.09324	0.377305	-2.72762	0.00637938	0.0452145
gene8914	RAB15	---	RAB15 member RAS oncogene family	429955	---	5	NC_006092.5	567701	570027	+	35.7242	-1.09348	0.333004	-3.23796	0.00120386	0.0155094
gene20277	LOC112530393	---	basic salivary proline-rich protein 2-like	112530393	---	27	NC_006114.5	2036315	2051144	+	27.8046	-1.09367	0.395013	-2.94346	0.00324571	0.0293199
gene714	HIST1H110	MDBP-2-H1	histone cluster 1 H1.10	417948	ENSGALG00000031159	1	NC_006088.5	48103557	48104467	-	142.565	-1.09449	0.297148	-3.64039	0.000272228	0.00565667
gene16972	COL5A1	---	collagen type V alpha 1 chain	395568	ENSGALG00000002546	17	NC_006104.5	7734011	7862385	+	2570.6	-1.09509	0.285613	-3.7929	0.000148898	0.00385433
gene18584	EPHA2	---	EPH receptor A2	771550	ENSGALG00000039895	21	NC_006108.5	4323472	4331800	-	491.281	-1.09519	0.282413	-3.806	0.000141231	0.0037223
gene14803	GRM7	---	glutamate metabotropic receptor 7	416112	ENSGALG00000037841	12	NC_006099.5	19262298	19487339	+	64.3787	-1.0959	0.330066	-3.32758	0.000876028	0.0123707
gene22265	FERMT3	---	fermitin family member 3	107051471	---	33	NC_008465.4	6268833	6278860	-	1859.85	-1.09608	0.342679	-3.16952	0.0015269	0.0182922
gene19956	PTPRVP	---	protein tyrosine phosphatase receptor type V pseudogene	421174	---	26	NC_006113.5	376921	408510	+	883.97	-1.09611	0.278141	-3.83876	0.000123655	0.0034231
gene10359	LOC770653	---	uncharacterized protein	770653	ENSGALG00000024288	6	NC_006093.5	9933510	9936083	+	145.025	-1.09621	0.278308	-3.90302	9.50013e-05	0.0028463
gene17148	HS3ST3B1	HS3ST3A1	heparan sulfate-glucosamine 3-sulfotransferase 3B1	769490	---	18	NC_006105.5	2798236	2824770	+	19.5977	-1.09646	0.377623	-2.68328	0.00729046	0.0491351
gene12174	MPL	c-mpl	MPL proto-oncogene thrombopoietin receptor	414804	ENSGALG00000009965	8	NC_006095.5	20024024	20029122	+	129.105	-1.09653	0.34245	-3.19196	0.00141311	0.017282
gene23385	LOC101751097	---	uncharacterized ncRNA	101751097	---	Z	NC_006127.5	58613973	58654860	+	3.11452	-1.09667	0.291988	-10.4922	9.38482e-26	5.23923e-22
gene4749	DTNA	---	dystrobrevin alpha	421104	ENSGALG00000015211	2	NC_006089.5	107317306	107538069	+	319.484	-1.09776	0.366225	-2.92821	0.00340923	0.0301346
gene22353	CS	---	citrate synthase	100858903	ENSGALG00000030466	33	NC_008465.4	6956247	6962218	+	3878.01	-1.09798	0.273774	-3.99656	6.42693e-05	0.00220223
gene19408	TMEM136-1	TMEM136	transmembrane protein 136 family member 1	419753	ENSGALG00000032108	24	NC_006111.5	3817531	3822818	-	32.7783	-1.09872	0.356982	-2.91541	0.00355222	0.0307614
gene16287	LOC112533512	---	uncharacterized ncRNA	112533512	---	15	NC_006102.5	9651189	9668239	-	13.8604	-1.101	0.356175	-3.06209	0.00219794	0.0229782
gene21771	HH3L	---	histone H3.3-like	100859629	---	32	NC_006119.4	249821	252610	+	3455.45	-1.10116	0.315664	-3.45552	0.000549242	0.00903605
gene4620	MOG	BG0	myelin oligodendrocyte glycoprotein	421050	ENSGALG00000022875	2	NC_006089.5	98069557	98160367	-	70.3045	-1.10202	0.378406	-2.87624	0.00402442	0.0333773
gene11618	DPP10	---	dipeptidyl peptidase like 10	424280	ENSGALG00000012156	7	NC_006094.5	29176026	29535981	-	63.4593	-1.10213	0.360128	-2.97848	0.0028968	0.0271954
gene10237	FAM13C	FAM13C1	family with sequence similarity 13 member C	423602	ENSGALG00000031305	6	NC_006093.5	1320196	1367042	+	37.521	-1.10248	0.359431	-2.97939	0.00288824	0.0271748
gene388	CAV2	---	caveolin 2	417772	ENSGALG00000033295	1	NC_006088.5	25223560	25231414	-	251.154	-1.10318	0.313632	-3.49722	0.000470138	0.00819341
gene19911	ACKR1	---	atypical chemokine receptor 1 (Duffy blood group)	101752245	---	25	NC_006112.4	3856453	3859311	+	50.953	-1.10565	0.323161	-3.38874	0.000702151	0.0106336
gene20945	PLIN4	---	perilipin-4	100857433	ENSGALG00000021972	28	NC_006115.5	2639956	2642632	-	816.322	-1.10598	0.269123	-4.07594	4.58286e-05	0.00178263
gene17425	ANAPC11	NPB	anaphase promoting complex 11	769277	---	18	NC_006105.5	9943276	9944348	+	278.711	-1.10618	0.385975	-2.9369	0.00331514	0.0296871
gene19302	FEZ1	---	fasciculation and elongation protein zeta 1	425587	ENSGALG00000038885	24	NC_006111.5	154514	164461	+	213.989	-1.10635	0.265527	-4.14835	3.3488e-05	0.00142712
gene20084	CDK18	PCTK3	cyclin dependent kinase 18	771736	ENSGALG00000000692	26	NC_006113.5	2149545	2175000	+	90.7637	-1.10638	0.33856	-3.08141	0.00206023	0.0219922
gene20605	OSBPL7	---	oxysterol binding protein like 7	100857443	ENSGALG00000032149	27	NC_006114.5	6530960	6537618	+	421.748	-1.10641	0.317194	-3.46801	0.000524323	0.00875933
gene19253	HEYL	---	hes related family bHLH transcription factor with YRPW motif-like	771101	ENSGALG00000044737	23	NC_006110.5	5629456	5636216	-	116.078	-1.10742	0.292148	-3.68775	0.000226248	0.00501218
gene20690	TNS4	---	tensin 4	107055314	ENSGALG00000028308	27	NC_006114.5	7267351	7278739	-	98.2921	-1.10753	0.357382	-3.03435	0.00241055	0.0242911
gene15279	SPOCK1	---	SPARC/osteonectin cwcv and kazal like domains proteoglycan 1	416304	---	13	NC_006100.5	15286688	15544243	-	63.188	-1.10781	0.326341	-3.378	0.000730149	0.0108892
gene2910	MMP27	---	matrix metallopeptidase 27	395850	ENSGALG00000019060	1	NC_006088.5	183804798	183812264	+	77.2582	-1.10821	0.376026	-3.00778	0.0026316	0.0256841
gene22160	CSRNP2	---	cysteine and serine rich nuclear protein 2	100859835	ENSGALG00000032004	33	NC_008465.4	4971216	4983817	-	285.814	-1.1083	0.270845	-4.05405	5.03393e-05	0.00189884
gene18578	FBLIM1	---	filamin binding LIM protein 1	419458	ENSGALG00000003636	21	NC_006108.5	4233386	4237326	+	144.202	-1.10846	0.290219	-3.79088	0.000150117	0.00385997
gene8929	LOC107049129	---	deleted in malignant brain tumors 1 protein-like	107049129	---	5	NC_006092.5	662343	666675	+	167.923	-1.1087	0.377994	-2.93497	0.00333577	0.0297388
gene23312	LOC112530548	---	uncharacterized ncRNA	112530548	---	Z	NC_006127.5	53729102	53729653	+	14.9248	-1.10945	0.384667	-2.93114	0.00337723	0.0299427
gene3694	TWIST1	cTwist	twist family bHLH transcription factor 1	395491	ENSGALG00000041640	2	NC_006089.5	29565692	29567600	-	58.4967	-1.10997	0.349872	-3.06469	0.00217893	0.0228652
gene16707	NPDC1	---	neural proliferation differentiation and control 1	770620	---	17	NC_006104.5	829867	844964	-	496.673	-1.11057	0.313499	-3.50334	0.00045947	0.00809853
gene14427	MST1	HGF1, MSP	macrophage stimulating 1 (hepatocyte growth factor-like)	396135	ENSGALG00000002722	12	NC_006099.5	2901796	2905769	+	718.464	-1.1116	0.337576	-3.24353	0.00118058	0.0153155
gene8802	LBX2	LBX3	ladybird homeobox 2	431414	---	4	NC_006091.5	90933015	90936389	+	32.5258	-1.11187	0.403086	-3.42916	0.000605457	0.00958534
gene901	RBFOX2	RBM9	RNA binding fox-1 homolog 2	418055	ENSGALG00000012540	1	NC_006088.5	51831360	51994882	+	764.173	-1.11216	0.27444	-4.01092	6.04836e-05	0.00210599
gene22404	AAAS	---	aladin WD repeat nucleoporin	100859661	---	33	NC_008465.4	7355330	7361800	-	2275.14	-1.11222	0.298857	-3.69605	0.00021898	0.00490452
gene11129	AHR1B	---	aryl hydrocarbon receptor 1 beta	100859347	ENSGALG00000004322	7	NC_006094.5	6622308	6636560	+	18.7053	-1.11237	0.385526	-2.74002	0.00614346	0.0440186
gene14418	GMPPB	---	GDP-mannose pyrophosphorylase B	415924	ENSGALG00000002500	12	NC_006099.5	2805026	2807157	-	645.833	-1.11239	0.291846	-3.77556	0.000159646	0.0039963
gene3624	COL1A2	COLA	collagen type I alpha 2 chain	396243	ENSGALG00000009641	2	NC_006089.5	23572787	23611758	+	14127.2	-1.11251	0.292492	-3.78753	0.000152151	0.00389042
gene8832	LOC107050083	---	RING finger protein 145-like	107050083	ENSGALG00000039181	4	NC_006091.5	91120778	91129551	-	2064.42	-1.11287	0.321556	-3.44932	0.000562009	0.00915615
gene12199	KLF1	KLF-4	Kruppel-like factor 1 (erythroid)	424577	---	8	NC_006095.5	20767737	20771119	+	118.118	-1.11303	0.300713	-3.60424	0.000313066	0.00613039
gene22280	SPTBN2	---	spectrin beta non-erythrocytic 2	101750255	---	33	NC_008465.4	6358525	6387328	-	141.682	-1.11307	0.357478	-3.106	0.00189639	0.0207833
gene18796	DMTN	EPB49	dematin actin binding protein	776542	ENSGALG00000040807	22	NC_006109.5	1640164	1650436	-	94.5699	-1.11336	0.30849	-3.5803	0.000343195	0.0065465
gene10765	LZTS2	---	leucine zipper tumor suppressor 2	428973	ENSGALG00000023612	6	NC_006093.5	24033289	24038096	-	297.273	-1.11338	0.3032	-3.62845	0.000285129	0.00583207
gene18639	AADACL4L1	AADACL4	arylacetamide deacetylase-like 4-like 1	768580	ENSGALG00000041400	21	NC_006108.5	5269306	5273166	-	26.3276	-1.11429	0.400646	-2.94843	0.00319395	0.0290088
gene22640	DNAJB5	---	DnaJ heat shock protein family (Hsp40) member B5	427409	ENSGALG00000001918	Z	NC_006127.5	8522820	8537948	+	298.237	-1.11466	0.353927	-3.12341	0.0017877	0.0199337
gene13729	ITGA11	---	integrin alpha 11	415560	ENSGALG00000008007	10	NC_006097.5	19595274	19646271	-	63.1245	-1.11536	0.301404	-3.54318	0.000395337	0.00724048
gene16556	LOC112533566	---	arf-GAP with Rho-GAP domain ANK repeat and PH domain-containing protein 1-like	112533566	---	16	NC_006103.5	2145493	2161620	-	297.259	-1.11601	0.300139	-3.68628	0.000227559	0.0050213
gene2407	IRS2	---	insulin receptor substrate 2	101749060	---	1	NC_006088.5	139954310	139998484	-	357.473	-1.11677	0.375111	-2.91075	0.00360564	0.0310156
gene23583	FOXE1	---	forkhead box E1	768789	ENSGALG00000026252	Z	NC_006127.5	70879535	70883835	-	574.501	-1.11687	0.343241	-3.04367	0.00233714	0.0237948
gene18407	IGSF21	---	immunoglobin superfamily member 21	419359	---	21	NC_006108.5	40652	129646	-	46.6604	-1.11729	0.327204	-3.33439	0.000854857	0.0121435
gene22289	UQCC3	---	ubiquinol-cytochrome c reductase complex assembly factor 3	100857219	---	33	NC_008465.4	6482440	6484693	+	852.249	-1.1185	0.343319	-3.22253	0.00127066	0.0160369
gene18988	SDC3	---	syndecan 3	396343	ENSGALG00000035184	23	NC_006110.5	550252	568556	-	76.1262	-1.11942	0.356044	-3.02632	0.00247547	0.024737
gene17197	LOC107054744	---	uncharacterized ncRNA	107054744	---	18	NC_006105.5	4330999	4342682	-	110.612	-1.11952	0.338316	-3.2375	0.00120583	0.0155109
gene8907	NDUFS8	---	NADH:ubiquinone oxidoreductase S8	769492	ENSGALG00000040173	5	NC_006092.5	534387	536541	-	1391.3	-1.11978	0.285882	-3.89467	9.83308e-05	0.00290962
gene20820	KANK3	ANKRD47	KN motif and ankyrin repeat domains 3	428321	ENSGALG00000000621	28	NC_006115.5	971419	981263	+	577.494	-1.12029	0.28629	-3.84947	0.000118374	0.00333096
gene22207	GDF11	---	growth differentiation factor 11	107049246	---	33	NC_008465.4	5499564	5507655	+	45.9941	-1.12116	0.277909	-3.98764	6.67329e-05	0.00223977
gene13404	FOXB1	---	forkhead box B1	100859030	---	10	NC_006097.5	5697453	5700488	-	17.0304	-1.12148	0.365826	-3.03403	0.0024131	0.0243023
gene7396	KLHL4	---	kelch like family member 4	422265	ENSGALG00000006877	4	NC_006091.5	8078240	8112070	-	31.1153	-1.12172	0.382136	-2.82332	0.00475285	0.0372663
gene19041	LOC101747877	---	uncharacterized protein	101747877	---	23	NC_006110.5	1955601	1963923	-	269.172	-1.12245	0.246144	-4.50063	6.77517e-06	0.000516118
gene22431	SMUG1	---	single-strand-selective monofunctional uracil-DNA glycosylase 1	431025	---	33	NC_008465.4	7714255	7718100	-	249.092	-1.1231	0.288022	-3.85756	0.000114523	0.00326195
gene3176	FAM160A2	---	family with sequence similarity 160 member A2	425130	ENSGALG00000003416	1	NC_006088.5	197379398	197386962	-	694.017	-1.12322	0.336175	-3.31208	0.000926053	0.0129139
gene22082	KANSL2	---	KAT8 regulatory NSL complex 2	426401	ENSGALG00000033877	33	NC_008465.4	3350034	3361533	-	1349.89	-1.12323	0.308681	-3.62079	0.0002937	0.00592461
gene21136	TPM4	---	tropomyosin 4	107055375	ENSGALG00000002563	28	NC_006115.5	4532720	4582471	-	165.515	-1.12365	0.2958	-3.71019	0.000207107	0.00473211
gene22150	LOC112530927	---	uncharacterized ncRNA	112530927	---	33	NC_008465.4	4836574	4839286	-	50.272	-1.1237	0.355791	-3.12727	0.00176438	0.0198321
gene19068	TCEA3	---	transcription elongation factor A3	100858897	ENSGALG00000038170	23	NC_006110.5	2329406	2335469	-	192.9	-1.1241	0.263924	-4.22366	2.40367e-05	0.00116349
gene3023	TENM4	ODZ4, TEN4	teneurin transmembrane protein 4	395406	ENSGALG00000033966	1	NC_006088.5	193208187	193804627	+	103.026	-1.1249	0.314985	-3.48441	0.000493232	0.00843784
gene15557	LLGL1	---	LLGL1 scribble cell polarity complex component	100858027	ENSGALG00000014408	14	NC_006101.5	5451480	5467544	+	1311.7	-1.12503	0.279782	-4.00239	6.27066e-05	0.00216899
gene16657	FLOT1	---	flotillin 1	101751397	---	16	NC_006103.5	2727699	2738162	+	1501.78	-1.12512	0.328953	-3.39768	0.000679594	0.0104229
gene22847	RGS7BP	---	regulator of G-protein signaling 7 binding protein	770874	---	Z	NC_006127.5	20155001	20192498	+	67.1016	-1.12517	0.31992	-3.47972	0.000501938	0.00849503
gene14275	SPATA2L	---	spermatogenesis associated 2 like	107054333	ENSGALG00000044991	11	NC_006098.5	18765265	18766925	-	312.352	-1.12526	0.401776	-3.26862	0.00108075	0.0143312
gene20524	G6PC3	---	glucose-6-phosphatase catalytic subunit 3	100859356	ENSGALG00000031147	27	NC_006114.5	5460670	5464686	+	437.896	-1.12636	0.331033	-3.37902	0.000727443	0.0108779
gene10426	COL13A1	---	collagen type XIII alpha 1 chain	769037	---	6	NC_006093.5	11673766	11757517	+	155.413	-1.1268	0.310056	-3.53622	0.000405901	0.00738383
gene2059	DMD	---	dystrophin	396236	ENSGALG00000016281	1	NC_006088.5	116192483	117188566	-	517.708	-1.12693	0.366296	-2.98841	0.00280431	0.0266704
gene9224	MUC2	MUC5AC	mucin 2 oligomeric mucus/gel-forming	423101	ENSGALG00000038950	5	NC_006092.5	15122111	15213934	-	2181.54	-1.12845	0.310237	-3.63412	0.00027893	0.00573896
gene20122	CD34	---	CD34 molecule	419856	ENSGALG00000001177	26	NC_006113.5	2726907	2737608	-	422.259	-1.1289	0.278421	-3.99168	6.56081e-05	0.00221981
gene6413	HEY2	---	hes related family bHLH transcription factor with YRPW motif 2	421718	ENSGALG00000034716	3	NC_006090.5	59936886	59947906	-	36.5454	-1.12945	0.327644	-3.40042	0.000672819	0.010338
gene19419	THY1	---	Thy-1 cell surface antigen	378897	ENSGALG00000006751	24	NC_006111.5	4202440	4206718	+	444.415	-1.12945	0.271798	-4.13182	3.59896e-05	0.00151066
gene1279	NOBOX	---	NOBOX oogenesis homeobox	419032	---	1	NC_006088.5	74745799	74766293	-	76.9971	-1.12955	0.286927	-3.9025	9.52037e-05	0.00284727
gene8880	CD6	---	CD6 molecule	101748655	ENSGALG00000043016	5	NC_006092.5	283599	288496	+	39.8098	-1.12966	0.376896	-2.96636	0.00301346	0.0279159
gene3212	AGAP3	CENTG3	ArfGAP with GTPase domain ankyrin repeat and PH domain 3	768507	---	2	NC_006089.5	218098	296725	-	280.056	-1.12975	0.306779	-3.62441	0.000289619	0.00589373
gene3193	DCHS1	---	dachsous cadherin-related 1	419073	---	1	NC_006088.5	197487500	197563691	-	133.694	-1.13027	0.324097	-3.3585	0.000783668	0.0114428
gene520	PTPRR	---	protein tyrosine phosphatase receptor type R	771985	---	1	NC_006088.5	36025148	36168886	-	3.74424	-1.13063	0.328939	-2.94618	0.00321721	0.0291423
gene8866	LOC107056441	---	coronin-1B-like	107056441	---	5	NC_006092.5	217294	223644	-	925.296	-1.13085	0.301716	-3.71564	0.000202687	0.00468037
gene21759	DLL3	---	delta like canonical Notch ligand 3	107055389	---	32	NC_006119.4	162009	165428	+	9.72698	-1.13157	0.403364	-3.45757	0.00054507	0.00899822
gene8875	BAAT	---	bile acid-CoA:amino acid N-acyltransferase	769879	ENSGALG00000040619	5	NC_006092.5	260628	263342	+	119.009	-1.13251	0.343148	-3.29198	0.000994839	0.0135613
gene12390	LOC107054027	---	uncharacterized ncRNA	107054027	---	8	NC_006095.5	27100135	27171881	-	21.2642	-1.13312	0.391213	-2.77548	0.00551203	0.0409707
gene16325	SCARF2	---	scavenger receptor class F member 2	772263	ENSGALG00000034560	15	NC_006102.5	10382178	10395606	-	616.422	-1.13333	0.284657	-3.95451	7.66921e-05	0.0024419
gene20741	NAGLU	---	N-acetylglucosaminidase alpha	107055308	ENSGALG00000032610	27	NC_006114.5	7777813	7781220	+	429.182	-1.13379	0.322273	-3.49753	0.000469589	0.00819341
gene18019	SNTA1	---	syntrophin alpha 1	426448	ENSGALG00000029694	20	NC_006107.5	2273654	2282349	+	188.687	-1.1349	0.298431	-3.75879	0.000170738	0.00410327
gene19040	TRNP1	---	TMF1-regulated nuclear protein 1	107054997	---	23	NC_006110.5	1947384	1949578	+	33.5121	-1.13634	0.335012	-3.31126	0.000928767	0.0129409
gene16900	LAMC3	---	laminin gamma 3	417180	---	17	NC_006104.5	6363008	6377130	+	26.6843	-1.13757	0.362675	-3.05783	0.00222948	0.023149
gene11501	LOC112532802	---	uncharacterized protein	112532802	---	7	NC_006094.5	22564625	22565741	-	161.066	-1.13779	0.380666	-3.03324	0.00241942	0.0243074
gene11114	UGT1A8	UGT1A1, UGT1A10, UGT1A6, UGT1A7, UGT1A9	UDP glucuronosyltransferase family 1 member A8	424028	ENSGALG00000004196	7	NC_006094.5	5831606	5902469	-	3.50001	-1.1379	0.391621	-2.9485	0.00319317	0.0290088
gene18073	TP53TG5	C20H20ORF10	TP53 target 5	419181	ENSGALG00000021357	20	NC_006107.5	5104487	5117098	+	37.594	-1.13826	0.38878	-2.7843	0.00536435	0.0403241
gene10482	LOC101751918	---	uncharacterized ncRNA	101751918	---	6	NC_006093.5	12804919	12806239	+	8.11987	-1.1384	0.402724	-2.83528	0.00457858	0.0364112
gene11314	HOXD3	---	homeobox D3	431212	ENSGALG00000023420	7	NC_006094.5	16260517	16290827	-	26.6175	-1.13957	0.324283	-3.41125	0.000646648	0.0100464
gene18693	PHC2	---	polyhomeotic homolog 2	100857390	ENSGALG00000043327	21	NC_006108.5	6497737	6506511	+	1531.69	-1.13962	0.327186	-3.45695	0.000546328	0.0090058
gene22079	FMNL3	---	formin like 3	107049717	---	33	NC_008465.4	3319990	3337303	-	390.324	-1.13979	0.20788	-5.45901	4.78796e-08	2.11023e-05
gene19357	ADAMTS15	---	ADAM metallopeptidase with thrombospondin type 1 motif 15	419733	ENSGALG00000001407	24	NC_006111.5	1706164	1717898	+	259.165	-1.13992	0.34883	-3.16801	0.00153485	0.0183481
gene18714	MRPS24	---	mitochondrial ribosomal protein S24	112530176	---	22	NC_006109.5	18383	20237	-	274.957	-1.14196	0.364879	-3.12586	0.00177286	0.0198874
gene22163	DAZAP2	---	DAZ associated protein 2	107051549	---	33	NC_008465.4	5023135	5026599	+	785.321	-1.14248	0.24762	-4.59525	4.32226e-06	0.000371227
gene6154	LOC101750102	---	uncharacterized ncRNA	101750102	---	3	NC_006090.5	42929536	42938448	-	8.20238	-1.14263	0.399166	-2.69354	0.00706972	0.0481696
gene15224	LOC112533434	---	uncharacterized ncRNA	112533434	---	13	NC_006100.5	13795761	13796213	+	8.61896	-1.14371	0.381766	-2.89177	0.00383076	0.0323321
gene5747	TGFB2	---	transforming growth factor beta 2	421352	ENSGALG00000009612	3	NC_006090.5	19449227	19512091	-	309	-1.14405	0.313562	-3.50108	0.000463385	0.00811326
gene17519	AHDC1	---	AT hook DNA binding motif containing 1	100859023	---	19	NC_006106.5	94718	147236	+	155.396	-1.14459	0.376886	-3.07885	0.00207799	0.0221247
gene13784	HDDC3	---	HD domain containing 3	107056801	ENSGALG00000027446	10	NC_006097.5	20500189	20501085	+	138.949	-1.14547	0.401553	-4.1975	2.6988e-05	0.00123496
gene20013	ATXN7L2	---	ataxin 7 like 2	429691	---	26	NC_006113.5	1226047	1231654	+	253.093	-1.14603	0.346707	-3.29223	0.000993947	0.0135613
gene35	SHANK3	---	SH3 and multiple ankyrin repeat domains 3	101748950	---	1	NC_006088.5	429321	703272	+	130.473	-1.14695	0.327082	-3.46479	0.000530654	0.00883439
gene8060	ADGRL3	LPHN3	adhesion G protein-coupled receptor L3	422616	ENSGALG00000011319	4	NC_006091.5	47891344	48382788	+	143.751	-1.14701	0.229425	-4.99431	5.90475e-07	0.000108673
gene23898	TMEM147	---	transmembrane protein 147	112531206	---	Un	NW_020110019.1	526	8561	-	251.705	-1.14713	0.382738	-3.08938	0.00200577	0.0216169
gene19053	LOC107055013	---	uncharacterized protein	107055013	---	23	NC_006110.5	2106269	2109529	-	240.81	-1.14767	0.297458	-3.81298	0.000137301	0.00366861
gene18442	RNF207	---	ring finger protein 207	419374	---	21	NC_006108.5	637117	642007	-	83.7656	-1.14794	0.271324	-4.22924	2.34485e-05	0.00114829
gene23381	LOC112530550	---	uncharacterized protein	112530550	---	Z	NC_006127.5	58560676	58574341	-	5.47768	-1.14823	0.395362	-2.75731	0.00582792	0.0425855
gene20165	OLFML3	ONT1	olfactomedin like 3	419882	ENSGALG00000001956	26	NC_006113.5	3801415	3803010	+	410.158	-1.1486	0.328148	-3.45801	0.000544172	0.00899684
gene19322	CDON	---	cell adhesion associated oncogene regulated	419710	ENSGALG00000035419	24	NC_006111.5	355079	396066	-	310.637	-1.14903	0.292916	-3.87402	0.000107056	0.00309666
gene14391	HYAL1	---	hyaluronoglucosaminidase 1	426739	ENSGALG00000000785	12	NC_006099.5	1834311	1840565	-	194.272	-1.14947	0.228022	-5.02739	4.972e-07	9.39134e-05
gene11051	MAP2	---	microtubule associated protein 2	424001	ENSGALG00000002789	7	NC_006094.5	2389293	2580927	+	125.883	-1.14969	0.336636	-3.35011	0.000807793	0.0116328
gene19054	LOC112530227	---	AT-hook DNA-binding motif-containing protein 1-like	112530227	---	23	NC_006110.5	2161426	2165157	-	167.199	-1.14972	0.369824	-3.14724	0.0016482	0.0190659
gene22264	TRPT1	---	tRNA phosphotransferase 1	107049849	---	33	NC_008465.4	6265675	6269013	+	30.1372	-1.15034	0.397554	-3.1654	0.00154871	0.018448
gene20748	PLEKHH3	---	pleckstrin homology MyTH4 and FERM domain containing H3	772127	ENSGALG00000037269	27	NC_006114.5	7810347	7817704	-	503.231	-1.15123	0.312412	-3.66076	0.000251468	0.00534719
gene9411	PTPMT1	---	protein tyrosine phosphatase mitochondrial 1	423181	ENSGALG00000008091	5	NC_006092.5	23038531	23040563	-	220.739	-1.15138	0.316456	-3.61322	0.000302421	0.00601641
gene19859	LOC107049496	---	long-chain fatty acid transport protein 3-like	107049496	---	25	NC_006112.4	3397815	3409889	+	265.947	-1.15181	0.326202	-3.40784	0.000654789	0.0101196
gene22675	TPM2	BRT-2, TPM3	tropomyosin 2	396430	ENSGALG00000025842	Z	NC_006127.5	9207199	9218220	+	4821.3	-1.15182	0.40029	-2.71269	0.00667398	0.0466675
gene8805	CCDC142	---	coiled-coil domain containing 142	107049492	ENSGALG00000042463	4	NC_006091.5	90943283	90948007	+	79.4032	-1.15246	0.402688	-3.35252	0.000800784	0.0115816
gene14473	SEMA3F	---	semaphorin 3F	374109	---	12	NC_006099.5	3582367	3596748	+	331.054	-1.15304	0.289853	-3.98101	6.8622e-05	0.0022758
gene22354	COQ10A	---	coenzyme Q10A	770970	---	33	NC_008465.4	6961455	6964568	-	441.718	-1.15323	0.278688	-4.10814	3.98857e-05	0.00163327
gene14368	MUSTN1	PD284	musculoskeletal embryonic nuclear protein 1	404773	ENSGALG00000001709	12	NC_006099.5	1237476	1240740	-	97.7596	-1.15362	0.386431	-2.88875	0.00386779	0.0324863
gene24148	LOC107050082	---	uncharacterized ncRNA	107050082	---	Un	NW_020110164.1	1075716	1077883	+	12.3241	-1.15401	0.39734	-3.00699	0.00263846	0.0257207
gene1006	NDUFB2	---	NADH:ubiquinone oxidoreductase B2	418118	ENSGALG00000032595	1	NC_006088.5	56918193	56928941	+	1200.97	-1.15417	0.350261	-3.28089	0.00103482	0.0139542
gene16009	MMP17	---	matrix metallopeptidase 17	416801	---	15	NC_006102.5	3011048	3054153	-	122.302	-1.15437	0.286186	-3.99933	6.35227e-05	0.00218456
gene12227	PTCH2	---	patched 2	374187	ENSGALG00000010133	8	NC_006095.5	21149944	21166721	-	162.672	-1.15463	0.33478	-3.32123	0.000896217	0.0126027
gene20848	LOC101749344	---	uncharacterized protein	101749344	---	28	NC_006115.5	1189413	1191403	+	50.5766	-1.15505	0.341947	-3.36641	0.000761523	0.011249
gene15924	LOC101748630	---	zinc finger protein 668-like	101748630	---	14	NC_006101.5	16148100	16150125	-	383.445	-1.15527	0.314775	-3.64848	0.000263798	0.00555037
gene3282	ZBTB47	---	zinc finger and BTB domain containing 47	428398	---	2	NC_006089.5	2070866	2090875	+	512.29	-1.1554	0.289767	-3.93119	8.45279e-05	0.00262648
gene12730	ADIPOQ	---	adiponectin C1Q and collagen domain containing	404536	ENSGALG00000005554	9	NC_006096.5	5398447	5402971	-	1232.36	-1.15547	0.323542	-3.63918	0.000273511	0.00566226
gene14499	LOC112533358	---	uncharacterized protein	112533358	---	12	NC_006099.5	3909629	3911689	-	273.273	-1.15587	0.393175	-3.02237	0.00250806	0.0249288
gene18020	TOX2	---	TOX high mobility group box family member 2	419156	---	20	NC_006107.5	2299286	2447514	-	49.7948	-1.15592	0.302373	-3.71329	0.000204579	0.00471291
gene314	PIM3	---	pim-3 oncogene	768655	ENSGALG00000023576	1	NC_006088.5	19333597	19338292	-	1577.08	-1.15632	0.309596	-3.73278	0.000189375	0.00445061
gene15584	SOX8	---	SRY-box 8	395483	ENSGALG00000005263	14	NC_006101.5	6145956	6149345	-	63.6753	-1.15675	0.296767	-3.84219	0.000121943	0.00339252
gene5116	LOC112531805	---	36.4 kDa proline-rich protein-like	112531805	---	2	NC_006089.5	130712412	130726014	-	180.349	-1.1571	0.29572	-3.87582	0.000106268	0.00307919
gene1745	VGLL3	---	vestigial like family member 3	418462	ENSGALG00000015497	1	NC_006088.5	94356143	94382261	+	82.7199	-1.1575	0.383558	-2.88842	0.00387183	0.0324986
gene19483	LOC101747663	---	uncharacterized protein	101747663	---	24	NC_006111.5	5451212	5454921	+	17.9181	-1.15787	0.364805	-3.16417	0.00155526	0.0184735
gene19578	VPS72	---	vacuolar protein sorting-associated protein 72 homolog	425660	ENSGALG00000000793	25	NC_006112.4	257758	260081	-	1999.6	-1.15853	0.313747	-3.6617	0.000250549	0.00534548
gene19769	CRTC2	---	CREB regulated transcription coactivator 2	107055137	---	25	NC_006112.4	2836374	2838955	-	145.55	-1.15892	0.347734	-3.34105	0.000834637	0.0119372
gene22396	LOC107049457	---	zinc finger protein 853-like	107049457	---	33	NC_008465.4	7253417	7255937	-	31.9443	-1.15903	0.346283	-3.29383	0.000988321	0.0135232
gene22195	EIF4B	---	eukaryotic translation initiation factor 4B	100858349	ENSGALG00000036765	33	NC_008465.4	5409744	5422665	+	6762.24	-1.15917	0.311776	-3.68271	0.000230768	0.0050595
gene21711	LOC112531116	---	platelet glycoprotein VI-like	112531116	---	31	NC_028740.2	5870742	5871879	+	18.7338	-1.15967	0.402937	-3.30994	0.00093316	0.0129805
gene19915	IGSF9	---	immunoglobulin superfamily member 9	425454	---	25	NC_006112.4	3867928	3886157	+	5448.96	-1.16015	0.256602	-4.49616	6.91923e-06	0.000517524
gene3065	WNT11	---	Wnt family member 11	395562	ENSGALG00000000839	1	NC_006088.5	195311154	195346046	+	27.0431	-1.16062	0.39862	-2.70073	0.00691879	0.0476584
gene3103	P4HA3	---	prolyl 4-hydroxylase alpha 3	419057	ENSGALG00000042030	1	NC_006088.5	196015603	196022249	+	91.3884	-1.16126	0.316704	-3.64162	0.00027093	0.0056367
gene22395	ZNF853	---	zinc finger protein 853	776211	---	33	NC_008465.4	7248879	7252409	-	235.922	-1.16127	0.302935	-3.79205	0.000149411	0.00385997
gene19183	TMEM35B	ZMYM6NB	transmembrane protein 35B	100857984	ENSGALG00000002517	23	NC_006110.5	4556794	4557659	+	66.7387	-1.16143	0.402922	-3.46945	0.00052152	0.00872569
gene20233	TOMM6	---	translocase of outer mitochondrial membrane 6	419924	ENSGALG00000043002	26	NC_006113.5	4985102	4986031	+	1256.55	-1.16159	0.340363	-3.38698	0.000706677	0.0106662
gene19156	LSM10	---	LSM10 U7 small nuclear RNA associated	419621	ENSGALG00000002127	23	NC_006110.5	4182931	4183993	+	187.924	-1.16165	0.313979	-3.69563	0.000219339	0.00490452
gene3222	KCNH2	---	potassium voltage-gated channel subfamily H member 2	100858122	---	2	NC_006089.5	370085	394348	+	503.699	-1.16232	0.324252	-3.60807	0.000308487	0.00609982
gene8493	SLIT2	Slit	slit guidance ligand 2	373967	ENSGALG00000041121	4	NC_006091.5	74981753	75225786	-	162.854	-1.16252	0.321887	-3.5263	0.000421407	0.00761931
gene18824	ADGRA2	GPR124	adhesion G protein-coupled receptor A2	426771	ENSGALG00000003118	22	NC_006109.5	2507874	2528142	+	440.185	-1.16317	0.28849	-3.94133	8.10324e-05	0.00253196
gene9559	ZFP36L1	---	ZFP36 ring finger protein like 1	101751828	ENSGALG00000039228	5	NC_006092.5	28553320	28555378	+	4220.19	-1.16336	0.312662	-3.66989	0.000242657	0.0052506
gene14236	LOC112533255	---	uncharacterized ncRNA	112533255	---	11	NC_006098.5	17907720	17909196	-	47.1823	-1.16367	0.286486	-3.97176	7.13422e-05	0.00234149
gene7522	DCX	---	doublecortin	374242	ENSGALG00000007993	4	NC_006091.5	13185758	13314342	+	85.6644	-1.16376	0.389475	-2.81879	0.00482047	0.0376028
gene24078	KMT5C	---	lysine methyltransferase 5C	101748081	---	Un	NW_020110163.1	73540	77073	-	541.72	-1.16382	0.33168	-3.48005	0.000501314	0.00849503
gene17508	EIF5A1	eIF-4D, eIF-5A-1	eukaryotic translation initiation factor 5A-1-like	107050352	---	18	NC_006105.5	11334901	11342818	+	1866.91	-1.16458	0.321579	-3.60083	0.000317209	0.00617746
gene22274	RB4BL	RBM4B	RNA-binding protein 4B-like	425562	---	33	NC_008465.4	6332564	6337793	-	295.046	-1.16459	0.346425	-3.35557	0.000792006	0.0114849
gene20982	GRIN3B	---	glutamate ionotropic receptor NMDA type 3B	429171	---	28	NC_006115.5	2984158	2990604	+	107.983	-1.16538	0.34475	-3.27039	0.00107401	0.0142871
gene21782	PLD3	---	phospholipase D family member 3	107049989	ENSGALG00000030746	32	NC_006119.4	304592	316359	-	229.444	-1.16559	0.362602	-3.19952	0.00137658	0.0169647
gene17364	GPRC5C	---	G protein-coupled receptor class C group 5 member C	427814	ENSGALG00000021362	18	NC_006105.5	9130534	9135882	+	128.698	-1.16614	0.301346	-3.80965	0.000139166	0.00368632
gene12709	MTERF4	---	mitochondrial transcription termination factor 4	107051861	---	9	NC_006096.5	5077746	5078973	-	133.109	-1.1665	0.401934	-3.27691	0.0010495	0.0140841
gene19748	NTRK1	CTRKA	neurotrophic receptor tyrosine kinase 1	396337	ENSGALG00000019019	25	NC_006112.4	2580686	2588284	-	63.4844	-1.16728	0.391949	-3.01165	0.0025983	0.0254928
gene18242	TCF15	---	transcription factor 15	395788	ENSGALG00000026276	20	NC_006107.5	9927660	9930054	+	19.1979	-1.16771	0.397401	-3.02855	0.00245727	0.0245844
gene24171	FCGBPL	---	IgGFc-binding protein-like	429249	ENSGALG00000030075	Un	NW_020110165.1	152001	195182	+	745.374	-1.16783	0.395375	-2.72426	0.00644465	0.0455048
gene21034	USHBP1	---	USH1 protein network component harmonin binding protein 1	427088	---	28	NC_006115.5	3480548	3484736	-	16.8411	-1.16884	0.398582	-2.98758	0.00281199	0.0267283
gene22067	LOC112530919	---	uncharacterized ncRNA	112530919	---	33	NC_008465.4	3044759	3046828	-	1316.22	-1.17045	0.275004	-4.2466	2.1704e-05	0.00110823
gene7664	PDGFC	SCDGF	platelet derived growth factor C	395469	ENSGALG00000009378	4	NC_006091.5	21202944	21319818	+	203.084	-1.17082	0.362906	-3.14295	0.00167253	0.0191466
gene12379	JUN	---	Jun proto-oncogene AP-1 transcription factor	424673	ENSGALG00000010870	8	NC_006095.5	26714120	26715827	-	2201.15	-1.17114	0.247237	-4.68823	2.75583e-06	0.000276639
gene7708	PALLD	---	palladin cytoskeletal associated protein	422428	---	4	NC_006091.5	25014616	25202319	+	1808.9	-1.17234	0.350338	-3.27487	0.0010571	0.014107
gene9988	AHNAK2	PRX	AHNAK nucleoprotein 2	100859120	---	5	NC_006092.5	51999578	52051246	-	848.505	-1.17335	0.340458	-3.34037	0.000836657	0.0119418
gene24285	CLDN7	---	claudin 7	101749442	---	Un	NW_020110167.1	184639	193688	+	212.154	-1.1734	0.361522	-3.19615	0.00139277	0.0171263
gene11875	RXRG	---	retinoid X receptor gamma	396231	ENSGALG00000040730	8	NC_006095.5	5512801	5535962	+	36.2545	-1.17411	0.306446	-3.80354	0.000142644	0.00373281
gene19589	CGN	---	cingulin	425665	---	25	NC_006112.4	390267	399593	+	371.602	-1.17496	0.341297	-3.36269	0.000771863	0.0113151
gene20678	NR1D1	---	nuclear receptor subfamily 1 group D member 1	107055301	---	27	NC_006114.5	7166288	7171369	-	22.2524	-1.17506	0.363788	-3.16436	0.00155425	0.0184735
gene20539	ITGA3	---	integrin alpha 3	373946	ENSGALG00000032702	27	NC_006114.5	5594292	5609647	-	1826.47	-1.17521	0.263175	-4.44573	8.75928e-06	0.000605372
gene2151	VEGFD	FIGF	vascular endothelial growth factor D	395255	ENSGALG00000016558	1	NC_006088.5	123415537	123447158	+	48.6685	-1.17614	0.392931	-2.90803	0.00363715	0.031199
gene10868	SLC18A2	---	solute carrier family 18 member A2	423921	ENSGALG00000009289	6	NC_006093.5	30079047	30112067	+	17.1075	-1.17645	0.388118	-2.9157	0.00354893	0.0307587
gene14769	CNTN3	---	contactin 3	416101	ENSGALG00000007862	12	NC_006099.5	17290081	17382348	-	7.25541	-1.17664	0.384716	-2.78783	0.00530621	0.0401224
gene18178	COL20A1	---	collagen type XX alpha 1 chain	419243	ENSGALG00000005797	20	NC_006107.5	8821365	8865515	+	121.691	-1.17692	0.357704	-3.13983	0.00169049	0.01928
gene11898	IER5	---	immediate early response 5	101750986	---	8	NC_006095.5	6181739	6185273	-	915.757	-1.1781	0.370012	-3.20255	0.00136218	0.0168616
gene19581	ZNF687	---	zinc finger protein 687	429831	ENSGALG00000040270	25	NC_006112.4	283314	294383	+	1094.99	-1.1782	0.292119	-4.01546	5.93302e-05	0.00208659
gene14284	DBNDD1	---	dysbindin (dystrobrevin binding protein 1) domain containing 1	415857	ENSGALG00000000528	11	NC_006098.5	18850040	18853330	-	148.9	-1.17821	0.275107	-4.25496	2.0909e-05	0.00108416
gene16658	TUBB	---	tubulin beta class I	396254	ENSGALG00000041471	16	NC_006103.5	2738330	2745467	-	44914.2	-1.17833	0.310917	-3.79431	0.000148056	0.00383845
gene9340	ANO1	TMEM16A	anoctamin 1	423144	ENSGALG00000041808	5	NC_006092.5	17979120	18055127	+	355.627	-1.17868	0.363596	-3.12799	0.00176007	0.0198102
gene22287	LOC112530938	---	CAP-Gly domain-containing linker protein 3-like	112530938	---	33	NC_008465.4	6456420	6465393	+	6.96162	-1.1788	0.401145	-3.01392	0.00257896	0.0253774
gene3552	VIM	---	vimentin	420519	ENSGALG00000008677	2	NC_006089.5	19795145	19802856	-	6181.74	-1.17945	0.275624	-4.25229	2.11592e-05	0.00109066
gene2359	ST6GAL2	ST6GALII	ST6 beta-galactoside alpha-2,6-sialyltransferase 2	403122	ENSGALG00000016803	1	NC_006088.5	136948852	137123646	-	33.0395	-1.17991	0.396485	-2.82445	0.00473621	0.0372404
gene862	H1F0	H5	H1 histone family member 0	693250	ENSGALG00000044240	1	NC_006088.5	51128026	51134131	-	87.2087	-1.18009	0.376856	-3.03928	0.00237141	0.0240294
gene20458	ACBD4	---	acyl-CoA binding domain containing 4	771191	---	27	NC_006114.5	3749765	3755333	+	381.245	-1.18163	0.399134	-3.2023	0.00136334	0.0168635
gene3451	LOC107052602	---	uncharacterized protein	107052602	---	2	NC_006089.5	12992741	12999707	+	24.5631	-1.18187	0.367508	-3.11329	0.00185012	0.0204175
gene21817	LOC107051508	---	kunitz-type protease inhibitor 2-like	107051508	---	32	NC_006119.4	718747	724782	-	198.34	-1.18189	0.402801	-3.66563	0.000246735	0.00529105
gene13849	PARD6A	---	par-6 partitioning defective 6 homolog alpha (C. elegans)	101748842	ENSGALG00000001214	11	NC_006098.5	610401	615845	-	9.96999	-1.18356	0.383696	-3.04776	0.00230553	0.0236779
gene19427	MCAM	---	melanoma cell adhesion molecule	448832	ENSGALG00000030027	24	NC_006111.5	4240683	4248590	+	485.794	-1.18378	0.283566	-4.13018	3.62473e-05	0.00151767
gene2465	NALCN	---	sodium leak channel non-selective	418770	ENSGALG00000016868	1	NC_006088.5	144940109	145155038	+	44.7046	-1.18402	0.372124	-3.13366	0.00172643	0.0195498
gene20598	PRR15L	---	proline rich 15 like	100857311	ENSGALG00000046413	27	NC_006114.5	6495780	6497453	+	47.6892	-1.18459	0.341564	-3.41028	0.000648966	0.0100731
gene22748	PLCXD3	---	phosphatidylinositol specific phospholipase C X domain containing 3	100857889	ENSGALG00000014845	Z	NC_006127.5	13014399	13110955	-	21.0174	-1.18575	0.401408	-2.74177	0.00611096	0.0439067
gene69	ADM2	---	adrenomedullin 2	112532887	---	1	NC_006088.5	1276433	1279812	+	58.8007	-1.18602	0.402994	-3.64677	0.000265559	0.00556644
gene20488	ASIC2	ACCN1	acid sensing ion channel 2	419945	ENSGALG00000000367	27	NC_006114.5	4186435	4599845	-	12.6568	-1.18609	0.38873	-2.76014	0.00577762	0.0423844
gene14482	HYAL3	---	hyaluronoglucosaminidase 3	100859903	ENSGALG00000029000	12	NC_006099.5	3640854	3644127	-	283.185	-1.18633	0.402574	-3.41293	0.000642685	0.0100034
gene15930	TAF6	---	TAF6 RNA polymerase II TATA box binding protein-associated factor	107050330	---	15	NC_006102.5	93604	105926	+	1672.72	-1.18683	0.318208	-3.69595	0.000219065	0.00490452
gene18590	MFAP2	---	microfibrillar associated protein 2	100858555	ENSGALG00000030647	21	NC_006108.5	4415383	4418927	-	157.658	-1.18724	0.34135	-3.44215	0.000577104	0.00932049
gene18437	ESPN	---	espin	395461	---	21	NC_006108.5	607163	619197	-	59.8419	-1.18823	0.343132	-3.39506	0.000686137	0.0104776
gene22296	WDR74	---	WD repeat domain 74	100858621	---	33	NC_008465.4	6527094	6532628	-	828.47	-1.18869	0.304248	-3.86402	0.000111538	0.00320417
gene18768	STC1	---	stanniocalcin 1	428201	ENSGALG00000000364	22	NC_006109.5	1287516	1298028	+	30.5948	-1.19015	0.376152	-2.83087	0.00464215	0.0367596
gene24076	PPP1R12C	---	protein phosphatase 1 regulatory subunit 12C	107049646	---	Un	NW_020110163.1	61608	67821	-	1361.68	-1.1916	0.310173	-3.80401	0.000142374	0.00373158
gene15938	PPP2R1A	---	protein phosphatase 2 scaffold alpha	107050599	---	15	NC_006102.5	251220	258349	+	3952.26	-1.19254	0.280822	-4.22944	2.3427e-05	0.00114829
gene16836	CERCAM	---	cerebral endothelial cell adhesion molecule	427768	ENSGALG00000004986	17	NC_006104.5	5306094	5316091	-	226.656	-1.19317	0.309348	-3.75827	0.000171089	0.00410516
gene13779	SEMA4B	---	semaphorin 4B	415582	ENSGALG00000008297	10	NC_006097.5	20469971	20482802	+	523.766	-1.19325	0.316131	-3.74685	0.000179072	0.00426009
gene18182	PPDPF	C20H20ORF149	pancreatic progenitor cell differentiation and proliferation factor	419245	ENSGALG00000005849	20	NC_006107.5	9020800	9023107	-	1086.4	-1.19506	0.292919	-4.03877	5.37314e-05	0.0019697
gene3098	CHRDL2	---	chordin like 2	419054	---	1	NC_006088.5	195926251	195964081	-	39.6932	-1.19608	0.353074	-3.22511	0.00125924	0.015976
gene7381	SRPX2	---	sushi repeat containing protein X-linked 2	422261	---	4	NC_006091.5	5170332	5176618	-	28.9826	-1.1964	0.307251	-3.78149	0.000155896	0.00393807
gene5112	HGH1	---	HGH1 homolog	107050713	---	2	NC_006089.5	130645062	130659338	-	135.818	-1.19658	0.402793	-3.63264	0.000280535	0.00576491
gene41	LOC112532971	---	C-Jun-amino-terminal kinase-interacting protein 2-like	112532971	---	1	NC_006088.5	729153	733686	+	11.0537	-1.19659	0.403339	-3.04924	0.00229419	0.0236304
gene17191	MXRA7	---	matrix remodeling associated 7	769894	ENSGALG00000001805	18	NC_006105.5	4256473	4282024	+	380.207	-1.197	0.365417	-3.1783	0.00148143	0.0179011
gene12874	HRASLS	---	HRAS like suppressor	424903	ENSGALG00000007193	9	NC_006096.5	13303064	13305892	-	70.3922	-1.19703	0.327681	-3.62771	0.000285948	0.00584031
gene21254	S1PR2	---	sphingosine-1-phosphate receptor 2	100857976	---	30	NC_028739.2	977267	984309	+	433.068	-1.19755	0.247665	-4.79773	1.60471e-06	0.000200576
gene14495	ASPN	BGN	asporin	415954	ENSGALG00000004722	12	NC_006099.5	3792200	3806895	+	289.518	-1.19778	0.349168	-3.29433	0.000986578	0.0135159
gene12804	DNER	---	delta/notch like EGF repeat containing	424786	ENSGALG00000002958	9	NC_006096.5	10091505	10198406	-	27.825	-1.19892	0.38062	-3.01206	0.00259479	0.0254733
gene8531	NKX3-2	BAPX1, NKX-3.2	NK3 homeobox 2	373932	---	4	NC_006091.5	77421691	77423639	+	19.8864	-1.19925	0.385271	-2.78963	0.00527688	0.0400259
gene9021	BBOX1	---	gamma-butyrobetaine hydroxylase 1	426932	ENSGALG00000013297	5	NC_006092.5	3749189	3784248	+	48.2382	-1.19964	0.400583	-2.69449	0.00704968	0.0481321
gene5168	NOV	---	nephroblastoma overexpressed	396204	ENSGALG00000038364	2	NC_006089.5	136482292	136487584	+	237.062	-1.20029	0.310341	-3.81923	0.000133867	0.00361197
gene22084	LOC107050028	---	adenylate cyclase type 6-like	107050028	---	33	NC_008465.4	3371170	3389390	-	354.769	-1.20087	0.27474	-4.32867	1.50009e-05	0.000844719
gene20469	ITGA2B	---	integrin alpha 2b	101749783	---	27	NC_006114.5	3941663	3960173	+	22.5078	-1.2019	0.394904	-3.10545	0.00189988	0.0207833
gene20257	CLN3	---	CLN3 battenin	101750092	---	26	NC_006113.5	5404950	5424104	+	220.695	-1.20217	0.350403	-3.40769	0.00065516	0.0101196
gene10993	JAKMIP3	C6H10ORF39	Janus kinase and microtubule interacting protein 3	428991	---	6	NC_006093.5	35766555	35824856	+	6.57239	-1.20255	0.388522	-2.79961	0.00511648	0.0391819
gene8671	REEP1	---	receptor accessory protein 1	771776	---	4	NC_006091.5	85496173	85557915	-	274.349	-1.20303	0.344578	-3.45278	0.000554835	0.0090911
gene19975	PHLDA3	---	pleckstrin homology like domain family A member 3	100859283	---	26	NC_006113.5	784125	785678	+	45.374	-1.20314	0.319943	-3.66924	0.000243275	0.0052506
gene18252	ID1	---	inhibitor of DNA binding 1 HLH protein	395282	ENSGALG00000034661	20	NC_006107.5	10007180	10007921	+	87.1736	-1.20351	0.401956	-3.44132	0.000578891	0.00932237
gene18215	TNFRSF6B	DCR3	TNF receptor superfamily member 6B	395096	ENSGALG00000006106	20	NC_006107.5	9650494	9655449	-	658.961	-1.20514	0.354263	-3.30506	0.000949546	0.0131355
gene17330	FAM20A	---	FAM20A golgi associated secretory pathway pseudokinase	417439	---	18	NC_006105.5	7870916	7880414	-	248.573	-1.20522	0.294338	-4.03194	5.53175e-05	0.00198811
gene5115	LOC101751687	---	putative uncharacterized protein FLJ22184-like	101751687	---	2	NC_006089.5	130680336	130712492	+	661.899	-1.20532	0.317302	-3.79062	0.000150269	0.00385997
gene21192	MECP2	ARBP	methyl-CpG binding protein 2	112530992	---	30	NC_028739.2	360508	372669	-	302.143	-1.20567	0.372699	-3.2805	0.00103624	0.0139621
gene11506	TNS1	TNS	tensin 1	396439	ENSGALG00000041013	7	NC_006094.5	22605540	22646145	+	1555.38	-1.20581	0.319872	-3.69135	0.000223068	0.004968
gene21095	LOC112530443	---	translation initiation factor IF-2-like	112530443	---	28	NC_006115.5	4053708	4055686	+	8.99634	-1.2064	0.395042	-2.92372	0.00345876	0.0303602
gene736	APOLD1	---	apolipoprotein L domain containing 1	769889	ENSGALG00000011784	1	NC_006088.5	48189928	48194915	+	204.033	-1.20728	0.365022	-3.2141	0.00130853	0.0163668
gene19779	HAX1	---	HCLS1 associated protein X-1	107055138	---	25	NC_006112.4	2911667	2913526	+	672.412	-1.20792	0.357057	-3.37479	0.00073872	0.0109974
gene8979	SYT12	---	synaptotagmin 12	422998	ENSGALG00000004306	5	NC_006092.5	1709714	1716080	-	141.372	-1.20868	0.321735	-3.74602	0.000179664	0.0042681
gene18435	PLEKHG5	---	pleckstrin homology and RhoGEF domain containing G5	426013	ENSGALG00000027476	21	NC_006108.5	589367	602539	+	423.377	-1.20872	0.314094	-3.77751	0.000158404	0.00398341
gene11401	SCN9A	---	sodium voltage-gated channel alpha 9	395946	ENSGALG00000027793	7	NC_006094.5	19484158	19544495	+	141.16	-1.21054	0.311692	-3.76606	0.000165843	0.00407232
gene11838	PHGDH	---	phosphoglycerate dehydrogenase	424381	ENSGALG00000002988	8	NC_006095.5	4633297	4636633	-	16.3798	-1.21066	0.399353	-2.94474	0.00323228	0.0292445
gene695	OC3	---	osteocalcin-like protein OC3	417943	ENSGALG00000028560	1	NC_006088.5	48037629	48043551	+	173.489	-1.21068	0.402619	-2.70182	0.00689607	0.0476376
gene7169	EDA2R	---	ectodysplasin A2 receptor	422166	ENSGALG00000031094	4	NC_006091.5	382939	391887	-	31.5486	-1.21209	0.352513	-3.35343	0.000798176	0.0115639
gene7294	GJB1	CX32	gap junction protein beta 1	378797	ENSGALG00000005541	4	NC_006091.5	2316357	2318810	-	3.96561	-1.21232	0.341406	-2.70396	0.0068518	0.0474582
gene4581	CCDC102B	---	coiled-coil domain containing 102B	100859046	ENSGALG00000019509	2	NC_006089.5	94071946	94203332	-	11.4283	-1.21286	0.366627	-2.86053	0.00422931	0.034368
gene6824	SOX11	---	SRY-box 11	396104	---	3	NC_006090.5	94540125	94542103	+	15.8959	-1.21338	0.391185	-3.00415	0.00266322	0.0258872
gene19766	LOC107055114	---	E3 SUMO-protein ligase PIAS3-like	107055114	---	25	NC_006112.4	2811539	2829102	+	280.404	-1.21514	0.342921	-3.53294	0.000410966	0.0074525
gene21181	SUV39H1	---	suppressor of variegation 3-9 homolog 1	100857640	ENSGALG00000031839	30	NC_028739.2	281258	284571	-	1740.47	-1.21516	0.371158	-3.30491	0.000950068	0.0131355
gene21110	LOC425795	enc3	ectoderm-neural cortex protein 1-like	425795	ENSGALG00000027696	28	NC_006115.5	4163209	4166742	+	212.547	-1.21578	0.267729	-4.5312	5.865e-06	0.000472245
gene14245	ZFPM1	---	zinc finger protein FOG family member 1	415835	ENSGALG00000006099	11	NC_006098.5	18340545	18369806	+	138.343	-1.2159	0.284453	-4.23966	2.23855e-05	0.00112925
gene4621	LOC101751084	---	uncharacterized ncRNA	101751084	---	2	NC_006089.5	98078963	98108425	+	21.3399	-1.2167	0.377521	-3.20818	0.00133578	0.0166085
gene20696	KRT20	KRT40	keratin 20	420045	ENSGALG00000019716	27	NC_006114.5	7336035	7340148	-	463.322	-1.21677	0.378698	-3.07521	0.00210357	0.0223261
gene724	HIST1H101	---	histone cluster 1 H1.01	417954	ENSGALG00000031874	1	NC_006088.5	48151569	48152228	+	298.248	-1.21795	0.286741	-4.19093	2.77819e-05	0.00126438
gene6959	AGBL5	---	ATP/GTP binding protein like 5	770678	---	3	NC_006090.5	104451435	104459909	+	446.728	-1.21806	0.335435	-3.60417	0.000313147	0.00613039
gene10059	RTN1	---	reticulon 1	378791	ENSGALG00000012006	5	NC_006092.5	54848750	54966049	+	123.781	-1.21807	0.335429	-3.53627	0.000405825	0.00738383
gene16351	CASTOR1	GATSL3	cytosolic arginine sensor for mTORC1 1	770898	ENSGALG00000007964	15	NC_006102.5	11135974	11140342	+	78.8774	-1.21886	0.298353	-4.04922	5.13883e-05	0.00192351
gene13330	CYP11A1	---	cytochrome P450 family 11 subfamily A member 1	414838	ENSGALG00000034982	10	NC_006097.5	3014291	3018506	+	29.4137	-1.22044	0.353325	-3.34665	0.000817942	0.0117505
gene20754	WNK4	---	WNK lysine deficient protein kinase 4	777580	ENSGALG00000032191	27	NC_006114.5	7858423	7870036	+	82.9116	-1.22226	0.337777	-3.51943	0.000432479	0.0077467
gene22268	OTUB1	---	OTU deubiquitinase ubiquitin aldehyde binding 1	777320	ENSGALG00000038229	33	NC_008465.4	6295436	6300594	-	1846.78	-1.22294	0.323153	-3.76095	0.000169266	0.00409129
gene21184	TFE3	---	transcription factor binding to IGHM enhancer 3	107049522	---	30	NC_028739.2	295479	299673	-	204.4	-1.22331	0.313576	-3.85269	0.000116829	0.00329958
gene1519	B3GAT1L	---	beta-1,3-glucuronyltransferase 1-like	408180	ENSGALG00000015075	1	NC_006088.5	81425005	81452448	-	63.7045	-1.22355	0.329046	-3.70279	0.000213241	0.00481964
gene8861	RAD9A	RAD9	RAD9 checkpoint clamp component A	404777	ENSGALG00000036642	5	NC_006092.5	200137	202400	+	601.325	-1.22397	0.349018	-3.49466	0.000474673	0.00822964
gene19661	LOC107051565	---	LIX1-like protein	107051565	---	25	NC_006112.4	1965358	1985187	+	645.028	-1.22518	0.287732	-4.22367	2.40353e-05	0.00116349
gene21197	ACP5	---	acid phosphatase 5 tartrate resistant	107057619	ENSGALG00000032854	30	NC_028739.2	396875	399988	-	977.524	-1.22552	0.402624	-3.81944	0.000133753	0.00361197
gene24043	LOC112531303	---	putative transcription factor Ovo-like 1	112531303	---	Un	NW_020110162.1	32504	40460	+	79.0064	-1.22585	0.36519	-3.43428	0.000594119	0.00946747
gene22300	TAF6L	---	TATA-box binding protein associated factor 6 like	100857185	---	33	NC_008465.4	6538092	6543421	-	485.191	-1.22661	0.329702	-3.70655	0.000210098	0.00477438
gene16235	LRRC75B	C15H22ORF36, FAM211B	leucine rich repeat containing 75B	769750	ENSGALG00000006588	15	NC_006102.5	8693400	8706698	+	11.2803	-1.22684	0.38941	-2.87399	0.00405316	0.0334667
gene18136	CDH4	---	cadherin 4	419222	ENSGALG00000005102	20	NC_006107.5	7236143	7650778	+	21.8835	-1.22701	0.38208	-3.14241	0.00167564	0.0191692
gene11481	WNT10A	---	Wnt family member 10A	429040	ENSGALG00000011355	7	NC_006094.5	22386125	22397365	-	106.099	-1.22704	0.399322	-3.5516	0.000382901	0.00707817
gene16370	EMID1	PELP1	EMI domain containing 1	100859612	---	15	NC_006102.5	11457922	11467355	-	42.352	-1.22808	0.398998	-3.14063	0.00168587	0.0192599
gene19225	FAM229A	---	family with sequence similarity 229 member A	101752220	---	23	NC_006110.5	5339720	5340718	-	4.55672	-1.2284	0.400423	-2.95213	0.00315592	0.0288104
gene5923	LOC100858253	---	uncharacterized ncRNA	100858253	---	3	NC_006090.5	30417006	30417805	+	12.0148	-1.2285	0.391813	-3.17342	0.00150653	0.018152
gene11935	ASTN1	---	astrotactin 1	429070	ENSGALG00000004472	8	NC_006095.5	7112538	7154303	+	11.6729	-1.2286	0.39135	-2.87306	0.00406518	0.0335058
gene22826	RAB3C	---	RAB3C member RAS oncogene family	770370	ENSGALG00000014726	Z	NC_006127.5	18071345	18215924	+	43.3857	-1.22868	0.393584	-3.04891	0.00229676	0.0236355
gene17577	CLDN3	---	claudin 3	374029	ENSGALG00000022557	19	NC_006106.5	855484	857198	-	1078.25	-1.22937	0.326536	-3.73316	0.00018909	0.00445061
gene14683	NDUFAF3	---	NADH:ubiquinone oxidoreductase complex assembly factor 3	107054424	---	12	NC_006099.5	12042640	12044116	-	540.988	-1.22959	0.399826	-3.42526	0.00061421	0.0096849
gene18839	FGFR1	---	fibroblast growth factor receptor 1	396516	ENSGALG00000039786	22	NC_006109.5	2646704	2665806	-	464.702	-1.23019	0.293651	-4.16097	3.16897e-05	0.00138937
gene18942	CAPG	---	capping actin protein gelsolin like	431244	---	22	NC_006109.5	5281027	5285280	+	1052.2	-1.23214	0.300834	-4.01244	6.00943e-05	0.00209679
gene21780	HNRNPUL1	---	heterogeneous nuclear ribonucleoprotein U like 1	776596	ENSGALG00000042287	32	NC_006119.4	288580	301721	-	3065.98	-1.23429	0.318759	-3.85931	0.00011371	0.0032554
gene19771	JTB	---	jumping translocation breakpoint	770053	---	25	NC_006112.4	2842342	2843736	-	1114.27	-1.23449	0.402131	-3.45744	0.000545331	0.00899822
gene11820	UAP1	---	UDP-N-acetylglucosamine pyrophosphorylase 1	424368	ENSGALG00000002725	8	NC_006095.5	4202478	4207228	-	531.832	-1.23639	0.274161	-4.43082	9.38764e-06	0.000633969
gene19077	LOC419584	---	discoidin CUB and LCCL domain-containing protein 1-like	419584	ENSGALG00000029066	23	NC_006110.5	2405445	2412369	+	324.059	-1.23662	0.29594	-4.13196	3.59686e-05	0.00151066
gene19861	LOC107051524	---	DENN domain-containing protein 4B-like	107051524	---	25	NC_006112.4	3441684	3453720	-	962.39	-1.23665	0.381052	-3.31509	0.000916123	0.0128074
gene22194	KRT18	---	keratin 18	101749333	ENSGALG00000030002	33	NC_008465.4	5401131	5408440	+	538.288	-1.2367	0.375462	-3.03608	0.00239673	0.024181
gene22409	LOC112530930	---	uncharacterized ncRNA	112530930	---	33	NC_008465.4	7399840	7400566	+	312.779	-1.23829	0.347021	-3.56073	0.000369825	0.00688968
gene17137	USP43	---	ubiquitin specific peptidase 43	101751148	---	18	NC_006105.5	2202717	2210826	+	150.391	-1.23898	0.324543	-3.71906	0.000199963	0.00463848
gene8924	NDUFV1	---	NADH:ubiquinone oxidoreductase V1	430210	ENSGALG00000042809	5	NC_006092.5	642942	645682	-	2690.11	-1.23937	0.294301	-4.18734	2.82248e-05	0.00128106
gene3293	MRPL55	---	mitochondrial ribosomal protein L55	100858219	---	2	NC_006089.5	2441007	2443404	+	395.444	-1.23965	0.379943	-3.30617	0.00094581	0.0131129
gene4571	CBLN2	---	cerebellin 2 precursor	421019	ENSGALG00000028682	2	NC_006089.5	92619324	92624933	+	3.07213	-1.23966	0.285082	-20.5601	6.25177e-94	1.04705e-89
gene4232	ELOVL2	---	ELOVL fatty acid elongase 2	420858	ENSGALG00000012748	2	NC_006089.5	63142204	63183618	+	6.45468	-1.23967	0.40074	-2.9422	0.00325894	0.0294077
gene961	STAB2	---	stabilin 2	418089	---	1	NC_006088.5	54769157	54844868	-	34.5427	-1.23993	0.389486	-2.91936	0.00350749	0.0306115
gene7010	SCARA3	---	scavenger receptor class A member 3	771117	ENSGALG00000026651	3	NC_006090.5	105147877	105148976	-	40.431	-1.24013	0.358179	-3.3796	0.000725916	0.0108647
gene6972	CAD	---	carbamoyl-phosphate synthetase 2 aspartate transcarbamylase and dihydroorotase	428659	---	3	NC_006090.5	104489792	104502094	+	2771.05	-1.2412	0.283076	-4.37221	1.22993e-05	0.000751781
gene15641	LOC101750925	---	mucin-5AC-like	101750925	---	14	NC_006101.5	7270521	7276568	-	25.0029	-1.2412	0.386419	-3.09806	0.00194793	0.021143
gene9096	MRVI1	---	murine retrovirus integration site 1 homolog	423037	ENSGALG00000005632	5	NC_006092.5	9075220	9147254	+	421.891	-1.24221	0.382254	-3.15121	0.00162597	0.0189241
gene22162	POU6F1	---	POU class 6 homeobox 1	107049477	---	33	NC_008465.4	4998631	5016282	-	20.7224	-1.24287	0.389464	-3.08317	0.00204807	0.0219456
gene20241	CHIA-M31	---	chitinase-M31 acidic	419931	ENSGALG00000003519	26	NC_006113.5	5081006	5085690	-	9.16317	-1.24292	0.394982	-2.98116	0.00287156	0.0270793
gene9741	JDP2	JUNDM2	Jun dimerization protein 2	423363	ENSGALG00000010322	5	NC_006092.5	38465822	38481231	+	377.692	-1.24354	0.340695	-3.49636	0.000471644	0.00819812
gene11818	DDR2	---	discoidin domain receptor tyrosine kinase 2	396404	ENSGALG00000039322	8	NC_006095.5	4193342	4201540	-	153.659	-1.24451	0.289425	-4.16135	3.16377e-05	0.00138937
gene19630	LAMTOR2	---	late endosomal/lysosomal adaptor MAPK and MTOR activator 2	100859842	ENSGALG00000029881	25	NC_006112.4	1550742	1553389	+	697.469	-1.24458	0.332187	-3.72733	0.000193517	0.00452657
gene18884	ARID5A	---	AT rich interactive domain 5A (MRF1-like)	101749459	ENSGALG00000039206	22	NC_006109.5	3785887	3793380	-	479.314	-1.24463	0.283834	-4.34876	1.3691e-05	0.000804921
gene14200	WFDC1	PS20	WAP four-disulfide core domain 1	395238	ENSGALG00000005503	11	NC_006098.5	16725683	16738297	+	133.312	-1.24519	0.385722	-3.10111	0.00192799	0.0209948
gene14422	UBA7	UBE1, UBE1L	ubiquitin-like modifier activating enzyme 7	395178	ENSGALG00000036263	12	NC_006099.5	2849850	2856622	-	736.61	-1.2463	0.321266	-3.85398	0.000116211	0.00329323
gene21224	SYDE1	---	synapse defective Rho GTPase homolog 1	429892	---	30	NC_028739.2	706023	714019	-	154.099	-1.24702	0.311283	-3.95051	7.79852e-05	0.00247367
gene22343	BAZ2A	---	bromodomain adjacent to zinc finger domain 2A	101747779	ENSGALG00000029588	33	NC_008465.4	6898632	6912448	+	2378.3	-1.24704	0.31798	-3.90554	9.40161e-05	0.00283198
gene20858	LOC100858579	---	granzyme G-like	100858579	---	28	NC_006115.5	1371015	1374844	-	46.9793	-1.24749	0.372353	-3.33376	0.000856803	0.0121608
gene6586	FHL5	---	four and a half LIM domains 5	421803	ENSGALG00000015573	3	NC_006090.5	72780192	72808111	-	82.1762	-1.24815	0.358602	-3.51527	0.000439311	0.00782721
gene6912	RHOB	---	ras homolog family member B	395734	ENSGALG00000016485	3	NC_006090.5	101681373	101683700	+	1382.58	-1.2483	0.288852	-4.31146	1.62183e-05	0.000899419
gene6967	SLC5A6	---	solute carrier family 5 member 6	100857231	---	3	NC_006090.5	104480220	104484822	-	520.202	-1.24909	0.314772	-3.93992	8.15089e-05	0.00254211
gene14287	CDH3	K-CAM	cadherin 3	414845	---	11	NC_006098.5	18864168	18869882	+	1112.45	-1.25007	0.28553	-4.33531	1.45557e-05	0.000840618
gene17786	MYO18A	---	myosin XVIIIA	417581	ENSGALG00000003741	19	NC_006106.5	6077179	6106786	-	1494.98	-1.25023	0.254016	-4.85893	1.18022e-06	0.000170399
gene6976	DNAJC5G	---	DnaJ heat shock protein family (Hsp40) member C5 gamma	107053152	ENSGALG00000034137	3	NC_006090.5	104511657	104520892	-	145.129	-1.25028	0.346289	-3.56945	0.000357728	0.00673171
gene10272	CHAT	---	choline O-acetyltransferase	395314	ENSGALG00000002289	6	NC_006093.5	3647190	3684340	-	5.28251	-1.25164	0.381173	-2.74978	0.0059635	0.0432179
gene3892	COL6A6	---	collagen type VI alpha 6 chain	428448	---	2	NC_006089.5	41486745	41538740	+	142.113	-1.25199	0.38141	-3.21937	0.00128472	0.0161297
gene6951	ZNF513	---	zinc finger protein 513	421989	---	3	NC_006090.5	104426528	104430677	+	643.796	-1.25199	0.349489	-3.57791	0.000346349	0.00658417
gene12867	LRRC15	---	leucine rich repeat containing 15	768899	---	9	NC_006096.5	13058695	13082760	+	159.433	-1.25257	0.322482	-3.85832	0.000114168	0.00326195
gene19768	LOC112530289	---	DNA-directed RNA polymerase III RPC3-like	112530289	---	25	NC_006112.4	2830441	2834770	-	99.5492	-1.25297	0.325752	-3.8215	0.000132641	0.00360045
gene17363	GPR142	KIF19	G protein-coupled receptor 142	112530026	---	18	NC_006105.5	9124294	9129250	+	15.0594	-1.2531	0.385472	-3.28184	0.00103134	0.0139297
gene19669	LOC107051301	---	uncharacterized pseudogene	107051301	---	25	NC_006112.4	2095867	2109675	+	178.147	-1.25317	0.325191	-3.81877	0.000134117	0.00361197
gene14426	DAG1	---	dystroglycan 1	100049058	---	12	NC_006099.5	2863142	2901306	-	931.097	-1.25335	0.264749	-4.68911	2.74396e-06	0.000276639
gene846	MAFF	---	MAF bZIP transcription factor F	395519	ENSGALG00000012277	1	NC_006088.5	50976154	50979173	-	325.943	-1.25363	0.329772	-3.75162	0.000175692	0.00420357
gene20251	PRELP	---	proline and arginine rich end leucine rich repeat protein	419933	ENSGALG00000034456	26	NC_006113.5	5163600	5174496	+	633.022	-1.25396	0.280175	-4.39189	1.1237e-05	0.00070486
gene7479	LOC101749773	---	Krueppel-like factor 8-like	101749773	---	4	NC_006091.5	11462281	11467923	-	513.774	-1.25459	0.36045	-3.49623	0.000471876	0.00819812
gene6685	FILIP1	---	filamin A interacting protein 1	421860	ENSGALG00000039001	3	NC_006090.5	80663835	80766330	+	212.462	-1.25632	0.388221	-3.09077	0.00199639	0.0215435
gene8190	SYNPO2	---	synaptopodin 2	428768	ENSGALG00000011994	4	NC_006091.5	54812245	54904004	-	728.288	-1.25668	0.401593	-2.68105	0.00733926	0.0493646
gene20473	TMEM98	---	transmembrane protein 98	101747287	---	27	NC_006114.5	3980983	3986795	-	168.055	-1.25671	0.290689	-4.26336	2.0138e-05	0.00107123
gene3143	LOC107052467	---	ecto-ADP-ribosyltransferase 5-like	107052467	---	1	NC_006088.5	197028542	197030785	-	273.302	-1.25796	0.378662	-3.4828	0.000496203	0.00846307
gene14795	BHLHE40	BHLHB2	basic helix-loop-helix family member e40	416108	ENSGALG00000008308	12	NC_006099.5	18986975	18991321	+	1782.08	-1.25823	0.241894	-5.16988	2.34248e-07	5.44887e-05
gene22282	EEF1G	---	eukaryotic translation elongation factor 1 gamma	112530947	---	33	NC_008465.4	6390246	6399293	+	526.257	-1.25833	0.348356	-3.59791	0.000320784	0.00623258
gene5849	SIX2	---	SIX homeobox 2	724086	ENSGALG00000023303	3	NC_006090.5	26002837	26005894	-	186.903	-1.25858	0.353491	-3.50176	0.000462192	0.00811326
gene18302	SNX21	---	sorting nexin family member 21	419302	---	20	NC_006107.5	10513860	10516159	+	114.67	-1.25881	0.335785	-3.67641	0.000236535	0.0051448
gene15928	CFP	---	complement factor properdin	112533495	---	15	NC_006102.5	37039	69404	+	60.7496	-1.25898	0.399688	-3.15093	0.00162753	0.0189291
gene21099	LOC107055358	---	proline-rich receptor-like protein kinase PERK2	107055358	---	28	NC_006115.5	4079280	4082415	+	106.304	-1.25958	0.372116	-3.30387	0.000953588	0.0131554
gene19069	ASAP3	---	ArfGAP with SH3 domain ankyrin repeat and PH domain 3	429809	---	23	NC_006110.5	2335898	2352556	-	499.408	-1.2597	0.305479	-4.00732	6.14126e-05	0.00212948
gene3214	TMUB1	---	transmembrane and ubiquitin like domain containing 1	431107	ENSGALG00000036361	2	NC_006089.5	304395	306482	+	733.424	-1.26329	0.395099	-3.34661	0.000818071	0.0117505
gene17008	KCNT1	SLACK	potassium sodium-activated channel subfamily T member 1	395248	ENSGALG00000001645	17	NC_006104.5	8509305	8565970	-	16.5607	-1.26394	0.350442	-3.40872	0.000652696	0.0101123
gene6026	LOC112532110	---	uncharacterized ncRNA	112532110	---	3	NC_006090.5	35740404	35746832	-	19.3344	-1.26439	0.403264	-3.01279	0.0025886	0.0254574
gene20851	UNC13A	---	unc-13 homolog A	430487	ENSGALG00000041371	28	NC_006115.5	1263317	1290404	+	3.5255	-1.26472	0.377979	-2.77593	0.00550439	0.040954
gene16650	CENPA	---	centromere protein A	100113359	ENSGALG00000037735	16	NC_006103.5	2624745	2626354	+	372.834	-1.26581	0.366737	-3.47572	0.000509475	0.00858862
gene19236	KIAA1522	---	KIAA1522	419665	---	23	NC_006110.5	5392642	5412759	+	1061.58	-1.26643	0.262339	-4.79987	1.58772e-06	0.000200576
gene14478	LOC112533341	---	uncharacterized ncRNA	112533341	---	12	NC_006099.5	3623190	3626165	+	13.5147	-1.26648	0.403415	-3.12889	0.00175466	0.0197893
gene19484	SCN2B	---	sodium voltage-gated channel beta 2	419776	ENSGALG00000021272	24	NC_006111.5	5454097	5458911	-	23.0374	-1.26667	0.331972	-3.62886	0.00028468	0.00583207
gene21249	LOC107050789	---	uncharacterized protein	107050789	---	30	NC_028739.2	951235	955029	+	27.7196	-1.26788	0.370328	-3.4407	0.000580219	0.00932582
gene21092	SSBP4	---	single stranded DNA binding protein 4	107055368	---	28	NC_006115.5	4037993	4047230	-	764.815	-1.26861	0.295917	-4.24939	2.1435e-05	0.00110121
gene7241	EVA1CL	---	protein eva-1 homolog C-like	422179	ENSGALG00000004734	4	NC_006091.5	1828732	1833652	+	57.4252	-1.26927	0.305349	-4.12638	3.68524e-05	0.00153916
gene21755	MED29	---	mediator complex 29	107055391	---	32	NC_006119.4	145949	147424	+	1541.95	-1.27083	0.347138	-3.64325	0.000269217	0.00560801
gene8860	CLCF1	---	cardiotrophin like cytokine factor 1	100858060	---	5	NC_006092.5	189654	200031	-	14.6078	-1.27228	0.393071	-2.91086	0.00360434	0.0310156
gene22149	LOC112530959	---	signal transducer and activator of transcription 6-like	112530959	---	33	NC_008465.4	4755591	4761034	+	566.498	-1.27326	0.369216	-3.49109	0.000481046	0.0083143
gene16312	SMTN	---	smoothelin	100858894	---	15	NC_006102.5	10245753	10276655	+	2410.19	-1.27345	0.283496	-4.46216	8.11376e-06	0.000578252
gene20005	CELSR2	---	cadherin EGF LAG seven-pass G-type receptor 2	430126	---	26	NC_006113.5	1165177	1186137	+	225.593	-1.2753	0.387409	-3.44869	0.000563318	0.00916829
gene11468	ZFAND2B	---	zinc finger AN1-type containing 2B	100858626	---	7	NC_006094.5	22238232	22241352	-	404.093	-1.27574	0.346065	-3.66923	0.000243281	0.0052506
gene12678	AMOTL2	---	angiomotin like 2	424863	---	9	NC_006096.5	4624002	4642207	+	559.516	-1.2764	0.266318	-4.74027	2.13432e-06	0.000239754
gene21222	LOC112530991	---	uncharacterized protein	112530991	---	30	NC_028739.2	679820	685111	-	6.92162	-1.27653	0.402015	-2.92603	0.00343317	0.0302466
gene14988	MZB1	---	marginal zone B and B1 cell specific protein	100859189	ENSGALG00000044427	13	NC_006100.5	3186411	3187792	+	16565.1	-1.27704	0.394528	-3.44501	0.000571046	0.00923154
gene12962	VWA5B2	---	von Willebrand factor A domain containing 5B2	424951	ENSGALG00000028294	9	NC_006096.5	16012578	16021658	+	146.957	-1.27916	0.353594	-3.58156	0.000341549	0.00653745
gene22329	NAB2	---	NGFI-A binding protein 2	100873158	---	33	NC_008465.4	6827536	6841084	-	257.556	-1.28053	0.392439	-3.43735	0.000587434	0.00938773
gene13590	HAPLN3	---	hyaluronan and proteoglycan link protein 3	415495	ENSGALG00000021135	10	NC_006097.5	13484150	13488086	+	97.4704	-1.28149	0.321288	-3.89513	9.81465e-05	0.00290931
gene8854	ANKRD13D	---	ankyrin repeat domain 13D	107049270	ENSGALG00000042297	5	NC_006092.5	168038	172625	+	355.473	-1.2824	0.32866	-3.85613	0.000115196	0.00327555
gene19062	LOC100858796	---	sestrin-2-like	100858796	---	23	NC_006110.5	2253478	2261046	+	154.63	-1.28442	0.312556	-4.00886	6.10117e-05	0.00211997
gene8843	ATP6V1B1	---	ATPase H+ transporting V1 B1	107049680	---	4	NC_006091.5	91285415	91307226	-	28.949	-1.28657	0.315342	-4.03517	5.45633e-05	0.00197038
gene12100	LOC101750929	---	uncharacterized ncRNA	101750929	---	8	NC_006095.5	16132618	16197693	-	17.9903	-1.28694	0.382216	-3.35779	0.000785677	0.0114441
gene16340	GAL3ST1	---	galactose-3-O-sulfotransferase 1	417006	ENSGALG00000007781	15	NC_006102.5	11079237	11084692	+	16.6292	-1.28707	0.393736	-3.25888	0.00111854	0.0147274
gene19914	DUSP23	---	dual specificity phosphatase 23	100858873	---	25	NC_006112.4	3864149	3866955	+	456.366	-1.28764	0.352707	-3.65181	0.000260403	0.00549965
gene20552	KCNJ9	---	potassium inwardly-rectifying channel subfamily J member 9	429785	ENSGALG00000009935	27	NC_006114.5	5863877	5871791	-	16.9815	-1.28791	0.380157	-3.19032	0.00142116	0.0173228
gene11199	PLCL1	---	phospholipase C like 1	424060	ENSGALG00000008113	7	NC_006094.5	10319183	10507744	-	33.3524	-1.28851	0.370963	-3.24107	0.00119084	0.0154247
gene993	AKR1D1	---	aldo-keto reductase family 1 member D1	418107	ENSGALG00000012834	1	NC_006088.5	56550520	56584579	+	348.839	-1.28854	0.305714	-4.09097	4.2957e-05	0.00170162
gene23227	ADAMTS19	---	ADAM metallopeptidase with thrombospondin type 1 motif 19	415600	ENSGALG00000000151	Z	NC_006127.5	45408971	45570589	-	83.3536	-1.2895	0.400496	-2.998	0.00271757	0.0262177
gene18396	CEBPB	NF-M	CCAAT enhancer binding protein beta	396185	ENSGALG00000008014	20	NC_006107.5	13708222	13709555	-	537.054	-1.2895	0.381029	-3.28636	0.00101489	0.0137631
gene11083	MT	---	methyltransferase	424014	ENSGALG00000042073	7	NC_006094.5	4565438	4568108	+	50.5359	-1.28983	0.329129	-3.86052	0.000113147	0.00324485
gene18944	TCF7L1	TCF3	transcription factor 7 like 1	395230	---	22	NC_006109.5	5292024	5308220	+	105.159	-1.28994	0.334189	-3.77521	0.000159871	0.0039963
gene8085	CLDN23	---	claudin 23	428756	ENSGALG00000042123	4	NC_006091.5	49580403	49581541	-	51.0176	-1.29025	0.325221	-3.90741	9.32897e-05	0.00282535
gene1060	WNT5B	---	Wnt family member 5B	418154	ENSGALG00000012998	1	NC_006088.5	60852694	60918508	+	67.6816	-1.29069	0.350935	-3.60495	0.000312216	0.00613011
gene11457	DES	---	desmin	395906	ENSGALG00000011306	7	NC_006094.5	22170617	22175089	-	4927.4	-1.29085	0.402252	-2.69155	0.00711216	0.0483223
gene5109	ZFPM2	---	zinc finger protein FOG family member 2	420269	ENSGALG00000040079	2	NC_006089.5	130175682	130484275	+	27.9659	-1.2912	0.362768	-3.441	0.000579578	0.00932446
gene21036	ANKLE1	---	ankyrin repeat and LEM domain containing 1	100857739	---	28	NC_006115.5	3487510	3491495	+	636.762	-1.29143	0.350958	-3.68147	0.000231889	0.00507007
gene21428	LOC112531081	---	immunoglobulin heavy variable 3-64D-like	112531081	---	31	NC_028740.2	2393258	2393735	-	11.1457	-1.29188	0.402973	-3.94152	8.09676e-05	0.00253196
gene73	SCO2	---	SCO2 cytochrome C oxidase assembly protein	429671	---	1	NC_006088.5	1300790	1302076	-	317.698	-1.29215	0.361247	-3.59398	0.000325665	0.00631278
gene18698	CELA3B	CELA3L	chymotrypsin like elastase family member 3B	100857116	ENSGALG00000027189	21	NC_006108.5	6534725	6538333	-	3.41672	-1.29378	0.398196	-2.82528	0.00472396	0.0371766
gene12108	COL24A1	---	collagen type XXIV alpha 1 chain	424526	---	8	NC_006095.5	16434416	16551013	+	8.83494	-1.29405	0.40202	-2.95138	0.0031636	0.0288427
gene22246	LOC112530905	---	TBC1 domain family member 10B-like	112530905	---	33	NC_008465.4	6060827	6079218	-	124.41	-1.29427	0.37417	-3.52425	0.000424683	0.00764272
gene21679	PPP1R15A	---	protein phosphatase 1 regulatory 15A	107049468	---	31	NC_028740.2	5604802	5606074	+	435.3	-1.29475	0.297039	-4.265	1.99902e-05	0.00106964
gene22406	SP1	---	Sp1 transcription factor	395303	ENSGALG00000035487	33	NC_008465.4	7377031	7390619	+	3725.66	-1.29631	0.306134	-4.20881	2.56718e-05	0.00121113
gene8879	TMEM132A	---	transmembrane protein 132A	107053338	---	5	NC_006092.5	276565	281666	+	200.697	-1.29631	0.385114	-3.38716	0.000706209	0.0106662
gene10805	SORCS1	---	sortilin related VPS10 domain containing receptor 1	423885	ENSGALG00000008465	6	NC_006093.5	26081372	26519466	-	15.7482	-1.29729	0.390145	-3.14041	0.00168714	0.0192613
gene22411	LOC101750513	---	mitogen-activated protein kinase kinase kinase 12-like	101750513	---	33	NC_008465.4	7416121	7425886	-	37.7386	-1.29764	0.339039	-3.68922	0.000224942	0.00499646
gene23178	LOC112530576	---	uncharacterized protein	112530576	---	Z	NC_006127.5	41845198	41850087	+	43.2622	-1.29815	0.29794	-4.34567	1.38854e-05	0.000810288
gene14849	PORCN	---	porcupine	107050792	---	13	NC_006100.5	625252	668873	+	136.196	-1.29973	0.366949	-3.55408	0.000379305	0.00701945
gene21392	LOC112531022	---	uncharacterized protein	112531022	---	31	NC_028740.2	1901458	1933445	-	111.526	-1.29994	0.385621	-3.495	0.000474056	0.00822744
gene13839	CCDC102A	---	coiled-coil domain containing 102A	427528	ENSGALG00000029999	11	NC_006098.5	549312	555118	+	315.154	-1.30004	0.287418	-4.46914	7.85346e-06	0.000565641
gene16828	ST6GALNAC6	---	ST6 N-acetylgalactosaminide alpha-2,6-sialyltransferase 6	425243	ENSGALG00000005298	17	NC_006104.5	5244011	5248019	+	285.665	-1.30021	0.27294	-4.70505	2.53807e-06	0.000264811
gene5227	ADCY8	---	adenylate cyclase 8	420328	ENSGALG00000030251	2	NC_006089.5	140875099	140993403	-	7.00739	-1.30048	0.402104	-2.97922	0.0028898	0.0271748
gene9450	CHST1	---	carbohydrate sulfotransferase 1	428866	---	5	NC_006092.5	24227221	24231248	+	13.5673	-1.30049	0.388844	-3.15998	0.00157781	0.01857
gene22347	TIMELESS	TIM	timeless circadian regulator	101751192	---	33	NC_008465.4	6926250	6933368	+	1524.39	-1.30144	0.306624	-4.21519	2.49563e-05	0.00119419
gene14295	PDF	---	peptide deformylase mitochondrial	112533254	---	11	NC_006098.5	18929026	18930349	-	227.652	-1.30191	0.375347	-3.5313	0.000413519	0.00748715
gene7281	F8	---	coagulation factor VIII	422199	ENSGALG00000005077	4	NC_006091.5	2144770	2164427	-	37.2408	-1.30206	0.363949	-3.43984	0.000582062	0.00934281
gene9216	LOC107053414	---	mucin-5B-like	107053414	---	5	NC_006092.5	14892165	14918236	-	54.673	-1.30207	0.397462	-3.18564	0.00144432	0.0175286
gene18436	TNFRSF25	---	TNF receptor superfamily member 25	425564	---	21	NC_006108.5	602665	606964	+	153.543	-1.30312	0.294895	-4.39794	1.09285e-05	0.000699285
gene3220	ATG9B	---	autophagy related 9B	107055991	ENSGALG00000038330	2	NC_006089.5	343922	352055	+	50.1378	-1.30335	0.382701	-3.41473	0.000638464	0.00994697
gene19740	KIRREL	---	kin of IRRE like	425302	ENSGALG00000029528	25	NC_006112.4	2487543	2507284	+	1607.14	-1.30368	0.270606	-4.76272	1.91004e-06	0.000228495
gene22240	PPP1R1A	---	protein phosphatase 1 regulatory inhibitor 1A	100857781	---	33	NC_008465.4	6011606	6021193	+	18.2058	-1.30394	0.399322	-2.99187	0.0027727	0.0265066
gene14588	COL7A1	---	collagen type VII alpha 1	427584	---	12	NC_006099.5	9473966	9498255	+	490.915	-1.30399	0.294757	-4.34866	1.36973e-05	0.000804921
gene7728	PCDH10	OLpcad	protocadherin 10	408048	ENSGALG00000009719	4	NC_006091.5	26880413	26919649	+	11.2727	-1.30405	0.40337	-2.67818	0.00740235	0.0495898
gene21231	RASAL3	---	RAS protein activator like 3	101747651	---	30	NC_028739.2	770477	784771	+	1661.45	-1.30557	0.287136	-4.51098	6.45289e-06	0.000502665
gene7253	FRMPD3	---	FERM and PDZ domain containing 3	428699	---	4	NC_006091.5	1927932	1967756	+	19.0869	-1.30568	0.395966	-2.87614	0.00402568	0.0333773
gene13800	CKMT1A	CKMT1, CKMT1B, U-MtCK	creatine kinase mitochondrial 1A	374002	ENSGALG00000008352	10	NC_006097.5	20586660	20594237	-	9.67961	-1.30652	0.402662	-3.08225	0.00205445	0.0219859
gene8808	WBP1	---	WW domain binding protein 1	107049494	ENSGALG00000037487	4	NC_006091.5	90955140	90957092	-	611.596	-1.30699	0.402118	-3.80654	0.000140925	0.0037223
gene11516	IGFBP5	---	insulin like growth factor binding protein 5	424220	ENSGALG00000011468	7	NC_006094.5	23231238	23249160	+	115.455	-1.30725	0.321088	-3.96308	7.39875e-05	0.0023968
gene18949	ADRA2B	ADRA2BL1	adrenoceptor alpha 2B	101751513	---	22	NC_006109.5	5333240	5335552	+	53.871	-1.30799	0.344363	-3.76056	0.000169534	0.00409129
gene21795	QPCTL	---	glutaminyl-peptide cyclotransferase like	425606	---	32	NC_006119.4	505364	510458	-	928.541	-1.30848	0.337851	-3.85788	0.000114377	0.00326195
gene10167	FERMT2	PLEKHC1	fermitin family member 2	423589	ENSGALG00000012425	5	NC_006092.5	58412614	58449902	-	755.171	-1.30857	0.31643	-4.01605	5.91808e-05	0.00208659
gene15544	RASD1	---	ras related dexamethasone induced 1	416507	ENSGALG00000004860	14	NC_006101.5	5183627	5185515	-	361.654	-1.30871	0.371137	-3.41947	0.000627423	0.00982982
gene3316	TNFRSF14	---	tumor necrosis factor receptor superfamily member 14	420403	---	2	NC_006089.5	3964403	3968778	+	48.4259	-1.30927	0.383044	-3.4471	0.00056664	0.00918692
gene14720	LOC107054419	---	uncharacterized ncRNA	107054419	---	12	NC_006099.5	14029485	14033022	+	44.0541	-1.31078	0.290408	-4.43353	9.27037e-06	0.000631139
gene24332	PCK2	PEPCK-M	phosphoenolpyruvate carboxykinase 2 mitochondrial	396457	---	Un	NW_020110167.1	866937	879130	+	922.18	-1.31182	0.336493	-3.88875	0.000100762	0.00294568
gene21769	SEPW1	SelW, SELENOW	selenoprotein W	100310814	ENSGALG00000032394	32	NC_006119.4	247183	248842	+	3338.78	-1.31215	0.356708	-3.68459	0.000229067	0.00503806
gene20002	LOC112530339	---	small Cajal body-specific RNA 2	112530339	---	26	NC_006113.5	1146974	1147255	+	21.1778	-1.31294	0.372543	-3.54246	0.000396406	0.00724783
gene9886	BDKRB1	---	bradykinin receptor B1	772372	ENSGALG00000020386	5	NC_006092.5	46574818	46577750	+	39.0294	-1.31347	0.395684	-2.75986	0.00578255	0.0423852
gene19783	SHE	---	Src homology 2 domain containing E	100857728	ENSGALG00000036125	25	NC_006112.4	2934698	2940119	-	146.785	-1.31427	0.351702	-3.58592	0.000335892	0.00645869
gene3644	COL28A1	---	collagen type XXVIII alpha 1 chain	420576	ENSGALG00000010259	2	NC_006089.5	24708471	24769680	-	131.304	-1.31427	0.373186	-3.49006	0.000482917	0.00832087
gene21744	ECH1	---	enoyl-CoA hydratase 1	100858352	ENSGALG00000030164	32	NC_006119.4	88931	91954	-	428.16	-1.31429	0.288233	-4.51932	6.20373e-06	0.000494763
gene18467	MMEL1	---	membrane metallo-endopeptidase-like 1	770671	ENSGALG00000001115	21	NC_006108.5	1386457	1414283	+	13.7398	-1.3144	0.39023	-3.12066	0.00180448	0.0200681
gene14675	LOC101748153	---	laminin beta-2-like	101748153	---	12	NC_006099.5	11942784	11959648	+	181.913	-1.31442	0.369884	-3.48819	0.000486307	0.00836204
gene18292	WFDC2L	---	WAP four-disulfide core domain protein 2-like	100859272	ENSGALG00000031164	20	NC_006107.5	10483742	10485233	+	188.452	-1.31445	0.321071	-4.05026	5.11603e-05	0.00192351
gene16651	CYP21A1	CYP21, CYP21A2	cytochrome P450 family 21 subfamily A polypeptide 1	429828	ENSGALG00000039742	16	NC_006103.5	2626854	2630699	+	687.633	-1.31463	0.348891	-3.76244	0.000168265	0.00408717
gene19048	SYTL1	---	synaptotagmin like 1	771987	---	23	NC_006110.5	2037711	2046628	+	1867.82	-1.3149	0.337125	-3.89017	0.000100175	0.00293823
gene9576	PLEK2	---	pleckstrin 2	423278	ENSGALG00000009562	5	NC_006092.5	29157304	29165785	-	486.679	-1.31504	0.336902	-3.80501	0.000141798	0.0037223
gene3213	LOC112531696	---	translation initiation factor IF-2-like	112531696	---	2	NC_006089.5	256691	257614	+	6.45573	-1.31541	0.401279	-3.06261	0.00219415	0.022953
gene1320	LOC112532692	---	uncharacterized protein	112532692	---	1	NC_006088.5	76004386	76007497	-	35.0663	-1.31607	0.403172	-3.98474	6.75545e-05	0.00225829
gene15816	SBK1	---	SH3 domain binding kinase 1	426442	ENSGALG00000014179	14	NC_006101.5	13337847	13351158	-	5.57005	-1.31614	0.395053	-2.98687	0.00281846	0.0267594
gene22730	GDNF	---	glial cell derived neurotrophic factor	395569	ENSGALG00000003716	Z	NC_006127.5	11724403	11745683	-	10.8259	-1.31614	0.387479	-3.03698	0.00238962	0.0241383
gene10768	SEMA4G	---	semaphorin 4G	423857	ENSGALG00000026957	6	NC_006093.5	24042620	24060706	-	380.528	-1.31635	0.319386	-4.05613	4.98934e-05	0.00188626
gene15078	ABLIM3	---	actin binding LIM protein family member 3	416201	ENSGALG00000002790	13	NC_006100.5	9262728	9297985	-	76.9821	-1.31703	0.365398	-3.35682	0.000788435	0.0114624
gene6966	PREB	---	prolactin regulatory element binding	100858986	ENSGALG00000029369	3	NC_006090.5	104477833	104479950	-	447.436	-1.31867	0.401947	-3.92133	8.80626e-05	0.00272117
gene18249	REM1	---	RRAD and GEM like GTPase 1	419274	---	20	NC_006107.5	9983604	9986527	+	50.6047	-1.3191	0.392301	-3.17401	0.0015035	0.0181286
gene13676	RASL12	---	RAS like family 12	415530	ENSGALG00000007349	10	NC_006097.5	18207823	18212723	+	64.5575	-1.31912	0.365843	-3.49435	0.00047521	0.00823042
gene749	GUCY2C	---	guanylate cyclase 2C	417968	ENSGALG00000011838	1	NC_006088.5	48944948	48990651	-	6.95522	-1.31934	0.403447	-2.97707	0.00291022	0.027275
gene8891	TMEM216	---	transmembrane protein 216	777441	ENSGALG00000039648	5	NC_006092.5	335455	339234	+	155.81	-1.31943	0.356237	-3.69738	0.000217839	0.00489058
gene22391	CSAD	---	cysteine sulfinic acid decarboxylase	426184	ENSGALG00000035850	33	NC_008465.4	7224444	7228781	+	195.004	-1.32038	0.283734	-4.62312	3.78009e-06	0.000340371
gene20850	NFIC	CNFI-C	nuclear factor I C	396208	ENSGALG00000041643	28	NC_006115.5	1203622	1243274	-	596.431	-1.32081	0.297981	-4.36747	1.25692e-05	0.000762712
gene12431	SGIP1	---	SH3 domain GRB2 like endophilin interacting protein 1	776038	ENSGALG00000011113	8	NC_006095.5	28878752	28914666	+	10.9129	-1.32305	0.383915	-3.16039	0.00157556	0.0185566
gene11799	B3GALT2	---	beta-1,3-galactosyltransferase 2	769122	---	8	NC_006095.5	3820093	3832692	+	34.4855	-1.32319	0.392181	-3.08356	0.00204538	0.0219309
gene20847	DOHH	HLRC1	deoxyhypusine hydroxylase	427066	ENSGALG00000017524	28	NC_006115.5	1185690	1188752	+	893.445	-1.32342	0.397442	-3.71653	0.000201976	0.00467869
gene10495	LOC112532618	---	uncharacterized ncRNA	112532618	---	6	NC_006093.5	12910697	12919457	+	24.7922	-1.32374	0.395325	-2.80214	0.00507653	0.0389115
gene19298	H2AFX	---	H2A histone family member X	100857391	ENSGALG00000045705	24	NC_006111.5	65508	66391	+	134.732	-1.32397	0.376459	-3.58964	0.000331132	0.00638917
gene18723	LOC107049800	---	actin filament-associated protein 1-like 2	107049800	---	22	NC_006109.5	105113	119445	-	84.4681	-1.32412	0.367252	-3.39087	0.000696705	0.0105788
gene17791	GIT1	p95-APP1	G protein-coupled receptor kinase interacting ArfGAP 1	417584	ENSGALG00000023703	19	NC_006106.5	6209778	6217603	-	1027.6	-1.32434	0.326096	-4.03834	5.38319e-05	0.0019697
gene20550	NGFR	---	nerve growth factor receptor	425805	ENSGALG00000035950	27	NC_006114.5	5831662	5843100	-	127.853	-1.32475	0.366111	-3.55833	0.000373224	0.00693758
gene3574	ADAM22	---	ADAM metallopeptidase domain 22	420537	ENSGALG00000008976	2	NC_006089.5	20849792	20980998	+	25.7247	-1.32484	0.396017	-3.0419	0.00235093	0.0238916
gene23987	LOC112531269	---	blue-sensitive opsin-like	112531269	---	Un	NW_020110160.1	251159	255167	+	16.0081	-1.32609	0.388289	-3.37375	0.00074152	0.0110195
gene20525	HDAC5	---	histone deacetylase 5	107049569	---	27	NC_006114.5	5466244	5468865	-	511.798	-1.32624	0.334556	-3.94458	7.99404e-05	0.0025119
gene2836	SGCG	---	sarcoglycan gamma	418945	ENSGALG00000017122	1	NC_006088.5	178986655	179102540	-	104.947	-1.32817	0.395749	-2.89432	0.00379984	0.032125
gene17739	HIC1	---	HIC ZBTB transcriptional repressor 1	396164	ENSGALG00000042077	19	NC_006106.5	5668833	5673557	+	1364.11	-1.32893	0.379287	-3.62361	0.00029052	0.00589774
gene19055	LOC112530201	---	AT-hook DNA-binding motif-containing protein 1-like	112530201	---	23	NC_006110.5	2165110	2204816	-	155.493	-1.3302	0.390831	-3.6872	0.000226739	0.00501641
gene18582	HSPB7	---	heat shock protein family B (small) member 7	430280	ENSGALG00000023772	21	NC_006108.5	4315538	4317144	-	72.1424	-1.33309	0.373305	-3.38488	0.000712081	0.0107151
gene6692	CD109	---	CD109 molecule	421862	ENSGALG00000015910	3	NC_006090.5	81361642	81450588	-	197.924	-1.33357	0.375949	-3.48167	0.000498301	0.00846404
gene21194	ECSIT	---	ECSIT signalling integrator	100857880	---	30	NC_028739.2	389348	392099	-	610.139	-1.334	0.374338	-3.61097	0.000305055	0.00603994
gene22649	RUSC2	---	RUN and SH3 domain containing 2	431657	ENSGALG00000002371	Z	NC_006127.5	8946632	9000392	+	118.367	-1.33431	0.349492	-3.76074	0.00016941	0.00409129
gene10387	PRKG1	---	protein kinase cGMP-dependent 1	423682	ENSGALG00000003805	6	NC_006093.5	10526943	10917042	+	254.113	-1.33562	0.355758	-3.66737	0.000245055	0.0052753
gene18779	PEBP4	---	phosphatidylethanolamine binding protein 4	101747939	---	22	NC_006109.5	1431108	1496593	+	369.704	-1.33662	0.341894	-3.8887	0.000100781	0.00294568
gene23036	FREM1	---	FRAS1 related extracellular matrix 1	427355	ENSGALG00000005426	Z	NC_006127.5	31714070	31784529	-	69.1405	-1.33764	0.357485	-3.64446	0.000267958	0.0056027
gene9078	RASSF10	---	Ras association domain family member 10	100859008	ENSGALG00000039822	5	NC_006092.5	7961909	7963490	-	10.1633	-1.33803	0.4023	-3.51744	0.000435731	0.00779661
gene1708	DUSP27	---	dual specificity phosphatase 27 (putative)	418444	ENSGALG00000015453	1	NC_006088.5	93194966	93220520	-	9.61835	-1.33817	0.39415	-2.93278	0.00335944	0.0298482
gene8490	KCNIP4	KCHIP4.2	potassium voltage-gated channel interacting protein 4	395239	ENSGALG00000034621	4	NC_006091.5	74568444	74948433	+	18.432	-1.33821	0.401488	-3.19131	0.00141629	0.0173013
gene24025	PSMB6	---	proteasome beta 6	107049719	---	Un	NW_020110161.1	159503	163179	-	1854.37	-1.33839	0.398164	-3.68775	0.000226247	0.00501218
gene6353	TCF21	---	transcription factor 21	421697	ENSGALG00000029024	3	NC_006090.5	56360381	56362566	-	41.875	-1.34022	0.392212	-3.15945	0.00158068	0.0185907
gene8791	LOXL3	---	lysyl oxidase like 3	425986	---	4	NC_006091.5	90802516	90816621	+	509.77	-1.34049	0.286939	-4.65284	3.274e-06	0.00030805
gene8912	MAX	---	MYC associated factor X	100858676	---	5	NC_006092.5	559574	562878	+	1273.91	-1.34136	0.315233	-4.22793	2.35852e-05	0.00115162
gene24162	LOC112531359	---	mitochondrial inner membrane protein OXA1L-like	112531359	---	Un	NW_020110164.1	1791699	1814178	+	618.077	-1.34214	0.382028	-3.62261	0.000291646	0.00591342
gene13094	SPTSSB	C9H3ORF57	serine palmitoyltransferase small B	425008	ENSGALG00000027494	9	NC_006096.5	22104312	22113144	+	346.471	-1.34296	0.376697	-3.41586	0.000635819	0.00992422
gene8926	CDK2AP2	---	cyclin dependent kinase 2 associated protein 2	107053360	ENSGALG00000039190	5	NC_006092.5	649474	650573	+	305.421	-1.3436	0.393267	-3.65837	0.000253825	0.00538792
gene21296	LOC112530970	---	extensin-like	112530970	---	30	NC_028739.2	1392900	1395872	-	70.6744	-1.34376	0.3838	-3.24777	0.00116313	0.0152183
gene10575	PAX2	---	paired box 2	395574	ENSGALG00000005689	6	NC_006093.5	17927955	18019684	-	17.7642	-1.34399	0.344194	-3.83075	0.000127751	0.00349603
gene14469	LOC107056877	---	alpha/beta hydrolase domain-containing protein 14B-like	107056877	---	12	NC_006099.5	3541940	3542860	+	91.0255	-1.34409	0.399981	-3.42913	0.000605522	0.00958534
gene15834	METRN	---	meteorin glial cell differentiation regulator	427650	---	14	NC_006101.5	13574077	13577568	+	30.4607	-1.34409	0.396251	-3.46788	0.000524577	0.00875933
gene7989	EREG	---	epiregulin	408036	ENSGALG00000010864	4	NC_006091.5	44723741	44731613	+	24.9896	-1.34583	0.403036	-2.88312	0.00393753	0.0328754
gene22315	MUS81	---	MUS81 structure-specific endonuclease	101748102	---	33	NC_008465.4	6634781	6642995	-	164.844	-1.34639	0.380046	-3.66355	0.000248745	0.00532122
gene1503	POPDC2	POP2	popeye domain containing 2	404229	ENSGALG00000014988	1	NC_006088.5	80940645	80954049	+	71.6257	-1.34724	0.346854	-3.70754	0.00020928	0.00476353
gene19782	IL6R	IL6RA	interleukin 6 receptor	693252	ENSGALG00000030407	25	NC_006112.4	2927901	2933484	+	701.13	-1.34794	0.362843	-3.72312	0.000196776	0.00458377
gene21020	GADD45B	---	growth arrest and DNA damage inducible beta	100859853	ENSGALG00000029968	28	NC_006115.5	3399010	3401487	-	373.351	-1.34854	0.375849	-3.50067	0.000464085	0.00811326
gene241	RELN	---	reelin	427850	ENSGALG00000008193	1	NC_006088.5	13184634	13457315	-	184.047	-1.35196	0.359653	-3.61383	0.00030171	0.00601641
gene2810	RASL11A	---	ras-like family 11 member A	418932	ENSGALG00000017099	1	NC_006088.5	177647055	177648419	-	172.52	-1.35269	0.370515	-3.61883	0.000295941	0.00594361
gene18932	LOC107054982	---	zinc finger MIZ domain-containing protein 2-like	107054982	---	22	NC_006109.5	5198880	5210446	+	2142.27	-1.35325	0.348255	-3.8792	0.000104801	0.00304196
gene13787	RCCD1	---	RCC1 domain containing 1	770213	---	10	NC_006097.5	20514989	20518353	-	84.7754	-1.3534	0.390582	-3.54858	0.000387312	0.00713609
gene14251	MVD	---	mevalonate diphosphate decarboxylase	425359	ENSGALG00000007267	11	NC_006098.5	18421748	18424699	-	658.628	-1.35393	0.355713	-3.80936	0.000139327	0.00368632
gene21008	GZMM	---	granzyme M	100859124	ENSGALG00000015192	28	NC_006115.5	3316096	3320439	-	336.683	-1.35465	0.370801	-3.70748	0.000209336	0.00476353
gene19163	COL8A2	---	collagen type VIII alpha 2 chain	428221	ENSGALG00000002298	23	NC_006110.5	4262994	4289113	+	296.397	-1.35539	0.303557	-4.39779	1.09359e-05	0.000699285
gene8812	LOC107056274	---	rho-related BTB domain-containing protein 2-like	107056274	ENSGALG00000040291	4	NC_006091.5	90978947	90984453	+	262.919	-1.35544	0.361785	-3.73265	0.000189472	0.00445061
gene12360	TMEM61	---	transmembrane protein 61	424662	ENSGALG00000010801	8	NC_006095.5	25622134	25626963	+	34.197	-1.35571	0.353103	-3.76498	0.00016656	0.00407232
gene11202	SATB2	---	SATB homeobox 2	424063	ENSGALG00000008135	7	NC_006094.5	10791629	10920023	-	8.87291	-1.3559	0.402452	-3.08717	0.00202069	0.0217218
gene20535	SGCA	---	sarcoglycan alpha	100859263	ENSGALG00000029917	27	NC_006114.5	5558917	5564320	-	11.0255	-1.35602	0.380973	-3.35015	0.000807693	0.0116328
gene8798	DQX1	---	DEAQ-box RNA dependent ATPase 1	100859193	---	4	NC_006091.5	90893164	90899617	+	640.874	-1.35644	0.324065	-4.1525	3.28865e-05	0.00142015
gene15128	PDLIM7	LMP, LMP-4	PDZ and LIM domain 7	416362	ENSGALG00000026159	13	NC_006100.5	10873692	10890210	-	1615.38	-1.35692	0.226265	-5.95452	2.60835e-09	2.08023e-06
gene10716	CNNM1	---	cyclin and CBS domain divalent metal cation transport mediator 1	423833	---	6	NC_006093.5	23105168	23118647	-	51.6838	-1.35713	0.360937	-3.68453	0.000229128	0.00503806
gene17738	LOC107054798	---	translation initiation factor IF-2-like	107054798	---	19	NC_006106.5	5658494	5663241	-	43.7171	-1.35719	0.328127	-4.0378	5.39546e-05	0.0019697
gene21250	LOC107050919	---	formin-like protein 5	107050919	---	30	NC_028739.2	955246	957427	+	27.9237	-1.35768	0.388446	-3.62839	0.000285196	0.00583207
gene21223	ILVBL	---	ilvB acetolactate synthase like	101747528	---	30	NC_028739.2	688494	705890	+	355.135	-1.3577	0.338732	-3.96697	7.27914e-05	0.00236931
gene10158	PTGDR	---	prostaglandin D2 receptor	107051813	ENSGALG00000029768	5	NC_006092.5	58266795	58269821	+	71.4491	-1.3591	0.398706	-3.59091	0.000329522	0.00637278
gene8555	CRMP1	CRMP1B	collapsin response mediator protein 1	395156	ENSGALG00000041203	4	NC_006091.5	79205101	79249918	-	52.3881	-1.36114	0.32011	-4.20591	2.60031e-05	0.00121886
gene17959	MYL9	DTNB, G1, MLC2	myosin light chain 9 regulatory	396215	ENSGALG00000028567	20	NC_006107.5	485849	492638	-	3108.21	-1.36116	0.401696	-2.94725	0.00320609	0.0290718
gene19309	ROBO4	---	roundabout guidance receptor 4	107055040	ENSGALG00000043088	24	NC_006111.5	274818	280530	+	94.9721	-1.36126	0.312639	-4.28863	1.79777e-05	0.000974405
gene15386	EGR1	---	early growth response 1	373931	ENSGALG00000007669	13	NC_006100.5	18949952	18952754	+	1741.42	-1.36181	0.324864	-4.07571	4.5875e-05	0.00178263
gene20471	GRN	---	granulin precursor	101748909	ENSGALG00000033530	27	NC_006114.5	3973832	3980261	-	1567.8	-1.36185	0.401458	-4.11264	3.91152e-05	0.00160564
gene20023	CSF1	---	colony stimulating factor 1	100499189	ENSGALG00000033854	26	NC_006113.5	1287169	1293862	+	375.478	-1.36189	0.284129	-4.75948	1.94091e-06	0.000229439
gene18889	DGUOK	---	deoxyguanosine kinase	107054975	---	22	NC_006109.5	3830875	3832425	+	491.627	-1.36192	0.383545	-3.626	0.000287841	0.00586466
gene24164	LOC112531361	---	mitochondrial inner membrane protein OXA1L-like	112531361	---	Un	NW_020110164.1	1812850	1816990	-	345.04	-1.36231	0.401259	-3.76234	0.000168333	0.00408717
gene8826	LOC107056278	---	probable N-acetyltransferase camello	107056278	---	4	NC_006091.5	91069185	91071434	-	147.026	-1.36256	0.384092	-3.58483	0.000337292	0.00647076
gene19333	KIRREL3	---	kirre like nephrin family adhesion molecule 3	419719	ENSGALG00000029197	24	NC_006111.5	483929	720596	-	9.5717	-1.36266	0.401849	-3.19991	0.00137471	0.016954
gene14425	NICN1	---	nicolin 1	101751202	---	12	NC_006099.5	2859947	2862288	-	84.9467	-1.36328	0.400792	-3.84168	0.000122197	0.00339396
gene10629	ACTA2	asma	actin alpha 2 smooth muscle aorta	423787	ENSGALG00000006343	6	NC_006093.5	20062662	20075102	-	2196.97	-1.36352	0.373672	-3.52475	0.000423883	0.00764176
gene11453	ASIC4	ACCN4	acid sensing ion channel family member 4	769191	ENSGALG00000011250	7	NC_006094.5	22084998	22105720	-	45.6035	-1.36541	0.343313	-3.97494	7.03985e-05	0.00232093
gene10702	KNDC1	---	kinase non-catalytic C-lobe domain containing 1	423824	ENSGALG00000007007	6	NC_006093.5	22489769	22548652	-	17.364	-1.36599	0.360541	-2.84066	0.00450197	0.0359385
gene14668	IL17RE	---	interleukin 17 receptor E	101752289	---	12	NC_006099.5	11890084	11894063	+	72.4663	-1.36628	0.369826	-3.70071	0.000214996	0.00485277
gene22369	SUOX	---	sulfite oxidase	107055404	---	33	NC_008465.4	7079717	7082314	-	393.847	-1.36644	0.38305	-3.70549	0.000210984	0.00478802
gene574	SLC6A15	---	solute carrier family 6 member 15	417881	ENSGALG00000010992	1	NC_006088.5	41674174	41710399	-	7.07207	-1.36676	0.356077	-3.2311	0.00123315	0.0157415
gene17947	LOC101751286	---	uncharacterized protein	101751286	---	19	NC_006106.5	10133522	10159580	-	1101.37	-1.36738	0.352941	-3.86747	0.000109969	0.00316998
gene12869	HES1	---	hes family bHLH transcription factor 1	769039	---	9	NC_006096.5	13092190	13093842	-	243.676	-1.36805	0.336352	-4.04012	5.34234e-05	0.00196645
gene18865	LOC112530164	---	sulfotransferase family cytosolic 2B member 1-like	112530164	---	22	NC_006109.5	3597408	3602257	+	27.8474	-1.36809	0.361173	-3.70846	0.00020852	0.0047579
gene19871	LOC107049672	---	protein FAM189B-like	107049672	---	25	NC_006112.4	3518859	3526306	-	24.0933	-1.36857	0.388253	-3.46232	0.000535541	0.00890689
gene21800	RTN2	---	reticulon 2	112530470	---	32	NC_006119.4	536857	545241	+	38.5915	-1.36961	0.3811	-3.44149	0.000578512	0.00932237
gene4756	CEBPD	---	CCAAT enhancer binding protein delta	107052707	---	2	NC_006089.5	107911046	107912662	-	710.388	-1.37117	0.371029	-3.60372	0.000313694	0.00613039
gene20602	SCRN2	---	secernin 2	425759	ENSGALG00000035853	27	NC_006114.5	6522036	6525561	+	94.6781	-1.37123	0.339134	-3.97963	6.90241e-05	0.00228011
gene21305	LOC107050215	---	prickle-like protein 3	107050215	---	30	NC_028739.2	1583768	1585841	-	25.2714	-1.37159	0.356571	-3.80529	0.000141638	0.0037223
gene476	RPL18A	---	ribosomal protein L18A	417823	ENSGALG00000027682	1	NC_006088.5	33723878	33726658	-	19.2387	-1.37279	0.403001	-3.94733	7.90274e-05	0.00248833
gene19646	MTMR11	---	myotubularin related protein 11	100857251	---	25	NC_006112.4	1834846	1842753	+	185.656	-1.37388	0.359095	-3.75875	0.000170765	0.00410327
gene21240	LOC107051098	---	formin-like protein 16	107051098	---	30	NC_028739.2	913111	918470	-	147.65	-1.37454	0.33437	-4.11904	3.80458e-05	0.00157331
gene21775	BCKDHA	---	branched chain keto acid dehydrogenase E1 alpha polypeptide	374210	ENSGALG00000042246	32	NC_006119.4	264687	271071	-	1442.59	-1.37494	0.336299	-4.08378	4.43096e-05	0.00174201
gene11903	KIAA1614	---	KIAA1614	424414	---	8	NC_006095.5	6204076	6209921	-	44.4731	-1.3753	0.382628	-3.56113	0.000369267	0.00688968
gene19863	IPO4	---	importin 4	101750157	ENSGALG00000039071	25	NC_006112.4	3457911	3465126	-	383.486	-1.37575	0.360866	-3.8455	0.000120308	0.00336312
gene22573	SYT4	---	synaptotagmin 4	422960	ENSGALG00000042626	Z	NC_006127.5	3410661	3421971	+	9.11666	-1.37585	0.39272	-3.08175	0.00205786	0.0219922
gene19107	TMEM200B	---	transmembrane protein 200B	428217	---	23	NC_006110.5	2817710	2841391	-	93.6809	-1.37617	0.36336	-3.63965	0.000273013	0.00566226
gene13797	SERF2	---	small EDRK-rich factor 2	107054222	---	10	NC_006097.5	20570656	20571268	-	806.299	-1.377	0.371697	-3.72122	0.000198259	0.00461174
gene20682	RAPGEFL1	---	Rap guanine nucleotide exchange factor like 1	107055300	---	27	NC_006114.5	7192203	7197860	+	28.7899	-1.37775	0.351137	-3.84913	0.000118537	0.00333096
gene20689	IGFBP4	---	insulin like growth factor binding protein 4	374271	ENSGALG00000040672	27	NC_006114.5	7262040	7267335	+	341.106	-1.37926	0.399575	-3.50137	0.000462873	0.00811326
gene14834	LOC112533334	---	uncharacterized protein	112533334	---	12	NC_006099.5	20173991	20175102	+	22.2401	-1.37985	0.338019	-4.04789	5.16825e-05	0.00192351
gene15126	PRR7	---	proline rich 7 synaptic	107054513	ENSGALG00000041981	13	NC_006100.5	10858819	10861895	+	239.882	-1.38043	0.391966	-3.73931	0.000184523	0.00436447
gene20839	TBXA2R	---	thromboxane A2 receptor	100857635	---	28	NC_006115.5	1139771	1145347	+	163.076	-1.38168	0.345599	-3.98411	6.77321e-05	0.00225964
gene19124	EXTL1	---	exostosin like glycosyltransferase 1	100859367	ENSGALG00000043829	23	NC_006110.5	3374545	3380690	-	275.369	-1.38301	0.308842	-4.38191	1.17642e-05	0.000731142
gene6375	CTGF	CCN2	connective tissue growth factor	374135	ENSGALG00000037402	3	NC_006090.5	57245955	57248926	+	1191.32	-1.38673	0.393126	-3.27619	0.00105219	0.0140958
gene15330	PDLIM4	RIL	PDZ and LIM domain 4	395643	ENSGALG00000039872	13	NC_006100.5	17488965	17519489	+	801.892	-1.3875	0.304525	-4.423	9.73406e-06	0.000648123
gene14293	SNTB2	---	syntrophin beta 2	769654	ENSGALG00000027482	11	NC_006098.5	18919691	18925021	+	259.639	-1.3893	0.364898	-3.84427	0.000120912	0.00336943
gene13397	C2CD4A	---	C2 calcium dependent domain containing 4A	427491	ENSGALG00000003644	10	NC_006097.5	4875808	4878297	+	32.4839	-1.38963	0.399347	-3.2971	0.000976893	0.0134437
gene11447	LOC107049146	---	gap junction gamma-1 protein-like	107049146	ENSGALG00000042929	7	NC_006094.5	22048224	22054578	+	146.624	-1.3899	0.296209	-4.61115	4.00457e-06	0.000349852
gene17782	DHRS13	---	dehydrogenase/reductase 13	100858939	ENSGALG00000004009	19	NC_006106.5	6027030	6029840	-	121.66	-1.39236	0.380651	-3.67836	0.000234739	0.00511881
gene19621	LOC107050951	---	DNA-directed RNA polymerase III RPC3-like	107050951	---	25	NC_006112.4	1436969	1451536	+	343.066	-1.394	0.320433	-4.33266	1.47316e-05	0.000844719
gene22276	LOC101751955	---	uncharacterized protein	101751955	---	33	NC_008465.4	6338249	6341823	+	205.02	-1.39517	0.346723	-4.04335	5.26932e-05	0.00194814
gene19254	NT5C1A	---	5'-nucleotidase cytosolic IA	419675	ENSGALG00000003816	23	NC_006110.5	5644083	5652038	-	8.81018	-1.39611	0.400758	-3.011	0.00260388	0.0255241
gene21290	RFX1	---	regulatory factor X1	107051108	---	30	NC_028739.2	1335944	1348631	+	678.481	-1.39721	0.367446	-3.84685	0.000119648	0.00335655
gene21298	MRI1	---	methylthioribose-1-phosphate isomerase 1	107049831	---	30	NC_028739.2	1400274	1405323	-	1022.34	-1.39809	0.347493	-4.03053	5.56509e-05	0.00199154
gene8881	CD5	---	CD5 molecule	395757	ENSGALG00000031735	5	NC_006092.5	289584	293010	+	355.609	-1.40112	0.383343	-3.78585	0.000153184	0.00389563
gene1666	TMPRSS7	---	transmembrane protease serine 7	769974	ENSGALG00000015389	1	NC_006088.5	89854422	89885055	+	10.9848	-1.40166	0.385829	-3.39539	0.000685321	0.0104776
gene4546	GALR1	GALR	galanin receptor 1	428512	ENSGALG00000026011	2	NC_006089.5	90396527	90410843	-	7.34606	-1.40167	0.392328	-2.98166	0.00286691	0.0270507
gene10731	UBTD1	---	ubiquitin domain containing 1	431558	---	6	NC_006093.5	23281952	23286101	-	381.74	-1.40301	0.381821	-3.7847	0.000153891	0.00390511
gene11133	PCBP3	---	poly(rC) binding protein 3	100858906	ENSGALG00000004394	7	NC_006094.5	6687530	6736026	+	30.4655	-1.40369	0.282695	-4.86037	1.17166e-06	0.000170399
gene24163	LOC112531360	---	uncharacterized protein	112531360	---	Un	NW_020110164.1	1808252	1812762	-	724.757	-1.40401	0.362805	-3.90661	9.36007e-05	0.00282965
gene17502	LOC112530040	---	probable transcriptional regulatory protein NT01CX_1819	112530040	---	18	NC_006105.5	11199495	11217749	-	229.901	-1.40407	0.378747	-3.80079	0.000144237	0.00375787
gene14474	LOC112533333	---	vegetative cell wall protein gp1-like	112533333	---	12	NC_006099.5	3596959	3598787	-	24.2216	-1.40495	0.345591	-3.95535	7.64234e-05	0.00243798
gene22322	LOC107050543	---	cathepsin D-like	107050543	---	33	NC_008465.4	6699980	6709685	-	39.163	-1.40502	0.333454	-4.15265	3.28651e-05	0.00142015
gene11454	RACGAP1L	---	rac GTPase-activating protein 1-like	429032	ENSGALG00000011252	7	NC_006094.5	22128844	22132763	+	67.6564	-1.40528	0.382571	-3.73156	0.000190296	0.00446369
gene18846	LOC107057394	---	disintegrin and metalloproteinase domain-containing protein 2-like	107057394	---	22	NC_006109.5	2769368	2774247	+	27.1789	-1.40546	0.363422	-3.68652	0.000227343	0.0050213
gene107	TUBAL3	TUBA3, TUBA3C	tubulin alpha like 3	416694	ENSGALG00000008444	1	NC_006088.5	1833939	1840449	+	42.525	-1.40627	0.385508	-3.3663	0.000761849	0.011249
gene14428	AAREL	APEHL	acylamino-acid-releasing enzyme-like	770794	ENSGALG00000033303	12	NC_006099.5	2905815	2910008	-	139.98	-1.40762	0.356348	-3.90113	9.57451e-05	0.00285327
gene18873	CIAO1	---	cytosolic iron-sulfur assembly component 1	426332	ENSGALG00000035817	22	NC_006109.5	3665306	3667788	-	1418.67	-1.40816	0.339058	-4.14342	3.42168e-05	0.00145447
gene20502	CYB561	---	cytochrome b561	419952	ENSGALG00000024031	27	NC_006114.5	5054359	5059257	-	145.081	-1.40843	0.297669	-4.61102	4.00702e-06	0.000349852
gene15765	HBM	HBA2, HBAD	hemoglobin mu	416651	ENSGALG00000031597	14	NC_006101.5	12507377	12508287	+	770.668	-1.40955	0.401121	-3.07452	0.00210844	0.0223353
gene13914	SNRKL	---	SNF-related serine/threonine-protein kinase-like	100859696	---	11	NC_006098.5	1402260	1406829	+	170.352	-1.4098	0.320078	-4.36365	1.27908e-05	0.000770576
gene15141	UNC5A	---	unc-5 netrin receptor A	426419	---	13	NC_006100.5	11038711	11049249	-	6.97902	-1.40982	0.400991	-3.22699	0.001251	0.0159208
gene21288	LOC107050518	---	cohesin SA-3-like	107050518	---	30	NC_028739.2	1213057	1225639	+	46.0029	-1.40988	0.379788	-3.72311	0.000196783	0.00458377
gene17793	CORO6	---	coronin 6	100857679	ENSGALG00000028949	19	NC_006106.5	6226738	6232339	-	30.6263	-1.40997	0.383516	-2.6939	0.00706211	0.0481696
gene15873	NTN3	NTN1	netrin 3	396387	ENSGALG00000029072	14	NC_006101.5	14357609	14386057	-	33.7474	-1.40998	0.392596	-3.30424	0.000952332	0.0131489
gene18721	HR	---	HR lysine demethylase and nuclear receptor corepressor	107049623	---	22	NC_006109.5	76644	94494	+	267.078	-1.41091	0.402128	-4.44706	8.70541e-06	0.000605372
gene18856	ANK1	CHANK1	ankyrin 1	396311	ENSGALG00000003594	22	NC_006109.5	2925838	2975698	-	101.977	-1.41312	0.372702	-3.64558	0.000266785	0.00558514
gene13550	MEX3B	RKHD3	mex-3 homolog B	107054196	---	10	NC_006097.5	12211321	12214410	+	176.694	-1.41383	0.298469	-4.70444	2.54565e-06	0.000264811
gene14936	NRG2	---	neuregulin 2	427606	ENSGALG00000033641	13	NC_006100.5	1896501	2052550	-	10.2321	-1.41544	0.367783	-3.64848	0.000263796	0.00555037
gene3182	TRIM3	---	tripartite motif containing 3	425131	ENSGALG00000034004	1	NC_006088.5	197413239	197421223	-	1209.53	-1.41585	0.34621	-4.06695	4.76326e-05	0.00182135
gene3618	TFPI2	---	tissue factor pathway inhibitor 2	420561	ENSGALG00000009512	2	NC_006089.5	23301638	23307375	-	1084.51	-1.41756	0.353375	-4.03565	5.44524e-05	0.00197038
gene3216	SLC4A2	AE2	solute carrier family 4 member 2	395809	ENSGALG00000034284	2	NC_006089.5	316268	327811	-	1367	-1.4176	0.316721	-4.45165	8.52127e-06	0.00060217
gene23870	LOC112531189	---	probable pathogenesis-related protein ARB_02861	112531189	---	Un	NW_020109859.1	7	649	+	407.982	-1.41768	0.309459	-4.54259	5.55673e-06	0.000453971
gene20063	PLEKHA6	---	pleckstrin homology domain containing A6	419821	ENSGALG00000038399	26	NC_006113.5	1736628	1779839	-	403.764	-1.42039	0.312149	-4.35554	1.32742e-05	0.000796831
gene5181	HAS2	---	hyaluronan synthase 2	395594	ENSGALG00000029596	2	NC_006089.5	137356484	137374390	-	100.834	-1.42071	0.400002	-3.26711	0.00108651	0.0143849
gene19548	LOC100858068	---	IgGFc-binding protein-like	100858068	ENSGALG00000032344	24	NC_006111.5	6481395	6490263	-	167.701	-1.42083	0.377238	-3.6218	0.000292566	0.00592212
gene21164	QTRT1	---	queuine tRNA-ribosyltransferase catalytic subunit 1	107050606	---	30	NC_028739.2	77708	88613	-	917.197	-1.42085	0.354332	-4.01507	5.94282e-05	0.00208659
gene2122	PPEF1	---	protein phosphatase with EF-hand domain 1	427999	ENSGALG00000016522	1	NC_006088.5	121862318	121891752	-	11.4633	-1.42144	0.402458	-3.275	0.00105661	0.014107
gene13422	FAM189A1	---	family with sequence similarity 189 member A1	415387	---	10	NC_006097.5	6347531	6449789	-	23.2995	-1.42233	0.347898	-3.96439	7.35838e-05	0.00238833
gene22099	LOC112530856	---	tetraspanin-31-like	112530856	---	33	NC_008465.4	3684838	3700051	-	108.609	-1.42287	0.378254	-3.78894	0.000151289	0.00387428
gene20684	CDC6	---	cell division cycle 6	100857489	---	27	NC_006114.5	7210842	7215014	+	785.766	-1.42314	0.397719	-4.03541	5.45066e-05	0.00197038
gene13832	KIFC2	KIFC3	kinesin family member C2	415630	ENSGALG00000043034	11	NC_006098.5	478954	491211	+	254.909	-1.42569	0.326302	-4.23589	2.27648e-05	0.00114151
gene8830	LOC107050199	---	transcription factor COE1-like	107050199	---	4	NC_006091.5	91095316	91116614	-	183.75	-1.42619	0.347659	-3.98137	6.85202e-05	0.0022758
gene15823	PITPNC1L	---	phosphatidylinositol transfer protein cytoplasmic 1-like	427652	ENSGALG00000002610	14	NC_006101.5	13464716	13469773	+	114.436	-1.42756	0.322603	-4.3497	1.36325e-05	0.000804921
gene20760	G6PC	---	glucose-6-phosphatase catalytic subunit	100857298	ENSGALG00000030034	27	NC_006114.5	7903409	7906822	+	7.97894	-1.42878	0.391856	-3.26677	0.00108783	0.014387
gene19897	MRPS21	---	mitochondrial ribosomal protein S21	426666	ENSGALG00000000456	25	NC_006112.4	3739531	3741107	-	1414.86	-1.42957	0.347843	-4.10555	4.03358e-05	0.00163967
gene21412	VH26L1	---	Immunoglobulin heavy chain V-III region VH26-like 1	431524	---	31	NC_028740.2	2357626	2362429	-	4876.34	-1.4297	0.389801	-3.71067	0.000206712	0.00473211
gene10568	PSD	---	pleckstrin and Sec7 domain containing	423760	ENSGALG00000042551	6	NC_006093.5	17775898	17811042	-	452.328	-1.43011	0.312127	-4.48958	7.13626e-06	0.000528841
gene6968	ATRAID	---	all-trans retinoic acid induced differentiation factor	776812	---	3	NC_006090.5	104484844	104486313	+	337.75	-1.43036	0.402729	-4.36768	1.25574e-05	0.000762712
gene20256	LOC112530336	---	uncharacterized protein	112530336	---	26	NC_006113.5	5288940	5402514	-	99.2211	-1.43058	0.371831	-3.891	9.98314e-05	0.00293329
gene9388	C5H11ORF96	AG2	chromosome 5 open reading frame human C11ORF96	770209	ENSGALG00000042103	5	NC_006092.5	21907061	21908044	+	213.641	-1.43493	0.389756	-3.4483	0.000564126	0.00916829
gene14667	RPUSD3	---	RNA pseudouridylate synthase domain containing 3	101748025	---	12	NC_006099.5	11887132	11889173	-	267.874	-1.43494	0.402791	-4.73904	2.14731e-06	0.000239754
gene7685	FSTL5	SPIG2-A	follistatin like 5	428726	ENSGALG00000041736	4	NC_006091.5	22801638	23067215	-	3.92332	-1.43603	0.377341	-3.17171	0.00151545	0.0181941
gene2000	MID1IP1	---	MID1 interacting protein 1	404752	ENSGALG00000041078	1	NC_006088.5	114046400	114047548	-	577.551	-1.43783	0.371743	-3.89333	9.88765e-05	0.00292061
gene21777	B9D2	---	B9 domain containing 2	112530472	---	32	NC_006119.4	273509	275661	+	62.1274	-1.43798	0.396053	-4.04391	5.25682e-05	0.00194814
gene20994	MIDN	---	midnolin	107055352	ENSGALG00000033150	28	NC_006115.5	3149524	3157762	+	2484.7	-1.43827	0.352037	-4.08851	4.34159e-05	0.00171089
gene3228	LOC107052478	---	zinc finger protein OZF-like	107052478	---	2	NC_006089.5	428810	442598	-	77.845	-1.43838	0.365099	-3.96999	7.18766e-05	0.00235115
gene23979	LOC107051274	---	collagen alpha-2(IV) chain-like	107051274	---	Un	NW_020110160.1	111979	112370	-	4523.36	-1.43859	0.399795	-3.66263	0.000249636	0.00533279
gene5655	GNMT	---	glycine N-methyltransferase	769542	ENSGALG00000043290	3	NC_006090.5	16133989	16135865	+	85.7219	-1.44002	0.343886	-4.18385	2.86613e-05	0.00129038
gene8824	NAT8B	---	N-acetyltransferase 8B	776932	ENSGALG00000033857	4	NC_006091.5	91064233	91065057	-	103.085	-1.44151	0.355668	-4.05816	4.94606e-05	0.00187413
gene7244	SHROOM4	---	shroom family member 4	777072	ENSGALG00000033953	4	NC_006091.5	1851324	1858923	-	218.966	-1.44251	0.34788	-4.07848	4.5331e-05	0.00176976
gene21678	DHDH	---	dihydrodiol dehydrogenase	777348	ENSGALG00000031013	31	NC_028740.2	5598563	5603383	+	96.543	-1.44294	0.311899	-4.58855	4.46342e-06	0.000381394
gene20715	FKBP10	---	FK506 binding protein 10	427013	ENSGALG00000025764	27	NC_006114.5	7499139	7504899	+	451.506	-1.44354	0.30507	-4.65303	3.27089e-06	0.00030805
gene20973	PLPPR3	LPPR3	phospholipid phosphatase related 3	100858410	---	28	NC_006115.5	2923357	2926929	-	63.8848	-1.44546	0.349338	-4.07121	4.67699e-05	0.00180945
gene3119	ARHGEF17	---	Rho guanine nucleotide exchange factor 17	777518	ENSGALG00000017326	1	NC_006088.5	196399619	196440215	-	367.042	-1.44587	0.305577	-4.63613	3.54992e-06	0.00032667
gene20268	LOC107050692	---	serine/threonine-protein kinase TAO2-like	107050692	---	26	NC_006113.5	5517944	5538066	+	112.093	-1.44644	0.332132	-4.34656	1.38288e-05	0.000809806
gene17646	RASA4	RASA4B	RAS p21 protein activator 4	417513	ENSGALG00000001876	19	NC_006106.5	4315307	4323681	-	135.59	-1.44766	0.332239	-4.23235	2.31261e-05	0.00114829
gene19563	CTSK	---	cathepsin K	395818	ENSGALG00000028147	25	NC_006112.4	170395	173324	-	542.032	-1.44851	0.310178	-4.61954	3.8459e-06	0.000342613
gene8943	INAFM2	---	InaF motif containing 2	107053356	---	5	NC_006092.5	932406	933288	+	158.033	-1.4486	0.383493	-3.90487	9.42779e-05	0.00283477
gene12909	MUC4	---	mucin 4 cell surface associated	101752124	---	9	NC_006096.5	15126621	15142749	+	5.60203	-1.44988	0.388778	-2.70469	0.00683676	0.0474151
gene19926	PPOX	---	protoporphyrinogen oxidase	107051238	---	25	NC_006112.4	3945508	3951375	+	255.975	-1.45633	0.375637	-3.92328	8.73533e-05	0.00270424
gene20854	TLE1L	---	transducin-like enhancer protein 1-like	100857637	---	28	NC_006115.5	1311510	1323887	+	70.8246	-1.45875	0.366764	-3.86544	0.000110887	0.00319096
gene18585	RSG1	---	REM2 and RAB like small GTPase 1	107054909	---	21	NC_006108.5	4332890	4337904	-	976.715	-1.4593	0.397501	-4.09245	4.26833e-05	0.00170162
gene19195	RIMS3	---	regulating synaptic membrane exocytosis 3	428226	ENSGALG00000003174	23	NC_006110.5	5044309	5056817	-	36.262	-1.46025	0.374833	-3.57435	0.000351098	0.00664429
gene19512	PHLDB1	---	pleckstrin homology like domain family B member 1	419790	ENSGALG00000040030	24	NC_006111.5	5690906	5714603	-	273.393	-1.46128	0.318255	-4.47348	7.69562e-06	0.000560375
gene16246	GNAZ	---	G protein alpha Z	770226	ENSGALG00000006719	15	NC_006102.5	8986338	9033135	-	4.08602	-1.46133	0.389811	-3.02299	0.00250292	0.0249158
gene13181	TM4SF4	ILTMP	transmembrane 4 L six family member 4	771806	ENSGALG00000010427	9	NC_006096.5	23998305	24002927	-	3.24188	-1.46175	0.376917	-3.0291	0.00245286	0.0245657
gene1682	MGAT1	---	mannosyl (alpha-1,3-)-glycoprotein beta-1,2-N-acetylglucosaminyltransferase	112530444	---	1	NC_006088.5	90736218	90737406	-	600.596	-1.46207	0.40212	-4.39395	1.11307e-05	0.000703463
gene21756	LOC107055390	---	tristetraprolin-like	107055390	---	32	NC_006119.4	147474	149336	+	164.212	-1.46238	0.385764	-3.61345	0.000302153	0.00601641
gene20197	PACSIN1	---	protein kinase C and casein kinase substrate in neurons 1	419903	ENSGALG00000002802	26	NC_006113.5	4359489	4374689	-	9.30221	-1.46497	0.396525	-3.35645	0.000789491	0.0114678
gene11452	LOC424199	---	uncharacterized protein	424199	---	7	NC_006094.5	22082607	22084832	-	6.82328	-1.46571	0.398694	-2.96717	0.00300556	0.0278722
gene15073	LOC112533410	---	uncharacterized ncRNA	112533410	---	13	NC_006100.5	9211497	9221673	-	102.751	-1.46703	0.402725	-3.24855	0.00115993	0.0151888
gene10159	PTGER2	---	prostaglandin E receptor 2	100034745	ENSGALG00000012396	5	NC_006092.5	58273131	58276100	+	74.2385	-1.46724	0.355806	-4.08048	4.49423e-05	0.00176275
gene9315	TIMM10	---	translocase of inner mitochondrial membrane 10	425202	ENSGALG00000004845	5	NC_006092.5	17262339	17262897	+	224.636	-1.4678	0.356219	-4.11532	3.86645e-05	0.00159104
gene16177	ASPHD2	ASPHD1	aspartate beta-hydroxylase domain containing 2	425447	ENSGALG00000023396	15	NC_006102.5	7425953	7432364	+	8.42361	-1.47047	0.40163	-3.38623	0.000708602	0.010682
gene17356	SDK2	---	sidekick cell adhesion molecule 2	395215	ENSGALG00000031895	18	NC_006105.5	9012110	9054812	-	83.9421	-1.47119	0.376919	-3.77026	0.000163078	0.00403811
gene15936	LOC112533501	---	protein NDRG2-like	112533501	---	15	NC_006102.5	162926	177315	-	51.23	-1.47178	0.291428	-4.99083	6.01197e-07	0.000108926
gene15766	HBA1	HBAA	hemoglobin alpha 1	416652	ENSGALG00000043234	14	NC_006101.5	12510395	12511200	+	2160.93	-1.47276	0.402477	-3.24864	0.00115958	0.0151888
gene1268	KCNA6	---	potassium voltage-gated channel subfamily A member 6	100858067	---	1	NC_006088.5	73737992	73755700	+	19.3387	-1.47349	0.375098	-3.81872	0.000134144	0.00361197
gene20260	LOC112530337	---	proteolipid protein 2-like	112530337	---	26	NC_006113.5	5443106	5447942	-	604.304	-1.47381	0.387535	-3.95586	7.62582e-05	0.00243798
gene18997	PKIB	---	protein kinase (cAMP-dependent catalytic) inhibitor beta	768829	---	23	NC_006110.5	708040	716673	-	6.70863	-1.47395	0.393805	-3.11919	0.00181348	0.0201407
gene14417	AMIGO3	---	adhesion molecule with Ig like domain 3	112533340	---	12	NC_006099.5	2800294	2803971	-	26.3069	-1.47403	0.29372	-4.93489	8.0194e-07	0.000132979
gene19788	KCNN3	---	potassium calcium-activated channel subfamily N member 3	100858107	ENSGALG00000030554	25	NC_006112.4	2978691	2999799	-	23.4165	-1.47495	0.382058	-3.59008	0.000330579	0.00638586
gene10813	RBM20	---	RNA binding motif protein 20	423892	ENSGALG00000008697	6	NC_006093.5	26991798	27085578	+	3.96255	-1.47501	0.402679	-2.99618	0.00273385	0.0262716
gene6961	EMILIN1	---	elastin microfibril interfacer 1	100858014	---	3	NC_006090.5	104461366	104466571	+	187.407	-1.47535	0.401563	-4.98966	6.04856e-07	0.000108926
gene21043	GTPBP3	---	GTP binding protein 3 mitochondrial	100857447	---	28	NC_006115.5	3520885	3527649	+	66.8624	-1.47662	0.401659	-4.43701	9.12166e-06	0.000623549
gene22375	LOC107055405	---	transmembrane protein 198-like	107055405	---	33	NC_008465.4	7105426	7109601	-	22.9972	-1.47746	0.320309	-4.49825	6.85137e-06	0.000517524
gene14711	CADPS	---	calcium dependent secretion activator	416075	---	12	NC_006099.5	13552707	13726566	-	133.499	-1.47937	0.275833	-5.27429	1.3327e-07	4.0582e-05
gene21776	EXOSC5	---	exosome component 5	100858931	---	32	NC_006119.4	271103	273367	+	483.208	-1.47941	0.378545	-3.9929	6.52692e-05	0.00221281
gene24329	LOC112531450	---	large neutral amino acids transporter small 2-like	112531450	---	Un	NW_020110167.1	824729	844922	-	24.0199	-1.47958	0.393105	-3.88536	0.00010218	0.00297101
gene17125	RNF222	---	ring finger protein 222	101751367	---	18	NC_006105.5	1691041	1693663	-	80.1286	-1.4812	0.387766	-3.16266	0.00156332	0.0185114
gene21752	LRFN1	---	leucine rich repeat and fibronectin type III domain containing 1	101750437	---	32	NC_006119.4	130507	136684	-	151.844	-1.48177	0.398912	-4.2751	1.91055e-05	0.00102887
gene9301	CNTF	GPA	ciliary neurotrophic factor	396488	ENSGALG00000026207	5	NC_006092.5	17171470	17175638	-	34.9087	-1.48205	0.392941	-4.06894	4.72279e-05	0.00181416
gene15127	DBN1	---	drebrin 1	396496	ENSGALG00000033405	13	NC_006100.5	10862418	10871768	-	114.043	-1.48382	0.375783	-3.91753	8.946e-05	0.00275418
gene24283	PELP1	---	proline glutamate and leucine rich protein 1	112531443	---	Un	NW_020110167.1	170764	180055	-	382.483	-1.48426	0.367031	-4.09846	4.15904e-05	0.0016704
gene18181	EEF1A2	---	eukaryotic translation elongation factor 1 alpha 2	419244	ENSGALG00000005843	20	NC_006107.5	9001255	9014412	-	45.407	-1.48664	0.378119	-2.7399	0.00614585	0.0440186
gene21050	NDUFA13	---	NADH:ubiquinone oxidoreductase A13	100859320	ENSGALG00000039212	28	NC_006115.5	3553996	3555073	-	1379.42	-1.4873	0.348475	-4.25977	2.04635e-05	0.00107473
gene18930	IL1B	---	interleukin 1 beta	395196	ENSGALG00000029940	22	NC_006109.5	5171644	5173380	-	202.177	-1.48856	0.306627	-4.72358	2.31734e-06	0.000247203
gene20863	CELF5	BRUNOL5	CUGBP Elav-like family member 5	425867	ENSGALG00000026716	28	NC_006115.5	1399616	1429807	+	13.3566	-1.49015	0.386047	-3.55438	0.000378877	0.00701928
gene20999	CAMK4L	---	calcium/calmodulin-dependent protein kinase IV-like	427267	ENSGALG00000015203	28	NC_006115.5	3249003	3258462	+	13.1955	-1.49171	0.38711	-3.61849	0.000296329	0.00594361
gene49	LOC112529922	---	filamin-C-like	112529922	---	1	NC_006088.5	874417	881437	+	77.9915	-1.49279	0.346424	-4.14144	3.45131e-05	0.00146336
gene23981	FLNA	---	filamin A	395261	---	27|Un	NW_020110160.1	132874	181633	-	735.829	-1.49555	0.396878	-3.60036	0.000317781	0.0061814
gene19002	FOXO6	---	forkhead box O6	100857767	---	23	NC_006110.5	1302264	1319175	-	100.353	-1.49622	0.375949	-3.8116	0.000138071	0.0036705
gene17656	HSPB1	---	heat shock protein family B (small) member 1	396227	ENSGALG00000001926	19	NC_006106.5	4403293	4405185	-	636.857	-1.49716	0.397688	-3.39517	0.00068587	0.0104776
gene18922	LRRTM4	---	leucine rich repeat transmembrane neuronal 4	419539	---	22	NC_006109.5	4409156	4620837	-	7.72011	-1.49827	0.401913	-3.01771	0.00254691	0.02517
gene11804	RGS2	---	regulator of G-protein signaling 2	378912	ENSGALG00000042744	8	NC_006095.5	3955419	3958244	-	508.692	-1.49912	0.36975	-3.83643	0.000124838	0.00344445
gene5716	CAPN8	---	calpain 8	428561	---	3	NC_006090.5	17801847	17833077	+	30.9134	-1.50032	0.3472	-3.50108	0.000463378	0.00811326
gene21007	APC2	---	APC2 WNT signaling pathway regulator	429363	ENSGALG00000042153	28	NC_006115.5	3303239	3316252	+	15.8089	-1.50063	0.369246	-3.83239	0.000126906	0.00348429
gene3714	LOC107052553	---	uncharacterized ncRNA	107052553	---	2	NC_006089.5	30858831	30865411	-	12.1014	-1.5007	0.403422	-3.34058	0.00083604	0.0119418
gene21213	ICAM5	---	intercellular adhesion molecule 5	112530969	---	30	NC_028739.2	543002	553524	+	6.92404	-1.50107	0.393575	-3.41663	0.000634003	0.00991436
gene19313	ESAM	---	endothelial cell adhesion molecule	419707	---	24	NC_006111.5	318965	326063	+	161.261	-1.50126	0.333204	-4.41282	1.02033e-05	0.000664919
gene11131	COL18A1	---	collagen type XVIII alpha 1	373978	---	7	NC_006094.5	6651353	6682386	+	1107.66	-1.50191	0.285794	-5.18364	2.17599e-07	5.35933e-05
gene13862	CCL17	TARC	C-C motif chemokine ligand 17	415652	ENSGALG00000024466	11	NC_006098.5	782460	783685	+	97.96	-1.50193	0.372135	-3.80168	0.000143721	0.00375512
gene19612	LMNA	---	lamin A	396224	---	25	NC_006112.4	677720	702707	-	241.526	-1.50229	0.325449	-4.55429	5.25627e-06	0.000435802
gene15548	SREBF1	SREBP1	sterol regulatory element binding transcription factor 1	373915	ENSGALG00000027188	14	NC_006101.5	5307545	5319831	-	1398.91	-1.5024	0.3403	-4.39645	1.10034e-05	0.000700706
gene19287	LOC112530196	---	transmembrane protein 79-like	112530196	---	23	NC_006110.5	6094433	6096323	+	145.283	-1.50278	0.377818	-4.01588	5.92234e-05	0.00208659
gene8827	CPXM1	---	carboxypeptidase X M14 family member 1	100858707	ENSGALG00000040759	4	NC_006091.5	91071595	91078557	-	87.1285	-1.50393	0.373372	-3.89231	9.92938e-05	0.0029254
gene18812	DUSP26	---	dual specificity phosphatase 26	426921	ENSGALG00000001633	22	NC_006109.5	1926344	1930743	-	27.4742	-1.50439	0.378765	-3.71164	0.000205923	0.00472439
gene22126	DDIT3	CHOP	DNA damage inducible transcript 3	100857832	ENSGALG00000031518	33	NC_008465.4	4132597	4133942	-	194.09	-1.5045	0.370087	-4.12469	3.71229e-05	0.00154276
gene12672	PROCR	---	protein C receptor	424867	ENSGALG00000006547	9	NC_006096.5	4549402	4551188	-	18.2209	-1.50564	0.382175	-3.60611	0.000310817	0.006117
gene22277	RBP14L	CCS	RNA-binding protein 14-like	100858882	---	33	NC_008465.4	6343020	6345337	+	962.801	-1.50694	0.382823	-4.102	4.09594e-05	0.00165698
gene20555	DUSP3	---	dual specificity phosphatase 3	425527	ENSGALG00000035369	27	NC_006114.5	5900460	5907275	+	9.65433	-1.50724	0.395688	-3.63658	0.000276287	0.00569859
gene6719	COL19A1	---	collagen type XIX alpha 1 chain	421873	ENSGALG00000043584	3	NC_006090.5	82886704	83076312	-	26.6899	-1.50819	0.402624	-3.48233	0.000497073	0.00846307
gene21084	CRLF1	---	cytokine receptor like factor 1	100858730	---	28	NC_006115.5	3979732	3985638	+	72.4683	-1.50871	0.335367	-4.42174	9.79074e-06	0.000648123
gene14935	PSD2	---	pleckstrin and Sec7 domain containing 2	427605	ENSGALG00000030836	13	NC_006100.5	1823904	1897219	+	16.7178	-1.50939	0.396256	-3.45112	0.000558264	0.00911288
gene5419	FBLN7	---	fibulin 7	421229	ENSGALG00000046358	3	NC_006090.5	3223813	3229644	+	236.622	-1.51062	0.337549	-4.37732	1.20148e-05	0.000739793
gene22211	GLI1	GLI	GLI family zinc finger 1	396045	ENSGALG00000042422	33	NC_008465.4	5544862	5560176	-	42.5527	-1.51142	0.377069	-3.76966	0.000163473	0.00403811
gene5149	KCNV1	---	potassium voltage-gated channel modifier subfamily V member 1	420278	ENSGALG00000031449	2	NC_006089.5	132744930	132756106	-	2.66064	-1.51324	0.371854	-3.36497	0.00076553	0.0112862
gene9020	FIBIN	---	fin bud initiation factor homolog	426933	ENSGALG00000023904	5	NC_006092.5	3728503	3730201	+	77.5585	-1.51493	0.396182	-3.54748	0.000388938	0.00715818
gene19667	LOC101751456	---	T-complex protein 1 gamma-like	101751456	---	25	NC_006112.4	2077277	2087664	-	692.729	-1.51578	0.366684	-4.54942	5.37932e-06	0.000443807
gene17948	LOC107050955	---	plectin-like	107050955	---	19	NC_006106.5	10160144	10194297	-	118.211	-1.51585	0.35532	-4.21854	2.45887e-05	0.00118501
gene13996	IRX6	IRX5	iroquois homeobox 6	107054265	---	11	NC_006098.5	3876170	3879609	-	20.4666	-1.51586	0.393033	-3.60384	0.00031355	0.00613039
gene13948	LDHD	---	lactate dehydrogenase D	415689	ENSGALG00000023828	11	NC_006098.5	1962130	1966633	-	65.1736	-1.51688	0.39814	-4.01429	5.96245e-05	0.0020891
gene5815	PKDCCA	PKDCC, SGK493, Vlk	protein kinase domain containing cytoplasmic A	421390	---	3	NC_006090.5	23428436	23461529	+	37.3207	-1.51733	0.397235	-3.42141	0.000622978	0.00977847
gene24286	ELP5	---	elongator acetyltransferase complex 5	101749348	---	Un	NW_020110167.1	194124	198505	+	135.477	-1.51756	0.354652	-4.2935	1.75875e-05	0.000962597
gene10762	KAZALD1	---	Kazal type serine peptidase inhibitor domain 1	423856	ENSGALG00000007837	6	NC_006093.5	24015432	24020015	-	78.8186	-1.5181	0.365551	-4.0363	5.43011e-05	0.00197038
gene14477	SLC38A3	---	solute carrier family 38 member 3	429200	ENSGALG00000028871	12	NC_006099.5	3614084	3623884	-	27.9729	-1.5181	0.391976	-3.50094	0.000463618	0.00811326
gene21198	NFIX	---	nuclear factor I X	396207	ENSGALG00000041630	30	NC_028739.2	402421	415749	-	367.511	-1.5183	0.34253	-4.35231	1.3471e-05	0.000801278
gene5778	ATF3	---	activating transcription factor 3	421369	ENSGALG00000025887	3	NC_006090.5	21943596	21967757	-	427.135	-1.51911	0.400268	-3.52389	0.000425254	0.00764272
gene20466	FZD2	---	frizzled class receptor 2	374061	---	27	NC_006114.5	3903944	3905975	-	96.5756	-1.51915	0.365394	-4.01689	5.89715e-05	0.00208659
gene8806	LOC101749299	---	uncharacterized protein	101749299	---	4	NC_006091.5	90948036	90951960	+	144.471	-1.51919	0.389547	-3.99445	6.48435e-05	0.00220508
gene20520	RUNDC3A	---	RUN domain containing 3A	100858314	ENSGALG00000026518	27	NC_006114.5	5408034	5414012	-	55.0722	-1.51945	0.314982	-4.73589	2.18092e-06	0.000240303
gene12225	TCTEX1D4	---	Tctex1 domain containing 4	101747461	ENSGALG00000044647	8	NC_006095.5	21142460	21143460	-	9.24781	-1.52008	0.402626	-3.69044	0.000223863	0.00497909
gene12255	LOC771917	---	LOC771917	771917	ENSGALG00000041622	8	NC_006095.5	21872212	21880326	-	9.89572	-1.5201	0.401835	-3.55054	0.000384443	0.00709884
gene5066	OSR2	---	odd-skipped related transciption factor 2	771523	ENSGALG00000037695	2	NC_006089.5	127709702	127726746	+	66.0291	-1.52052	0.401387	-3.54862	0.000387251	0.00713609
gene22173	FAIM2	---	Fas apoptotic inhibitory molecule 2	426899	ENSGALG00000031615	33	NC_008465.4	5144468	5161079	+	27.7388	-1.52138	0.369804	-3.91125	9.18212e-05	0.00280113
gene48	LOC112532987	---	filamin-C-like	112532987	---	1	NC_006088.5	863251	866528	+	5.86453	-1.52194	0.401825	-3.43927	0.000583293	0.00934281
gene20534	LOC112530352	---	uncharacterized ncRNA	112530352	---	27	NC_006114.5	5555595	5557919	-	73.6019	-1.52247	0.364529	-3.99422	6.49079e-05	0.00220508
gene16338	TCN2	---	transcobalamin 2	429737	---	15	NC_006102.5	11066329	11069031	-	379.289	-1.52282	0.336749	-4.49608	6.92175e-06	0.000517524
gene15803	GLIS2	---	GLIS family zinc finger 2	374023	---	14	NC_006101.5	13089031	13093759	+	329.687	-1.52318	0.344142	-4.33629	1.44911e-05	0.000839779
gene20968	PALM	---	paralemmin	101750199	ENSGALG00000026055	28	NC_006115.5	2849821	2864558	+	117.745	-1.52412	0.350415	-4.18452	2.85767e-05	0.00129004
gene18868	ISOC2	---	isochorismatase domain containing 2	107050412	---	22	NC_006109.5	3622829	3626364	+	111.871	-1.52452	0.368235	-4.16563	3.105e-05	0.0013721
gene8413	LIMCH1	---	LIM and calponin homology domains 1	422780	---	4	NC_006091.5	68455853	68620689	-	129.918	-1.52467	0.328126	-4.54617	5.46302e-06	0.000448503
gene20821	RPS28	---	ribosomal protein S28	768930	ENSGALG00000024398	28	NC_006115.5	982804	983351	-	3300.64	-1.52471	0.399058	-4.27071	1.94855e-05	0.00104597
gene15156	CPLX2	---	complexin 2	100857281	ENSGALG00000027920	13	NC_006100.5	11148643	11159970	-	129.256	-1.52614	0.332824	-4.53768	5.68753e-06	0.000461531
gene22085	CACNB3	---	calcium voltage-gated channel auxiliary subunit beta 3	107050029	---	33	NC_008465.4	3390757	3398875	+	14.7896	-1.5262	0.349239	-4.19888	2.68238e-05	0.00123081
gene6647	PRSS35	---	serine protease 35	421839	ENSGALG00000015847	3	NC_006090.5	77720179	77731788	-	225.936	-1.52624	0.357174	-4.21055	2.54747e-05	0.00120864
gene18529	AGRN	HSPG	agrin	396538	ENSGALG00000039193	21	NC_006108.5	2711648	2775309	-	464.858	-1.52628	0.30127	-5.00368	5.62457e-07	0.000104667
gene3221	NOS3	ECNOS, eNOS	nitric oxide synthase 3 (endothelial-like)	107057170	---	2	NC_006089.5	352376	367931	-	90.14	-1.52665	0.363474	-4.0919	4.27845e-05	0.00170162
gene3246	LOC107052490	---	tigger transposable element-derived protein 3-like	107052490	---	2	NC_006089.5	598288	600417	-	146.369	-1.53102	0.370752	-4.2013	2.65387e-05	0.00122443
gene19857	LOC107055115	---	atrial natriuretic peptide receptor 1-like	107055115	---	25	NC_006112.4	3351439	3362949	+	299.989	-1.53438	0.339688	-4.41286	1.02012e-05	0.000664919
gene55	LOC107050086	---	disintegrin and metalloproteinase domain-containing protein 15-like	107050086	---	1	NC_006088.5	944136	1023218	+	252.442	-1.53465	0.368153	-4.14881	3.34206e-05	0.00142712
gene14270	SULT2B1L1	SULT2B1L	sulfotransferase family cytosolic 2B member 1-like 1	415852	ENSGALG00000023472	11	NC_006098.5	18746742	18748929	-	38.3373	-1.53496	0.378885	-3.94744	7.89928e-05	0.00248833
gene14669	IL17RC	---	interleukin 17 receptor C	101750586	---	12	NC_006099.5	11894210	11897771	+	440.527	-1.53769	0.402477	-4.39772	1.09394e-05	0.000699285
gene10422	TACR2	---	tachykinin receptor 2	768996	ENSGALG00000004248	6	NC_006093.5	11610679	11620806	-	12.7602	-1.53865	0.402698	-3.01766	0.00254735	0.02517
gene14420	CDHR4	---	cadherin related family member 4	101749086	---	12	NC_006099.5	2842575	2847823	-	17.2431	-1.53867	0.383537	-3.81237	0.00013764	0.00366861
gene18867	LOC107050411	---	ras-interacting protein 1-like	107050411	---	22	NC_006109.5	3612297	3622326	+	511.787	-1.53999	0.363731	-4.26229	2.02343e-05	0.00107242
gene13260	RBPMS2	RBPMS	RNA binding protein mRNA processing factor 2	395678	ENSGALG00000030988	10	NC_006097.5	1554284	1575874	-	213.941	-1.5422	0.371224	-3.95869	7.53621e-05	0.00243191
gene18793	BMP1	---	bone morphogenetic protein 1-like	107050771	---	22	NC_006109.5	1632191	1633865	+	33.1046	-1.54242	0.403062	-4.1752	2.9773e-05	0.00131915
gene20183	MKRN3	---	makorin ring finger protein 3	419892	---	26	NC_006113.5	4084485	4086620	-	9.21648	-1.54325	0.372316	-3.91493	9.04305e-05	0.00277895
gene8810	RTKN	---	rhotekin	107056271	---	4	NC_006091.5	90959648	90972933	+	133.154	-1.5437	0.382713	-3.93777	8.22428e-05	0.00256023
gene18797	NPM2	---	nucleophosmin/nucleoplasmin 2	107050133	---	22	NC_006109.5	1654455	1656402	-	31.0127	-1.54402	0.337563	-4.51829	6.23401e-06	0.000494821
gene19424	C1QTNF5	---	C1q and TNF related 5	769989	ENSGALG00000006758	24	NC_006111.5	4225029	4227427	+	167.437	-1.54471	0.321002	-4.75625	1.97222e-06	0.000230984
gene21787	LOC107051310	---	latent-transforming growth factor beta-binding protein 4-like	107051310	---	32	NC_006119.4	408761	417769	+	406.24	-1.54556	0.402711	-4.47038	7.80792e-06	0.000565641
gene14672	KLHDC8B	---	kelch domain containing 8B	416054	ENSGALG00000006776	12	NC_006099.5	11905724	11931006	-	67.8059	-1.54582	0.362881	-4.14984	3.32708e-05	0.00142712
gene13353	LINGO1	LRRN6A	leucine rich repeat and Ig domain containing 1	415344	ENSGALG00000002708	10	NC_006097.5	3191002	3290700	+	56.8813	-1.54606	0.395684	-3.51441	0.000440731	0.00783584
gene22281	PC	PCX	pyruvate carboxylase	374263	ENSGALG00000041807	33|Un	NC_008465.4	6385653	6409948	-	52.9191	-1.54722	0.396307	-4.2351	2.28453e-05	0.00114213
gene22257	LOC107051159	---	leucine-rich repeat extensin-like protein 3	107051159	---	33	NC_008465.4	6232509	6239501	+	17.1984	-1.54888	0.369054	-3.95698	7.59034e-05	0.00243798
gene15089	DUSP1	---	dual specificity phosphatase 1	374192	ENSGALG00000040360	13	NC_006100.5	9770031	9772637	-	2004.31	-1.55189	0.311837	-4.86163	1.16421e-06	0.000170399
gene9462	CHAC1	---	ChaC glutathione specific gamma-glutamylcyclotransferase 1	423209	ENSGALG00000027874	5	NC_006092.5	24667321	24669438	+	178.689	-1.55257	0.360135	-4.21157	2.53598e-05	0.00120774
gene11692	TNFAIP6	TSG6	TNF alpha induced protein 6	424315	ENSGALG00000012481	7	NC_006094.5	35127897	35141554	+	19.8684	-1.5533	0.403028	-3.10083	0.00192976	0.0210004
gene18786	SORBS3	---	sorbin and SH3 domain containing 3	107050638	---	22	NC_006109.5	1555291	1569619	-	203.621	-1.55364	0.352716	-4.30711	1.65398e-05	0.000914218
gene14424	AMT	GCVT	aminomethyltransferase	395566	ENSGALG00000025844	12	NC_006099.5	2857669	2859893	-	179.3	-1.55423	0.388592	-4.20421	2.61996e-05	0.00121886
gene13930	MTSS1L	---	MTSS1L I-BAR domain containing	415679	ENSGALG00000002467	11	NC_006098.5	1702365	1712668	+	146.339	-1.55449	0.336674	-4.44636	8.73365e-06	0.000605372
gene18764	NEFL	---	neurofilament light polypeptide	419528	ENSGALG00000000314	22	NC_006109.5	1089664	1094517	+	49.0963	-1.55814	0.324617	-4.77453	1.80131e-06	0.000217039
gene24284	MED11	---	mediator complex 11	112531445	---	Un	NW_020110167.1	179936	181718	+	614.321	-1.55861	0.400864	-4.92909	8.26147e-07	0.000134333
gene11063	ERBB4	---	erb-b2 receptor tyrosine kinase 4	395671	ENSGALG00000003126	7	NC_006094.5	3081442	3573042	-	7.18621	-1.55873	0.402166	-3.48012	0.000501186	0.00849503
gene22938	MAP1B	---	microtubule associated protein 1B	396174	---	Z	NC_006127.5	25320871	25392554	-	116.296	-1.55943	0.39379	-3.60621	0.000310701	0.006117
gene21176	TRAPPC5	---	trafficking protein particle complex 5	100858483	ENSGALG00000039088	30	NC_028739.2	242895	246931	+	322.52	-1.55948	0.358749	-4.3985	1.09002e-05	0.000699285
gene9265	GAL	---	galanin and GMAP prepropeptide	423117	ENSGALG00000007047	5	NC_006092.5	16762606	16770584	+	17.7759	-1.55971	0.393172	-3.47274	0.00051518	0.00865421
gene10454	SPOCK2	---	SPARC (osteonectin) cwcv and kazal like domains proteoglycan 2	100858414	---	6	NC_006093.5	12209048	12212555	+	275.508	-1.56002	0.36932	-4.25984	2.04573e-05	0.00107473
gene14479	SEMA3BL	SEMA3B	semaphorin 3B-like	426234	ENSGALG00000013722	12	NC_006099.5	3630342	3635404	+	91.8859	-1.56035	0.396276	-3.7914	0.000149802	0.00385997
gene10845	ADRB1	---	adrenoceptor beta 1	101750705	---	6	NC_006093.5	28606176	28609636	+	21.9333	-1.56059	0.322837	-4.72563	2.29401e-06	0.000246562
gene13903	TPPP3	---	tubulin polymerization promoting protein family member 3	415669	ENSGALG00000002103	11	NC_006098.5	1221961	1224452	+	159.88	-1.56168	0.402771	-3.50311	0.000459858	0.00809853
gene8363	RASL11B	---	RAS like family 11 member B	422756	ENSGALG00000013948	4	NC_006091.5	65944533	65948231	-	99.0154	-1.56365	0.393347	-3.7607	0.000169441	0.00409129
gene19161	LOC426743	---	probable beta-D-xylosidase 5-like	426743	ENSGALG00000001242	23	NC_006110.5	4241181	4244864	-	189.246	-1.56399	0.341664	-4.50676	6.58242e-06	0.000506392
gene11483	WNT6	---	Wnt family member 6	395235	ENSGALG00000011358	7	NC_006094.5	22402838	22411075	-	200.148	-1.56423	0.387521	-4.32254	1.54244e-05	0.000858232
gene14066	ZNF536	---	zinc finger protein 536	415761	---	11	NC_006098.5	8637272	8963784	+	11.2729	-1.56617	0.366731	-3.644	0.000268436	0.00560473
gene9316	RTN4RL2	---	reticulon 4 receptor like 2	425201	---	5	NC_006092.5	17263798	17267615	-	48.511	-1.56717	0.399785	-3.99645	6.42996e-05	0.00220223
gene2463	FGF14	FHF-4	fibroblast growth factor 14	395554	ENSGALG00000016866	1	NC_006088.5	144408036	144798242	+	62.4771	-1.56721	0.386923	-3.45857	0.00054305	0.00898715
gene18702	RAP1GAP2	RAP1GAP	RAP1 GTPase activating protein 2	769475	---	21	NC_006108.5	6594099	6601942	+	14.0187	-1.56732	0.368536	-4.04254	5.28762e-05	0.0019506
gene12008	COL11A1	---	collagen type XI alpha 1 chain	374046	---	8	NC_006095.5	11576206	11743370	+	70.4166	-1.57071	0.326934	-4.79073	1.66174e-06	0.000206154
gene17884	CA4	---	carbonic anhydrase 4	417647	ENSGALG00000005360	19	NC_006106.5	8243832	8262044	-	8.14286	-1.57456	0.354329	-3.42913	0.00060552	0.00958534
gene14662	OGG1	---	8-oxoguanine DNA glycosylase	771001	ENSGALG00000006651	12	NC_006099.5	11872822	11874806	+	479.058	-1.57578	0.381678	-4.29055	1.7823e-05	0.000969152
gene738	GPRC5A	RAI3	G protein-coupled receptor class C group 5 member A	417960	---	1	NC_006088.5	48223902	48230214	+	88.2239	-1.57681	0.402746	-2.97528	0.00292722	0.0273629
gene19973	CSRP1	---	cysteine and glycine rich protein 1	396176	ENSGALG00000000318	26	NC_006113.5	772723	782045	+	3219.21	-1.57904	0.360735	-4.20484	2.61263e-05	0.00121886
gene3218	ASIC3	---	acid sensing ion channel 3	107055878	---	2	NC_006089.5	331563	338013	-	6.50462	-1.57916	0.400108	-3.61093	0.000305099	0.00603994
gene18941	AEBP1	---	AE binding protein 1	100859431	ENSGALG00000041834	22	NC_006109.5	5267899	5279559	-	841.996	-1.57994	0.316277	-4.92328	8.51042e-07	0.00013705
gene3180	APBB1	---	amyloid beta precursor protein binding family B member 1	100859045	---	1	NC_006088.5	197402790	197408312	-	1071.24	-1.58054	0.360786	-4.42909	9.46302e-06	0.000636493
gene8414	UCHL1	---	ubiquitin C-terminal hydrolase L1	770302	ENSGALG00000014261	4	NC_006091.5	68642729	68647422	-	131.411	-1.58219	0.348983	-4.45026	8.57667e-06	0.000603538
gene17792	ANKRD13B	---	ankyrin repeat domain 13B	100859164	ENSGALG00000032723	19	NC_006106.5	6219190	6226372	+	147.418	-1.58412	0.298461	-5.23808	1.62253e-07	4.43763e-05
gene17142	PMP22	---	peripheral myelin protein 22	417327	ENSGALG00000031425	18	NC_006105.5	2313522	2327119	+	706.287	-1.58433	0.276473	-5.70719	1.14857e-08	6.87011e-06
gene9123	LMO1	---	LIM domain only 1 (rhombotin 1)	100858792	ENSGALG00000035679	5	NC_006092.5	10352119	10399600	+	9.31962	-1.58535	0.388901	-3.62022	0.000294352	0.00592525
gene7013	KCNK3	KCNK9	potassium two pore domain channel subfamily K member 3	428382	ENSGALG00000025971	3	NC_006090.5	105213453	105227031	-	41.9784	-1.58595	0.399252	-3.00984	0.0026139	0.025571
gene20533	COL1A1	---	collagen type I alpha 1 chain	395532	---	27	NC_006114.5	5538136	5555592	+	7397.75	-1.59009	0.343613	-4.46779	7.90303e-06	0.000565641
gene17557	CCL4	K203	C-C motif chemokine ligand 4	395468	ENSGALG00000034478	19	NC_006106.5	576493	578185	+	180.879	-1.59226	0.383266	-3.71539	0.000202887	0.00468037
gene14465	SEMA3G	---	semaphorin 3G	415945	ENSGALG00000004476	12	NC_006099.5	3527022	3534636	-	132.24	-1.5928	0.362875	-4.33139	1.48169e-05	0.000844719
gene7438	GABRA3	---	gamma-aminobutyric acid type A receptor alpha 3	422289	ENSGALG00000007269	4	NC_006091.5	10743976	10806062	+	5.48467	-1.59293	0.285782	-10.7129	8.85287e-27	7.41339e-23
gene14097	CEBPA	cC/EBP	CCAAT enhancer binding protein alpha	427549	ENSGALG00000026525	11	NC_006098.5	10295396	10296370	-	417.733	-1.59611	0.380225	-4.259	2.05347e-05	0.00107473
gene23897	RENBP	---	renin binding protein	107050161	---	Un	NW_020110018.1	419	7099	+	105.086	-1.59691	0.382646	-4.37291	1.22602e-05	0.000751781
gene17958	LOC112530107	---	uncharacterized ncRNA	112530107	---	20	NC_006107.5	484271	485941	+	19.9498	-1.5991	0.403209	-3.23545	0.00121453	0.015575
gene18257	FOXS1	FKHL18	forkhead box S1	428156	---	20	NC_006107.5	10061578	10063074	-	20.5371	-1.59974	0.398451	-3.69947	0.000216047	0.00486048
gene15772	RGS11	---	regulator of G-protein signaling 11	395621	ENSGALG00000040648	14	NC_006101.5	12636637	12640816	+	27.1782	-1.60034	0.384761	-3.99059	6.59088e-05	0.00222549
gene2909	MMP1	---	matrix metallopeptidase 1	418982	ENSGALG00000019061	1	NC_006088.5	183793774	183800294	+	41.0264	-1.60201	0.397332	-3.69255	0.00022202	0.00495125
gene19747	PEAR1	---	platelet endothelial aggregation receptor 1	100857779	ENSGALG00000028622	25	NC_006112.4	2568571	2577391	-	134.437	-1.60246	0.368439	-4.21823	2.46229e-05	0.00118501
gene21814	LOC107050886	---	spectrin beta chain non-erythrocytic 4-like	107050886	---	32	NC_006119.4	665206	688989	+	66.5603	-1.60251	0.332078	-4.73697	2.16942e-06	0.000240303
gene19552	LIM2	---	lens intrinsic membrane protein 2	101749931	---	25	NC_006112.4	50851	58675	-	213.832	-1.60367	0.351509	-4.40295	1.06787e-05	0.000693207
gene9208	DUSP8	---	dual specificity phosphatase 8	770435	ENSGALG00000006647	5	NC_006092.5	14348736	14385518	+	360.255	-1.60423	0.308618	-5.06781	4.02425e-07	8.25226e-05
gene6036	GREM2	---	gremlin 2 DAN family BMP antagonist	421507	ENSGALG00000010773	3	NC_006090.5	36251358	36298426	+	10.9508	-1.60834	0.391262	-2.98858	0.00280279	0.0266704
gene12720	DGKG	---	diacylglycerol kinase gamma	424839	ENSGALG00000005721	9	NC_006096.5	5301672	5321650	-	119.683	-1.60916	0.31393	-4.95116	7.37718e-07	0.000128701
gene16652	TNX	TN, TN-Y, TNXB	avian tenascin X	396106	---	16	NC_006103.5	2630737	2655589	-	495.754	-1.61194	0.348795	-4.41938	9.89823e-06	0.0006501
gene16353	LIF	---	LIF interleukin 6 family cytokine	427718	---	15	NC_006102.5	11149944	11152839	+	20.9395	-1.61198	0.399086	-3.58799	0.000333239	0.00642243
gene3164	HBBA	HBG2	hemoglobin beta A	396485	ENSGALG00000028273/ENSGALG00000035309	1	NC_006088.5	197279998	197281517	-	2410.75	-1.61351	0.402702	-3.61574	0.000299494	0.00599684
gene15357	FGF1	ECGF	fibroblast growth factor 1	396094	ENSGALG00000031255	13	NC_006100.5	17962470	17981469	-	33.8736	-1.614	0.389858	-4.14906	3.33837e-05	0.00142712
gene8376	SLC10A4	---	solute carrier family 10 member 4	770263	ENSGALG00000033908	4	NC_006091.5	66445691	66447260	-	5.7704	-1.61455	0.400661	-3.51181	0.000445065	0.0079045
gene20261	GPKOW	---	G-patch domain and KOW motifs	107050739	ENSGALG00000033573	26	NC_006113.5	5447775	5451764	+	326.66	-1.61494	0.367851	-4.48122	7.42165e-06	0.000547567
gene14437	SEMA3DL	---	semaphorin-3D-like	415932	---	12	NC_006099.5	3071913	3080295	+	30.5765	-1.61572	0.393818	-3.85316	0.000116604	0.0032988
gene15143	SNCB	---	synuclein beta	395391	ENSGALG00000021542	13	NC_006100.5	11057144	11060856	+	4.67453	-1.61817	0.389084	-2.97811	0.00290035	0.0272129
gene21766	EHD2	---	EH domain containing 2	107049991	ENSGALG00000036498	32	NC_006119.4	228309	238494	+	1656.91	-1.61905	0.326133	-4.82291	1.41481e-06	0.000194224
gene7006	SCARA5	---	scavenger receptor class A member 5 (putative)	771061	---	3	NC_006090.5	105090396	105109857	+	340.322	-1.6194	0.299446	-5.35137	8.72886e-08	3.05412e-05
gene20000	C26H1ORF106	---	chromosome 26 C1ORF106 homolog	430729	ENSGALG00000044612	26	NC_006113.5	1139594	1145002	-	81.7412	-1.62053	0.380141	-4.29069	1.78116e-05	0.000969152
gene21013	ADAMTSL5	---	ADAMTS like 5	427264	ENSGALG00000024298	28	NC_006115.5	3331279	3336022	-	251.307	-1.62077	0.379228	-4.32967	1.49335e-05	0.000844719
gene10121	MDGA2	---	MAM domain containing glycosylphosphatidylinositol anchor 2	423563	---	5	NC_006092.5	56939201	57249151	-	5.57439	-1.6211	0.359244	-2.9246	0.00344896	0.0303219
gene9605	GREM1	Drm	gremlin 1 DAN family BMP antagonist	395826	ENSGALG00000009724	5	NC_006092.5	30773760	30783532	-	207.035	-1.62255	0.402273	-3.60314	0.000314397	0.00613698
gene14126	RRAD	---	RRAD Ras related glycolysis inhibitor and calcium channel regulator	415790	ENSGALG00000005140	11	NC_006098.5	11211183	11216791	+	140.182	-1.62407	0.378902	-4.16452	3.12015e-05	0.00137516
gene19932	LOC112530333	---	uncharacterized protein	112530333	---	26	NC_006113.5	16845	20798	-	6.97924	-1.62429	0.40281	-3.16502	0.00155074	0.0184543
gene21100	PDE4C	PDE4A	phosphodiesterase 4C	769860	ENSGALG00000037029	28	NC_006115.5	4084333	4091257	+	22.3004	-1.62433	0.388054	-3.91853	8.90906e-05	0.00274786
gene16816	COL27A1	---	collagen type XXVII alpha 1 chain	417231	ENSGALG00000006958	17	NC_006104.5	4991026	5159421	+	72.7385	-1.62578	0.348382	-4.50049	6.77967e-06	0.000516118
gene16018	TMEM132D	---	transmembrane protein 132D	416806	ENSGALG00000002671	15	NC_006102.5	3798543	3990696	+	5.84734	-1.62672	0.401796	-3.34888	0.000811387	0.0116745
gene7448	LOC422295	---	uncharacterized protein	422295	---	4	NC_006091.5	10977322	10983991	-	8.8734	-1.62796	0.392552	-3.51971	0.000432025	0.0077467
gene14809	OXTR	MTR	oxytocin receptor	429211	ENSGALG00000003138	12	NC_006099.5	19681376	19684426	-	13.2255	-1.62889	0.379213	-4.07034	4.69436e-05	0.00180945
gene18285	KIAA1755	---	KIAA1755 ortholog	101750666	---	20	NC_006107.5	10352333	10362433	+	162.454	-1.63016	0.332983	-4.83806	1.31111e-06	0.000182988
gene11811	RGS5	---	regulator of G-protein signaling 5	769998	ENSGALG00000026572	8	NC_006095.5	4072866	4079959	-	4378.56	-1.63125	0.354578	-4.42237	9.76258e-06	0.000648123
gene7978	GPM6A	EMA, M6a	glycoprotein M6A	422569	ENSGALG00000043480	4	NC_006091.5	44147373	44291635	-	3.44649	-1.63269	0.353951	-3.12379	0.00178535	0.0199294
gene19221	CCDC28B	---	coiled-coil domain containing 28B	419647	ENSGALG00000003241	23	NC_006110.5	5312890	5314715	-	15.773	-1.6328	0.374947	-4.066	4.78273e-05	0.00182135
gene13951	BCAR1	---	BCAR1 Cas family scaffolding protein	415691	ENSGALG00000042895	11	NC_006098.5	1972810	1978519	-	776.03	-1.63303	0.325978	-4.91192	9.01909e-07	0.000142502
gene22101	KIF5A	---	kinesin family member 5A	107050879	---	33	NC_008465.4	3765599	3801680	-	34.5091	-1.6353	0.299264	-5.31041	1.09377e-07	3.52278e-05
gene22273	SSSCA1	---	Sjogren syndrome/scleroderma autoantigen 1	112530946	---	33	NC_008465.4	6330250	6332450	-	38.4562	-1.63545	0.382696	-4.33038	1.48856e-05	0.000844719
gene7803	MAB21L2	---	mab-21-like 2	374011	---	4	NC_006091.5	33007990	33009429	+	20.85	-1.63831	0.395157	-3.44791	0.000564943	0.00916829
gene22154	TSFM	---	Ts translation elongation factor mitochondrial	107050777	---	33	NC_008465.4	4880226	4890365	+	232.062	-1.64036	0.396042	-4.6738	2.95671e-06	0.000287901
gene5924	SPTBB4L	---	spectrin beta chain brain 4-like	421441	ENSGALG00000030587	3	NC_006090.5	30424859	30439167	-	478.828	-1.64142	0.334353	-4.78911	1.67524e-06	0.000206301
gene17581	METTL27	WBSCR27	methyltransferase like 27	770708	---	19	NC_006106.5	867121	869138	-	199.682	-1.64157	0.292658	-5.55459	2.78269e-08	1.45639e-05
gene21774	DMAC2	ATP5SL	distal membrane arm assembly complex 2	107050327	---	32	NC_006119.4	261519	264273	+	340.357	-1.6449	0.378734	-4.49618	6.91867e-06	0.000517524
gene22124	ADPRHL	---	ADP-ribosylarginine hydrolase-like	426545	---	33	NC_008465.4	4119836	4126486	-	24.7708	-1.64703	0.37795	-4.17704	2.95328e-05	0.00131274
gene19572	SEMA6C	---	semaphorin 6C	100859892	ENSGALG00000045312	25	NC_006112.4	242425	248966	-	67.53	-1.64801	0.391436	-4.47675	7.57869e-06	0.00055427
gene6109	TRIM67	---	tripartite motif containing 67	100857188	---	3	NC_006090.5	40717871	40755948	+	2.57317	-1.64861	0.397359	-3.13429	0.00172271	0.019521
gene18685	CLDN19	---	claudin 19	769245	ENSGALG00000023580	21	NC_006108.5	6385614	6389387	+	7.06735	-1.64911	0.315388	-3.76226	0.000168387	0.00408717
gene19789	PMVK	---	phosphomevalonate kinase	101747962	ENSGALG00000046656	25	NC_006112.4	3000750	3003576	-	251.652	-1.65214	0.341167	-4.83305	1.34455e-06	0.000186103
gene20249	FMOD	---	fibromodulin	395814	ENSGALG00000034067	26	NC_006113.5	5133298	5139860	-	246.325	-1.65881	0.402732	-3.45954	0.000541095	0.00897891
gene13352	CSPG4	---	chondroitin sulfate proteoglycan 4	425524	ENSGALG00000002678	10	NC_006097.5	3160177	3179096	-	233.232	-1.65936	0.339034	-4.69711	2.63866e-06	0.000271118
gene5287	LOC101747995	---	lymphocyte antigen 6E-like	101747995	ENSGALG00000045170	2	NC_006089.5	148354776	148360946	-	9.73614	-1.66633	0.39711	-3.48832	0.000486071	0.00836204
gene20658	PPP1R1B	---	protein phosphatase 1 regulatory inhibitor 1B	426639	ENSGALG00000044406	27	NC_006114.5	7014888	7018696	+	67.7605	-1.66707	0.398385	-4.15585	3.24082e-05	0.0014098
gene3401	SHH	ShhNC	sonic hedgehog	395615	ENSGALG00000006379	2	NC_006089.5	8166226	8175850	-	112.412	-1.66808	0.316826	-5.14236	2.71308e-07	6.14035e-05
gene22624	IL11RA	---	interleukin 11 receptor alpha	693251	ENSGALG00000005848	Z	NC_006127.5	8328383	8349089	+	43.2212	-1.66823	0.379179	-4.17738	2.94881e-05	0.00131274
gene10270	OGDHL	---	oxoglutarate dehydrogenase like	423618	ENSGALG00000002266	6	NC_006093.5	3581698	3636332	+	25.9432	-1.66888	0.362163	-4.56328	5.03617e-06	0.000423848
gene8208	ANK2	CHANK2	ankyrin 2	422689	ENSGALG00000012044	4	NC_006091.5	56723112	57060516	-	164.901	-1.67418	0.368482	-4.39469	1.10932e-05	0.000703463
gene23383	NR2F1	COUP-TFI, NR2F1A, TCFCOUP1	nuclear receptor subfamily 2 group F member 1	100859519	ENSGALG00000027907	Z	NC_006127.5	58578528	58589533	-	92.7038	-1.67423	0.347659	-4.65297	3.27181e-06	0.00030805
gene23588	MIR2954	gga-mir-2954	microRNA 2954	100498678	ENSGALG00000026107	Z	NC_006127.5	70937430	70937497	+	9.55691	-1.67461	0.380755	-4.20422	2.61986e-05	0.00121886
gene8917	SPTB	---	spectrin beta erythrocytic	769410	ENSGALG00000036805	5	NC_006092.5	575067	594647	+	114.393	-1.67645	0.33774	-4.81231	1.49194e-06	0.000197504
gene10157	NID2	---	nidogen 2	423583	ENSGALG00000012394	5	NC_006092.5	58248071	58260038	-	663.882	-1.67724	0.267402	-6.20301	5.53943e-10	5.45732e-07
gene19531	CRYAB	---	crystallin alpha B	396089	ENSGALG00000007945	24	NC_006111.5	6242317	6246235	+	10.3291	-1.68015	0.369064	-3.09468	0.00197026	0.0213165
gene17379	AATK	---	apoptosis associated tyrosine kinase	422076	ENSGALG00000006901	18	NC_006105.5	9278846	9298907	+	284.773	-1.68392	0.30188	-5.51874	3.41437e-08	1.68188e-05
gene14406	CISH	CIS	cytokine inducible SH2 containing protein	395335	ENSGALG00000002260	12	NC_006099.5	2264031	2268470	-	473.24	-1.68782	0.308353	-5.42444	5.81372e-08	2.43421e-05
gene20970	MISP	C28H19ORF21	mitotic spindle positioning	420097	---	28	NC_006115.5	2865569	2871429	+	57.5446	-1.68964	0.366422	-4.50647	6.59144e-06	0.000506392
gene4824	CA8	---	carbonic anhydrase 8	421139	ENSGALG00000039145	2	NC_006089.5	112701147	112753316	-	24.2335	-1.69147	0.391463	-3.96082	7.46919e-05	0.00241494
gene742	EMP1	---	epithelial membrane protein 1	417964	ENSGALG00000011803	1	NC_006088.5	48327380	48341583	+	365.46	-1.69457	0.366761	-4.51444	6.34833e-06	0.000496831
gene15655	HS3ST2	---	heparan sulfate-glucosamine 3-sulfotransferase 2	416581	ENSGALG00000040675	14	NC_006101.5	7428740	7438864	-	5.80149	-1.7063	0.396514	-3.28763	0.00101033	0.0137123
gene12297	ELAVL4	HUD	ELAV like RNA binding protein 4	395634	ENSGALG00000010533	8	NC_006095.5	23901027	23976474	+	17.5643	-1.70758	0.398669	-4.03092	5.55578e-05	0.00199154
gene3133	MAP6	NAU	microtubule associated protein 6	395753	ENSGALG00000007441	1	NC_006088.5	196892802	196929752	-	32.2891	-1.70787	0.360058	-4.64305	3.43303e-06	0.00031766
gene11456	SPEG	---	SPEG complex locus	429033	---	7	NC_006094.5	22137915	22169041	-	137.621	-1.71082	0.375357	-4.22977	2.33927e-05	0.00114829
gene2610	PCDH17	---	protocadherin 17	418825	ENSGALG00000016941	1	NC_006088.5	164777980	164865039	-	16.9963	-1.71129	0.403122	-3.64372	0.000268725	0.00560473
gene2881	SLN	---	sarcolipin	100857277	ENSGALG00000017168	1	NC_006088.5	181822186	181824110	+	6.67425	-1.71316	0.397407	-2.91665	0.0035381	0.0307345
gene19105	CTGFL	---	connective tissue growth factor-like	776271	ENSGALG00000034756	23	NC_006110.5	2733317	2742964	+	15.8417	-1.71322	0.398463	-4.15812	3.20884e-05	0.00139952
gene8722	CTNNA2	---	catenin alpha 2	396035	---	4	NC_006091.5	87426722	87880923	-	43.2301	-1.71457	0.397591	-3.87327	0.000107383	0.00310079
gene19201	TINAGL1	---	tubulointerstitial nephritis antigen like 1	430648	ENSGALG00000017715	23	NC_006110.5	5104434	5113048	+	613.748	-1.71545	0.321536	-5.25622	1.47048e-07	4.26374e-05
gene22623	CNTFR	---	ciliary neurotrophic factor receptor	395885	ENSGALG00000028140	Z	NC_006127.5	8134434	8305556	+	66.4616	-1.71777	0.344744	-4.74574	2.07746e-06	0.000237116
gene12285	TRABD2B	---	TraB domain containing 2B	424623	ENSGALG00000027655	8	NC_006095.5	22552468	22819988	-	60.5271	-1.71785	0.354594	-4.65605	3.2234e-06	0.00030805
gene22417	ATP5MC2	ATP5G2	ATP synthase membrane C locus 2	100858216	---	33	NC_008465.4	7481190	7483149	-	12.914	-1.72108	0.374625	-4.38093	1.18174e-05	0.000731142
gene1056	NINJ2	---	ninjurin 2	418151	ENSGALG00000012989	1	NC_006088.5	60359916	60403894	-	10.9748	-1.72319	0.399406	-3.24699	0.00116634	0.0152252
gene22412	TARBP2	---	TARBP2 RISC loading complex RNA binding	107055413	ENSGALG00000038939	33	NC_008465.4	7427429	7432328	+	400.801	-1.72696	0.376722	-4.7254	2.29662e-06	0.000246562
gene6862	KCNF1	---	potassium voltage-gated channel modifier subfamily F member 1	428652	---	3	NC_006090.5	97009136	97014040	+	10.9188	-1.72715	0.389081	-3.15529	0.00160337	0.0187552
gene21168	KEAP1	---	kelch like ECH associated protein 1	100858752	---	30	NC_028739.2	137875	145929	-	828.32	-1.73057	0.375851	-4.71436	2.42474e-06	0.000255406
gene21408	LOC107049937	---	solute carrier family 2 facilitated glucose transporter member 4-like	107049937	---	31	NC_028740.2	2234063	2250899	+	29.8317	-1.73204	0.382865	-4.23025	2.33435e-05	0.00114829
gene10459	LRRC20	---	leucine rich repeat containing 20	769461	ENSGALG00000030964	6	NC_006093.5	12233304	12236099	-	83.3114	-1.73295	0.3645	-4.75207	2.01347e-06	0.000232563
gene21277	JUNB	---	JunB proto-oncogene AP-1 transcription factor	107050017	---	30	NC_028739.2	1165755	1167334	-	437.665	-1.73415	0.332318	-5.13696	2.79223e-07	6.23523e-05
gene21302	LOC107050975	---	voltage-dependent P/Q-type calcium channel alpha-1A-like	107050975	---	30	NC_028739.2	1472780	1477580	-	16.2898	-1.73487	0.39638	-4.21742	2.4711e-05	0.00118585
gene266	GPR22	---	G protein-coupled receptor 22	769379	ENSGALG00000008032	1	NC_006088.5	14842612	14848613	+	22.6147	-1.73562	0.403182	-3.95623	7.61416e-05	0.00243798
gene18719	LGI3	---	leucine rich repeat LGI family member 3	107049625	---	22	NC_006109.5	62915	68889	+	19.0792	-1.73691	0.368153	-4.55963	5.12431e-06	0.00042911
gene11816	OLFML2B	---	olfactomedin like 2B	424366	ENSGALG00000002667	8	NC_006095.5	4171799	4181633	-	1474.27	-1.73728	0.30455	-5.59644	2.18796e-08	1.22147e-05
gene24156	LOC112531347	---	microfibril-associated glycoprotein 4-like	112531347	---	Un	NW_020110164.1	1678691	1703514	-	179.902	-1.73793	0.325946	-5.23579	1.64278e-07	4.43763e-05
gene11829	CRIP2	---	cysteine rich protein 2	424374	ENSGALG00000026471	8	NC_006095.5	4380729	4390191	-	483.524	-1.7423	0.310888	-5.4925	3.96289e-08	1.84363e-05
gene12976	CHRD	---	chordin	395828	ENSGALG00000026983	9	NC_006096.5	16088743	16097338	-	114.951	-1.74412	0.325835	-5.24344	1.57611e-07	4.39944e-05
gene15239	NPY7R	Y7	neuropeptide Y7 receptor	416280	ENSGALG00000021303	13	NC_006100.5	14032705	14037920	-	4.32182	-1.74679	0.363178	-3.57728	0.000347192	0.00659272
gene15381	GFRA3	---	GDNF family receptor alpha 3	416353	ENSGALG00000007620	13	NC_006100.5	18821115	18833800	-	66.1405	-1.74831	0.394369	-4.04826	5.16007e-05	0.00192351
gene19598	THEM4	---	thioesterase superfamily member 4	100858223	---	25	NC_006112.4	461333	464242	-	165.668	-1.74889	0.378828	-4.69962	2.60647e-06	0.000269464
gene8800	TLX2	---	T-cell leukemia homeobox 2	101747242	---	4	NC_006091.5	90903810	90916822	-	17.2717	-1.75051	0.398514	-4.32895	1.49824e-05	0.000844719
gene21786	LOC107050662	---	26S proteasome non-ATPase regulatory subunit 8-like	107050662	---	32	NC_006119.4	339197	340354	+	572.547	-1.75074	0.384855	-4.80998	1.50946e-06	0.000197504
gene18462	LOC419389	---	uncharacterized protein	419389	ENSGALG00000029601	21	NC_006108.5	1242234	1246656	+	5.97014	-1.75207	0.38198	-3.85086	0.000117706	0.00331876
gene7371	FGF13	FHF-2	fibroblast growth factor 13	414831	ENSGALG00000006508	4	NC_006091.5	4747075	4962390	-	15.3207	-1.75353	0.391576	-3.89527	9.80899e-05	0.00290931
gene21091	ISYNA1	---	inositol-3-phosphate synthase 1	107055367	ENSGALG00000030344	28	NC_006115.5	4033985	4037537	+	118.42	-1.7552	0.347676	-4.98606	6.16217e-07	0.000109791
gene14394	RASSF1	---	Ras association domain family member 1	101750777	ENSGALG00000038951	12	NC_006099.5	1850414	1854597	-	140.309	-1.75729	0.37699	-4.60232	4.17819e-06	0.000360952
gene9590	THBS1	---	thrombospondin 1	373987	ENSGALG00000009626	5	NC_006092.5	29833567	29849200	-	1410.21	-1.75866	0.372756	-4.61634	3.90566e-06	0.000346095
gene9182	PHLDA2	---	pleckstrin homology like domain family A member 2	423088	ENSGALG00000032687	5	NC_006092.5	13345377	13346840	+	324.662	-1.76338	0.355439	-4.69285	2.69424e-06	0.000275141
gene18918	FAM136A	---	family with sequence similarity 136 member A	426296	ENSGALG00000042163	22	NC_006109.5	4148086	4150836	-	143.831	-1.76354	0.395839	-4.77495	1.79753e-06	0.000217039
gene22089	FKBP11	---	FK506 binding protein 11	107049506	---	33	NC_008465.4	3412264	3414716	-	247.047	-1.7651	0.38905	-4.75424	1.99191e-06	0.00023167
gene14678	SLC6A8	---	solute carrier family 6 member 8	100861584	ENSGALG00000041419	12	NC_006099.5	11989588	11994549	+	662.554	-1.76536	0.273205	-6.39536	1.60166e-10	2.74665e-07
gene22661	HINT2Z	HINT2	histidine triad nucleotide binding protein 2-Z	100859112	ENSGALG00000027418	Z	NC_006127.5	9092388	9093449	+	137.096	-1.76565	0.389437	-4.81417	1.4781e-06	0.000197504
gene11897	CACNA1E	---	calcium voltage-gated channel alpha1 E	424412	ENSGALG00000003833	8	NC_006095.5	6088120	6171969	-	27.0159	-1.76593	0.403021	-3.43862	0.000584685	0.00935273
gene20001	TMEM167B	---	transmembrane protein 167B	771123	ENSGALG00000042589	26	NC_006113.5	1145694	1146847	+	530.014	-1.76751	0.387558	-4.8118	1.49576e-06	0.000197504
gene21082	TMEM59L	---	transmembrane protein 59 like	420122	ENSGALG00000021620	28	NC_006115.5	3971283	3976388	-	23.8265	-1.76776	0.368135	-4.61083	4.01072e-06	0.000349852
gene7267	DRP2	---	dystrophin related protein 2	422193	ENSGALG00000005031	4	NC_006091.5	2055786	2075482	-	63.5306	-1.76825	0.38553	-4.67578	2.92845e-06	0.000286817
gene22236	RAPGEF3	---	Rap guanine nucleotide exchange factor 3	426888	ENSGALG00000043775	33	NC_008465.4	5950046	5963410	+	176.597	-1.76969	0.369677	-4.62738	3.70316e-06	0.000335246
gene14670	CRELD1	---	cysteine rich with EGF like domains 1	100858613	---	12	NC_006099.5	11897751	11900877	+	222.928	-1.77061	0.365917	-4.84691	1.254e-06	0.000176487
gene19615	PFAS	---	phosphoribosylformylglycinamidine synthase	101751749	---	25	NC_006112.4	1302405	1320876	-	252.608	-1.77116	0.369493	-4.94779	7.50623e-07	0.000129602
gene9381	LRRC4C	---	leucine rich repeat containing 4C	428862	ENSGALG00000007948	5	NC_006092.5	20742841	21410421	-	10.7813	-1.77229	0.402218	-4.02674	5.65561e-05	0.00201962
gene17138	ARHGAP44	---	Rho GTPase activating protein 44	427797	---	18	NC_006105.5	2210621	2231195	-	13.4163	-1.77494	0.380753	-4.2484	2.15303e-05	0.00110272
gene12868	CPN2	---	carboxypeptidase N 2	424899	ENSGALG00000045776	9	NC_006096.5	13071360	13073757	+	35.7381	-1.77715	0.39659	-4.64456	3.40798e-06	0.000317093
gene1790	NCAM2	---	neural cell adhesion molecule 2	427968	ENSGALG00000015737	1	NC_006088.5	102077230	102334412	+	5.61242	-1.77797	0.395365	-3.78607	0.000153046	0.00389563
gene5275	ADGRB1	BAI1	adhesion G protein-coupled receptor B1	100859755	ENSGALG00000033960	2	NC_006089.5	147555341	147837517	+	8.12098	-1.79211	0.401447	-3.66352	0.000248777	0.00532122
gene19203	COL16A1	---	collagen type XVI alpha 1 chain	430477	---	23	NC_006110.5	5117345	5136636	-	678.122	-1.79515	0.379915	-4.60217	4.18108e-06	0.000360952
gene19285	BGLAP	BGP	bone gamma-carboxyglutamate protein	396348	ENSGALG00000029494	23	NC_006110.5	6070881	6072078	+	54.6457	-1.7996	0.382581	-4.81055	1.50515e-06	0.000197504
gene23355	MEGF10	---	multiple EGF like domains 10	427126	ENSGALG00000014699	Z	NC_006127.5	56552952	56654406	+	23.0617	-1.80104	0.388389	-3.57052	0.000356274	0.00671189
gene3633	DYNC1I1	---	dynein cytoplasmic 1 intermediate chain 1	420571	ENSGALG00000009722	2	NC_006089.5	23942084	24123400	+	35.2617	-1.81198	0.380389	-4.34473	1.39444e-05	0.000810907
gene14216	FOXF1	---	forkhead box F1	395624	ENSGALG00000034111	11	NC_006098.5	17391020	17395207	-	268.242	-1.81495	0.327804	-5.35087	8.75316e-08	3.05412e-05
gene6242	VIP	---	vasoactive intestinal peptide	396323	ENSGALG00000013604	3	NC_006090.5	49586424	49593144	+	27.1275	-1.82108	0.40254	-3.90747	9.32676e-05	0.00282535
gene6422	CLVS2	RLBP1L2	clavesin 2	428616	ENSGALG00000014853	3	NC_006090.5	61149335	61206982	-	5.36785	-1.82498	0.397883	-3.79126	0.000149887	0.00385997
gene21098	JUND	---	JunD proto-oncogene AP-1 transcription factor	107055370	ENSGALG00000043641	28	NC_006115.5	4074009	4079212	+	1796.31	-1.82757	0.34778	-5.17538	2.27442e-07	5.43912e-05
gene19597	RORC	---	RAR related orphan receptor C	777355	---	25	NC_006112.4	451974	460204	-	56.3982	-1.82897	0.356292	-5.02667	4.99062e-07	9.39134e-05
[truncated: 115 more rows]

## Sheet: Br Heat+Saline
Gene ID (from GTF)	Gene Symbol	Synonyms	Description	Entrez ID	Ensembl ID	Chromosome	Scaffold	Start (bp)	Stop (bp)	Strand	Base Mean Read Count	Log2 Fold Change (Log2FC)	Log2FC Standard Error	Test Statistic	p-value	q-value
[truncated: 1 more rows]

[truncated: 8 more sheets: Br Thermoneutral+LPS , Br Heat+LPS, Br Heat+LPStoHeat+Saline, Br Heat+LPStoThermoneutral+LPS, BrtoFay Thermoneutral+Saline, BrtoFay Heat+Saline, BrtoFay Thermoneutral+LPS, BrtoFay Heat+LPS]
