# Supplementary material for: Immunomodulatory effects of heat stress and lipopolysaccharide on the bursal transcriptome in two distinct chicken lines
Source: BMC Genomics. 2018 Aug 30;19:643. doi: 10.1186/s12864-018-5033-y (PMC6117931; doi:10.1186/s12864-018-5033-y)
Supplement: Supplementary file 5 — Significant functional associations for each treatment compared to Thermoneutral + Saline. Lists significant functions (p-value < 0.05; |z-score| ≥ 2) and associated significant DE genes for each comparison. (XLSX 29 kb) [file 12864_2018_5033_MOESM5_ESM.xlsx]

## Sheet: Sheet1
Comparison1	Diseases or Functions Annotation	p-Value	Activation z-score	Prediction	# Molecules	Molecules
Fayoumi Heat + Saline	transport of molecule	0.00438	-2.068	Inhibited	12	AP3S2,APOC3,BSND,CAMP,CCR2,ERBB3,GCK,IL1B,MMP7,PITPNC1,SHH,STX3
	vascularization	5.5e-05	-2.076	Inhibited	6	CAMP,CCR2,IL1B,MMP7,PLCD3,SHH
	growth of malignant tumor	0.00242	-2.201	Inhibited	6	CCR2,CHEK1,EMX2,ERBB3,IL1B,SHH
	fatty acid metabolism	9.13e-06	-2.239	Inhibited	10	APOC3,BAAT,CAMP,CCR2,CYP4F11,GCDH,IL1B,MMP7,PITPNC1,SMPD2
Fayoumi Thermoneutral + LPS	size of body	2.8e-08	6.185	Activated	45	ADAMTS1,ADIPOQ,ANGPTL4,APOBEC2,AREG,BMP4,CAMK4,CAV1,CD9,CDO1,CFL2,CHRNA3,CKB,COL2A1,COL3A1,CPEB2,DBH,DRD1,DUSP1,EDN2,FMOD,FOS,G0S2,GAP43,GJB1,GNAO1,HSPB1,KCNMA1,LAMA2,LEPR,MGP,NDRG1,NFIL3,NKX3-2,PAPPA2,PIM3,PLP1,Sik1,SLC18A2,SNCA,SNCB,SPP1,STARD13,TRIB1,TRPV2
	organization of cytoskeleton	2.38e-24	5.709	Activated	97	ACKR1,ADAMTS4,ADIPOQ,ADRA1B,AGRN,AMHR2,ANGPTL4,AREG,ARHGEF4,ATF3,BAG3,BMP4,CAMK4,CAV1,CCKAR,CD9,CDH13,CDH4,CFL2,CHRNA3,CHRNA7,CKB,CSRP1,CTGF,CTNNA2,CYR61,DCLK1,DES,DGKG,DNER,DRD1,EDN1,EDN2,EGR1,EHD2,ELAVL4,EML1,FOS,FOXO6,GAP43,GJB1,GNAO1,GSN,HSPB1,IL11RA,ITGA8,JUN,KIF5A,KLF9,KRT20,LAMA2,LINGO1,MAP6,MPZ,MT3,MYLK,NDRG1,NEFH,NEFL,OLFM1,P2RX1,PDLIM7,PLEK2,PMP22,PRKG1,PTPRZ1,RELN,RGS2,RHOB,RIMS1,RIMS3…
	organization of cytoplasm	5.22e-22	5.709	Activated	98	ACKR1,ADAMTS4,ADIPOQ,ADRA1B,AGRN,AMHR2,ANGPTL4,AREG,ARHGEF4,ATF3,BAG3,BMP4,CAMK4,CAV1,CCKAR,CD9,CDH13,CDH4,CFL2,CHRNA3,CHRNA7,CKB,CSRP1,CTGF,CTNNA2,CYR61,DCLK1,DES,DGKG,DNER,DRD1,EDN1,EDN2,EGR1,EHD2,ELAVL4,EML1,FOS,FOXO6,GAP43,GJB1,GNAO1,GSN,HRASLS,HSPB1,IL11RA,ITGA8,JUN,KIF5A,KLF9,KRT20,LAMA2,LINGO1,MAP6,MPZ,MT3,MYLK,NDRG1,NEFH,NEFL,OLFM1,P2RX1,PDLIM7,PLEK2,PMP22,PRKG1,PTPRZ1,RELN,RGS2,RHOB,RIMS…
	microtubule dynamics	7.84e-21	5.206	Activated	83	ACKR1,ADAMTS4,ADIPOQ,AGRN,AMHR2,ANGPTL4,AREG,ARHGEF4,ATF3,BMP4,CAMK4,CAV1,CCKAR,CD9,CDH13,CDH4,CHRNA3,CHRNA7,CKB,CSRP1,CTGF,CTNNA2,CYR61,DCLK1,DGKG,DNER,DRD1,EDN1,EDN2,EGR1,ELAVL4,EML1,FOS,FOXO6,GAP43,GJB1,GNAO1,GSN,HSPB1,IL11RA,ITGA8,JUN,KIF5A,KLF9,LAMA2,LINGO1,MAP6,MPZ,MT3,MYLK,NDRG1,NEFH,NEFL,OLFM1,P2RX1,PMP22,PRKG1,PTPRZ1,RELN,RGS2,RHOB,RIMS1,RIMS3,RRAD,S100B,SGK1,SLIT1,SLIT3,SNCA,SNCB,SORBS2…
	formation of cellular protrusions	4.6e-18	4.551	Activated	67	ACKR1,ADAMTS4,ADIPOQ,AGRN,AMHR2,ANGPTL4,AREG,ARHGEF4,ATF3,CAMK4,CAV1,CCKAR,CD9,CDH13,CHRNA3,CHRNA7,CKB,CSRP1,CTGF,CTNNA2,CYR61,DCLK1,DGKG,DNER,DRD1,EDN1,EGR1,ELAVL4,FOS,FOXO6,GAP43,GNAO1,GSN,HSPB1,IL11RA,JUN,KIF5A,KLF9,LINGO1,MAP6,MPZ,NEFH,NEFL,P2RX1,PMP22,PRKG1,PTPRZ1,RELN,RHOB,RIMS1,RIMS3,S100B,SGK1,SLIT1,SLIT3,SNCA,SNCB,SORBS2,SPARC,STMN3,TENM4,THBS1,TNC,TNFRSF6B,TRIM67,TULP1,VCL
	cell movement	1.45e-21	4.443	Activated	121	ACKR1,ACTA2,ADAMTS1,ADIPOQ,ALOX5,ANGPTL4,AOC3,AQP4,AREG,ARHGEF4,ARRDC3,ASB2,ASIC1,ATF3,BAG3,BMP4,CACNA1E,Cald1,CAMK4,CAV1,CCDC141,CCKAR,CD9,CDH13,CDH4,CEBPD,CHGA,CHRNA7,COL11A1,COL1A1,COL2A1,COL3A1,CTGF,CTNNA2,CYR61,DBH,DCLK1,DRD1,DUSP1,EDN1,EDN2,EGR1,ELN,F2RL3,FBN1,FMOD,FOS,FOSL2,FOXF1,FOXO3,FOXO6,G6PC,GAP43,GDF2,GJB1,GNAO1,GSN,HDC,HSPB1,IL11RA,ITGA8,JAM3,JUN,KCNMA1,KLF4,LAMA2,LEPR,LIMS2,MAT1A,M…
	cell survival	6.47e-08	4.228	Activated	66	ADAMTS1,ADIPOQ,AGRN,AREG,ATF3,BAG3,BMP4,CAMK4,CAV1,CD9,CDH13,CEBPD,CHRNA7,COL1A1,CTGF,CYR61,DUSP1,DYNC1I1,EDN1,EGR1,EMP1,FAIM2,FKBP5,FOS,FOXO3,HLF,HSPB1,HSPB8,IL11RA,JDP2,JUN,KIF1A,KIF5A,KLF4,LEPR,LINGO1,MMP1,NDRG1,NEFH,NEFL,NFIL3,NR4A1,NR4A2,NR4A3,PDK4,PIM3,PLP1,PPP1R12B,PRKG1,PTPRZ1,S100A9,S100B,SGK1,SLC22A3,SNCA,SNCB,SOCS3,SPARC,SPP1,SPRY1,SSPN,THBS1,TNIP2,TRPV2,TUBB3,VCL
	cell viability	2.09e-07	4.004	Activated	62	ADAMTS1,ADIPOQ,AGRN,AREG,ATF3,BAG3,BMP4,CAMK4,CAV1,CD9,CDH13,CEBPD,CHRNA7,COL1A1,CTGF,CYR61,DUSP1,DYNC1I1,EDN1,EGR1,FAIM2,FKBP5,FOS,FOXO3,HLF,HSPB1,HSPB8,IL11RA,JUN,KIF1A,KIF5A,KLF4,LEPR,LINGO1,MMP1,NDRG1,NEFH,NEFL,NFIL3,NR4A1,NR4A2,NR4A3,PDK4,PIM3,PLP1,PPP1R12B,PRKG1,PTPRZ1,S100A9,S100B,SGK1,SLC22A3,SNCA,SOCS3,SPARC,SPP1,SPRY1,SSPN,THBS1,TNIP2,TRPV2,TUBB3
	migration of cells	1.21e-18	3.904	Activated	107	ACKR1,ACTA2,ADAMTS1,ADIPOQ,ALOX5,ANGPTL4,AOC3,AQP4,AREG,ARHGEF4,ARRDC3,ASB2,ASIC1,ATF3,BAG3,BMP4,CAMK4,CAV1,CCDC141,CCKAR,CD9,CDH13,CHGA,CHRNA7,COL11A1,COL1A1,COL3A1,CTGF,CTNNA2,CYR61,DBH,DCLK1,DRD1,DUSP1,EDN1,EDN2,EGR1,ELN,F2RL3,FMOD,FOS,FOXF1,FOXO3,FOXO6,G6PC,GDF2,GJB1,GNAO1,GSN,HDC,HSPB1,IL11RA,ITGA8,JAM3,JUN,KCNMA1,KLF4,LAMA2,LEPR,LIMS2,MAT1A,MGP,MMP1,MPZ,MYLK,NDRG1,NEXN,NFIL3,NR4A1,NR4A2,P2R…
	recruitment of blood cells	1.02e-06	3.787	Activated	22	ACKR1,ADIPOQ,ALOX5,AOC3,CAV1,CYR61,EDN1,EGR1,FOS,GDF2,GSN,HDC,JUN,MMP1,MPZ,P2RX1,PDE4B,RHOB,SNCA,SPP1,THBS1,TNC
	quantity of cells	7.33e-15	3.778	Activated	93	ADAMTS1,ADAMTS4,ADIPOQ,ADRA1B,AGRN,ALOX5,AOC3,ARL4A,ATF3,BAG3,BMP4,CACNA1E,Cald1,CAMK4,CAV1,CCDC3,CCKAR,CD9,CDH13,CHRNA7,COL1A1,CREM,CTGF,DBH,DCLK1,DES,DRD1,DUSP1,EDN1,EGR1,FOS,FOSL2,FOXO3,GADD45G,GDF2,GJB1,GNAO1,GSN,HDC,HRASLS,HSPB1,HSPB8,IL11RA,JAM3,JUN,KIF5A,KLF4,LAMA2,LEPR,LRRC32,MAP6,MPZ,MYL9,NEFH,NEFL,NFIL3,NOBOX,NPTX1,NR4A1,NR4A2,NR4A3,PDE4B,PDK4,PIM3,PLCL1,PLP1,PMP22,PRKG1,PTPRZ1,RELN,RHO…
	recruitment of leukocytes	2.52e-06	3.653	Activated	21	ACKR1,ADIPOQ,ALOX5,AOC3,CAV1,CYR61,EDN1,EGR1,FOS,GDF2,GSN,HDC,JUN,MMP1,MPZ,P2RX1,PDE4B,RHOB,SPP1,THBS1,TNC
	transport of molecule	7.02e-11	3.521	Activated	75	ADIPOQ,ALOX5,AOC3,AQP4,ASIC1,ATF3,BAG3,BMP4,CACNA1E,CACNB2,CADPS,CAMK4,CAV1,CCKAR,CHGA,CHRNA3,CHRNA7,COL1A1,DBH,DDC,DRD1,EDN1,EDN2,EGR1,FOXO3,G6PC,GAP43,GDF2,GJA5,GJB1,GLUL,GNAO1,GRIN2A,GSN,HDC,KCNF1,KCNJ8,KCNK4,KCNMA1,KIF5A,KLF15,KRT20,LRRC32,LY6E,MAFF,MT3,NCS1,NFIL3,NMUR1,NR4A1,NR4A3,P2RX1,PLCL1,PRKG1,RAB26,RELN,RHOB,RIMS1,S100A9,S100B,SGK1,Sik1,SLC18A2,SLC22A3,SNCA,SNCG,SOCS3,SORBS1,SYN2,TACR2…
	neuritogenesis	2.03e-15	3.507	Activated	49	ADAMTS4,AGRN,AREG,ATF3,CAMK4,CAV1,CCKAR,CHRNA3,CHRNA7,CKB,CSRP1,CTNNA2,CYR61,DCLK1,DNER,DRD1,EGR1,ELAVL4,FOS,FOXO6,GAP43,GNAO1,IL11RA,JUN,KLF9,LINGO1,MAP6,MPZ,NEFH,NEFL,PMP22,PRKG1,PTPRZ1,RELN,RHOB,RIMS1,RIMS3,S100B,SGK1,SLIT1,SLIT3,SNCA,SNCB,SORBS2,STMN3,TENM4,TNC,TRIM67,TULP1
	development of neurons	1.95e-17	3.444	Activated	61	ADAMTS4,AGRN,AREG,ATF3,BMP4,CACNB2,CAMK4,CAV1,CCKAR,CHRNA3,CHRNA7,CKB,COL4A5,CSRP1,CTNNA2,CYR61,DCLK1,DNER,DRD1,EGR1,ELAVL4,FAIM2,FOS,FOXO6,GAP43,GNAO1,GSN,HSPB1,IL11RA,JUN,KIF1A,KLF9,LINGO1,MAP6,MPZ,NEFH,NEFL,NR4A2,PMP22,PRKG1,PTPRZ1,RELN,RGS2,RHOB,RIMS1,RIMS3,S100B,SGK1,SLIT1,SLIT3,SNCA,SNCB,SORBS2,STMN3,SYBU,SYN2,TENM4,THBS1,TNC,TRIM67,TULP1
	function of muscle	9.5e-11	3.194	Activated	28	ADIPOQ,ADRA1B,AGRN,APOBEC2,CAV1,CHGA,DES,DUSP1,DUSP8,EDN1,HSPB8,KCNJ8,KCNMA1,KLF15,LAMA2,LIMS2,NEXN,NR4A1,P2RX1,PRKG1,RGS2,RRAD,SPP1,SSPN,THBS1,TPM1,TTPA,VCL
	growth of neurites	1.56e-08	3.15	Activated	31	BMP4,CAMK4,CAV1,CD9,CSRP1,DCLK1,DNER,EGR1,ELAVL4,FKBP5,GAP43,GJB1,GNAO1,JUN,LAMA2,LINGO1,MPZ,NEFH,NPTX1,PTPRZ1,RELN,RIMS3,S100B,SGK1,SLIT1,SOCS3,THBS1,TNC,TRPV2,TTLL7,VCL
	proliferation of neuronal cells	6.07e-09	3.105	Activated	35	AGRN,BMP4,CAMK4,CAV1,CD9,CSRP1,DCLK1,DNER,EGR1,ELAVL4,EML1,FKBP5,GAP43,GJB1,GNAO1,JUN,LAMA2,LINGO1,MPZ,MT3,NEFH,NPTX1,PTPRZ1,RELN,RIMS3,S100B,SGK1,SLIT1,SOCS3,SPP1,THBS1,TNC,TRPV2,TTLL7,VCL
	branching of neurites	2.96e-11	3.051	Activated	28	ADAMTS4,AGRN,ATF3,CAMK4,CAV1,CHRNA7,CSRP1,CTNNA2,CYR61,DRD1,ELAVL4,FOS,FOXO6,GAP43,GNAO1,KLF9,NEFH,NEFL,PRKG1,RELN,RHOB,RIMS1,RIMS3,S100B,SGK1,SLIT1,SNCA,SORBS2
	branching of cells	1.55e-14	3.034	Activated	37	ADAMTS4,AGRN,ATF3,BMP4,CAMK4,CAV1,CHRNA7,CSRP1,CTNNA2,CYR61,DRD1,ELAVL4,FOS,FOXO6,GAP43,GDF2,GNAO1,JUN,KLF9,LAMA2,NEFH,NEFL,PIM3,PRKG1,RELN,RGS4,RHOB,RIMS1,RIMS3,RND3,S100B,SGK1,SLIT1,SNCA,SORBS2,SPP1,TNC
	function of cardiac muscle	4.96e-08	2.927	Activated	17	ADIPOQ,ADRA1B,CAV1,CHGA,DES,DUSP8,EDN1,HSPB8,KCNJ8,KLF15,LIMS2,NEXN,PRKG1,RRAD,SPP1,TPM1,VCL
	contractility of cardiac muscle	3.38e-07	2.915	Activated	14	ADIPOQ,ADRA1B,CAV1,CHGA,DES,DUSP8,EDN1,HSPB8,LIMS2,NEXN,PRKG1,RRAD,SPP1,VCL
	branching of neurons	1.05e-11	2.898	Activated	29	ADAMTS4,AGRN,ATF3,CAMK4,CAV1,CHRNA7,CSRP1,CTNNA2,CYR61,DRD1,ELAVL4,FOS,FOXO6,GAP43,GNAO1,JUN,KLF9,NEFH,NEFL,PRKG1,RELN,RHOB,RIMS1,RIMS3,S100B,SGK1,SLIT1,SNCA,SORBS2
	axonogenesis	2.13e-08	2.898	Activated	20	AGRN,ATF3,CCKAR,CTNNA2,DCLK1,FOS,GAP43,IL11RA,MAP6,MPZ,NEFH,NEFL,PMP22,PRKG1,PTPRZ1,RELN,RIMS1,S100B,SLIT1,TENM4
	contractility of muscle	1.42e-08	2.897	Activated	18	ACTA2,ADIPOQ,ADRA1B,CAV1,CHGA,COL6A3,DES,DUSP8,EDN1,HSPB8,KCNMA1,LIMS2,MYLK,NEXN,PRKG1,RRAD,SPP1,VCL
	quantity of nervous tissue	1.06e-09	2.871	Activated	31	ADAMTS4,AGRN,BMP4,CAMK4,DCLK1,DRD1,DUSP1,EGR1,FOS,GJB1,GNAO1,HDC,HSPB8,KIF5A,MAP6,MPZ,NEFH,NEFL,NPTX1,NR4A2,PMP22,PRKG1,PTPRZ1,RELN,RHOB,RIMS1,SNCA,SNCB,SNCG,SPP1,SYN2
	cell-cell contact	3.22e-10	2.834	Activated	41	AGRN,ASB2,CACNB2,CAV1,CD9,CDH13,CDH4,CHGA,CHRNA7,CLDN5,COL4A5,CYR61,DCLK1,DES,DTNA,EDN1,FOXF1,GAP43,GJA5,GJB1,JAM3,KIF1A,LAMA2,LIMS2,MYLK,NLGN4Y,NPTX1,PMP22,RASGRF2,RELN,RGS2,RND3,SNCA,SNCB,SNCG,SORBS2,SYBU,SYN2,THBS1,TNC,VCL
	homing of cells	9.58e-10	2.795	Activated	38	ACKR1,ALOX5,AOC3,BMP4,CAV1,CD9,CDH13,CHGA,CTGF,CYR61,EDN1,EDN2,ELN,FBN1,G6PC,GNAO1,GSN,JAM3,JUN,MT3,MYLK,NPTX1,NR4A1,PDE4B,PRKG1,PTPRZ1,RHOB,S100A9,S100B,SCN2B,SLIT1,SLIT3,SOCS3,SPP1,THBS1,TNFRSF6B,TRIB1,TRPV2
	migration of tumor cell lines	5.72e-07	2.795	Activated	41	ACTA2,ADIPOQ,AREG,ARHGEF4,ARRDC3,ASIC1,ATF3,CAV1,CD9,CDH13,COL11A1,CTGF,CYR61,EDN1,EDN2,EGR1,F2RL3,FOXO3,JUN,KLF4,LEPR,MMP1,NDRG1,NR4A2,PHLDA1,PLCL1,PRKG1,PTPRZ1,RGS4,RHOB,S100A9,S100B,SEMA3C,SNCG,SOCS3,SPARC,SPP1,STMN3,THBS1,TNC,TNS1
	synthesis of lipid	7.99e-06	2.791	Activated	34	ABCA8,ADIPOQ,ALOX5,AREG,ATF3,B3GALT2,BMP4,CAV1,CCDC3,CD9,CREM,CYR61,EDN1,EDN2,EGR1,FOS,FOXO3,G6PC,GREM2,HDC,LEPR,NCS1,NR4A1,NR4A2,NR4A3,P2RX1,PDK4,PLP1,RGS2,SNCA,SOCS3,SORBS1,SSPN,TRPV2
	binding of connective tissue cells	7.47e-07	2.784	Activated	15	ACTA2,BMP4,COL1A1,COL2A1,CTGF,CYR61,GSN,JAM3,MATN3,PMP22,RHOB,SPARC,SPP1,TNC,VCL
	quantity of neurons	3.62e-09	2.738	Activated	30	ADAMTS4,AGRN,BMP4,CAMK4,DCLK1,DRD1,DUSP1,EGR1,FOS,GJB1,GNAO1,HDC,HSPB8,KIF5A,MAP6,NEFH,NEFL,NPTX1,NR4A2,PMP22,PRKG1,PTPRZ1,RELN,RHOB,RIMS1,SNCA,SNCB,SNCG,SPP1,SYN2
	sprouting	1.35e-14	2.733	Activated	38	ADAMTS1,ADAMTS4,AGRN,ATF3,BMP4,CAMK4,CAV1,CHRNA7,CSRP1,CTNNA2,CYR61,DRD1,ELAVL4,FOS,FOXO6,GAP43,GDF2,GNAO1,JUN,KLF9,LAMA2,NEFH,NEFL,PIM3,PRKG1,RELN,RGS4,RHOB,RIMS1,RIMS3,S100B,SGK1,SLIT1,SNCA,SORBS2,SPP1,THBS1,TNC
	adhesion of connective tissue cells	6.21e-06	2.729	Activated	13	ACTA2,BMP4,COL1A1,COL2A1,CTGF,CYR61,MATN3,PMP22,RHOB,SPARC,SPP1,TNC,VCL
	shape change of neurons	3.11e-12	2.711	Activated	30	ADAMTS4,AGRN,ATF3,CAMK4,CAV1,CD9,CHRNA7,CSRP1,CTNNA2,CYR61,DRD1,ELAVL4,FOS,FOXO6,GAP43,GNAO1,JUN,KLF9,NEFH,NEFL,PRKG1,RELN,RHOB,RIMS1,RIMS3,S100B,SGK1,SLIT1,SNCA,SORBS2
	migration of endothelial cells	6.06e-12	2.65	Activated	31	ADAMTS1,ADIPOQ,ANGPTL4,ARHGEF4,BMP4,CAV1,CD9,CDH13,CHGA,CTGF,CYR61,EDN1,EGR1,ELN,FOXO3,GDF2,HSPB1,MGP,NR4A1,NR4A2,PRKG1,PTPRZ1,RHOB,SLIT1,SLIT3,SPARC,SPP1,STARD13,TEAD4,THBS1,TNFRSF6B
	cell movement of connective tissue cells	2.53e-08	2.633	Activated	20	ADIPOQ,CAV1,COL1A1,CTGF,CYR61,EDN1,ELN,FBN1,FOS,GSN,JUN,KCNMA1,MMP1,RHOB,RND3,SPARC,SPP1,THBS1,TNS1,VCL
	quantity of metal ion	2.68e-08	2.621	Activated	29	ACKR1,ADAMTS1,ADRA1B,AGRN,AQP4,CAV1,CCKAR,CHGA,CHRNA7,DRD1,EDN1,ELN,F2RL3,FOS,FOXO3,GNAO1,GRIN2A,GSN,MGP,NCS1,NMUR1,PLCL1,PMP22,PRKG1,RGS2,S100A9,SGK1,SPP1,TACR2
	quantity of metal	1.44e-07	2.621	Activated	30	ACKR1,ADAMTS1,ADRA1B,AGRN,AQP4,CAV1,CCKAR,CHGA,CHRNA7,DRD1,EDN1,ELN,F2RL3,FOS,FOXO3,GNAO1,GRIN2A,GSN,MGP,NCS1,NMUR1,PLCL1,PMP22,PRKG1,RGS2,S100A9,SGK1,SPP1,TACR2,TRIB1
	cell movement of endothelial cells	1.13e-11	2.614	Activated	32	ADAMTS1,ADIPOQ,ANGPTL4,ARHGEF4,BMP4,CAV1,CD9,CDH13,CHGA,CTGF,CYR61,EDN1,EGR1,ELN,FOXO3,GDF2,HSPB1,MGP,NPTX1,NR4A1,NR4A2,PRKG1,PTPRZ1,RHOB,SLIT1,SLIT3,SPARC,SPP1,STARD13,TEAD4,THBS1,TNFRSF6B
	long-term potentiation	3.4e-06	2.57	Activated	18	AQP4,ASIC1,CAMK4,CHRNA7,DRD1,EGR1,GRIN2A,ITGA8,MAP6,NPTX1,RASGRF2,RELN,RHOB,RIMS1,S100B,SLC18A2,SNCA,TNC
	cell movement of tumor cell lines	6.74e-08	2.534	Activated	49	ACKR1,ACTA2,ADIPOQ,AREG,ARHGEF4,ARRDC3,ASIC1,ATF3,CAV1,CD9,CDH13,COL11A1,COL1A1,CTGF,CYR61,EDN1,EDN2,EGR1,F2RL3,FBN1,FOS,FOXO3,GAP43,JUN,KLF4,LEPR,MMP1,NDRG1,NR4A2,PHLDA1,PLCL1,PRKG1,PTPRZ1,RGS4,RHOB,S100A9,S100B,SEMA3C,SNCG,SOCS3,SPARC,SPP1,STARD13,STMN3,THBS1,TNC,TNS1,TPM1,VCL
	development of vasculature	3.81e-15	2.507	Activated	68	ACTA2,ADAMTS1,ADIPOQ,ANGPTL4,AOC3,AREG,ARHGEF4,ATF3,BMP4,CAV1,CD9,CDH13,CDO1,CHGA,CHRNA7,COL1A1,COL1A2,COL3A1,CTGF,CYR61,EDN1,EGR1,ELN,EMP1,FBN1,FMOD,FOS,FOXF1,FOXO3,GDF2,GJA5,GSN,HSPB1,IL11RA,ISM1,JAM3,JUN,KCNMA1,KLF4,LAMA2,LEPR,MGP,MMP1,NDRG1,NID1,NPTX1,NR4A1,NR4A2,PIM3,PRKG1,PTPRZ1,RGS2,RGS4,RGS5,RHOB,S100A9,SEMA3C,SLIT3,SOCS3,SPARC,SPP1,STARD13,TEAD4,THBS1,TNC,TNFRSF6B,TUBB3,TULP1
	angiogenesis	2.22e-13	2.507	Activated	60	ADAMTS1,ADIPOQ,ANGPTL4,AOC3,AREG,ARHGEF4,ATF3,BMP4,CAV1,CD9,CDH13,CHGA,CHRNA7,COL1A1,COL1A2,COL3A1,CTGF,CYR61,EDN1,EGR1,ELN,EMP1,FOS,FOXF1,FOXO3,GDF2,GJA5,GSN,HSPB1,ISM1,JAM3,JUN,KCNMA1,KLF4,LAMA2,LEPR,MGP,MMP1,NDRG1,NPTX1,NR4A1,NR4A2,PIM3,PRKG1,PTPRZ1,RGS4,RGS5,RHOB,S100A9,SEMA3C,SLIT3,SOCS3,SPARC,SPP1,STARD13,TEAD4,THBS1,TNC,TNFRSF6B,TUBB3
	chemotaxis	7.26e-10	2.421	Activated	37	ACKR1,ALOX5,BMP4,CAV1,CD9,CDH13,CHGA,CTGF,CYR61,EDN1,EDN2,ELN,FBN1,G6PC,GNAO1,GSN,JAM3,JUN,MT3,MYLK,NPTX1,NR4A1,PDE4B,PRKG1,PTPRZ1,RHOB,S100A9,S100B,SCN2B,SLIT1,SLIT3,SOCS3,SPP1,THBS1,TNFRSF6B,TRIB1,TRPV2
	thermoregulation	7.47e-07	2.373	Activated	15	ADIPOQ,ARRDC3,CAV1,CCKAR,CEBPD,DBH,DRD1,DUSP1,EDN2,G0S2,GADD45G,LEPR,PLCL1,PRKG1,SLC18A2
	cell movement of blood cells	6.83e-12	2.369	Activated	55	ACKR1,ADIPOQ,ALOX5,AOC3,ASB2,BMP4,CAV1,CD9,CHGA,CHRNA7,COL1A1,CTGF,CYR61,DBH,DUSP1,EDN1,EDN2,EGR1,ELN,FOS,FOXO6,G6PC,GDF2,GNAO1,GSN,HDC,HSPB1,IL11RA,JAM3,JUN,MAT1A,MMP1,MPZ,MYLK,NDRG1,NFIL3,NR4A1,P2RX1,PDE4B,PDK4,PLP1,PRKG1,RHOB,S100A9,S100B,SGK1,SLIT3,SOCS3,SPARC,SPP1,THBS1,TNC,TNFRSF6B,TNFSF4,TRPV2
	vasoconstriction of blood vessel	4.94e-08	2.368	Activated	13	ACTA2,ADRA1B,ALOX5,CAV1,DBH,DRD1,EDN1,EDN2,FBN1,GJA5,P2RX1,RGS2,SMTN
	leukocyte migration	1.43e-11	2.286	Activated	54	ACKR1,ADIPOQ,ALOX5,AOC3,ASB2,CAV1,CD9,CHGA,CHRNA7,COL1A1,CTGF,CYR61,DBH,DUSP1,EDN1,EDN2,EGR1,ELN,FOS,FOXO6,G6PC,GDF2,GNAO1,GSN,HDC,HSPB1,IL11RA,JAM3,JUN,MAT1A,MMP1,MPZ,MYLK,NDRG1,NFIL3,NR4A1,P2RX1,PDE4B,PDK4,PLP1,PRKG1,RHOB,S100A9,S100B,SGK1,SLIT3,SOCS3,SPARC,SPP1,THBS1,TNC,TNFRSF6B,TNFSF4,TRPV2
	quantity of Ca2+	4.65e-08	2.284	Activated	27	ACKR1,ADRA1B,AQP4,CAV1,CCKAR,CHGA,CHRNA7,DRD1,EDN1,ELN,F2RL3,FOS,FOXO3,GNAO1,GRIN2A,GSN,MGP,NCS1,NMUR1,PLCL1,PMP22,PRKG1,RGS2,S100A9,SGK1,SPP1,TACR2
	cognition	3.28e-10	2.269	Activated	34	ADRA1B,ASIC1,CACNA1E,CAMK4,CEBPD,CHRNA7,CKB,CLDN5,CREM,CTGF,DBH,DRD1,EGR1,ELAVL4,FOS,FOXO6,GRIN2A,HDC,ITGA8,JUN,KIF1A,KLF9,LEPR,NLGN4Y,NR4A2,PLP1,RELN,S100B,SGK1,SLC18A2,SNCA,SORBS2,TMOD2,TNC
	contraction of striated muscle	4.64e-07	2.258	Activated	13	AGRN,ANK2,CHGA,CTGF,DTNA,GJA5,MMP1,MYLK,RGS2,SCN2B,SMTN,TNNC2,TPM1
	contraction of cardiac muscle	1.23e-06	2.258	Activated	11	AGRN,ANK2,CHGA,CTGF,GJA5,MMP1,MYLK,RGS2,SCN2B,SMTN,TPM1
	formation of intercellular junctions	2.38e-06	2.258	Activated	19	AGRN,CACNB2,CAV1,CHGA,CHRNA7,CLDN5,COL4A5,DCLK1,EDN1,GJA5,GJB1,KIF1A,RGS2,SORBS2,SYBU,SYN2,THBS1,TNC,VCL
	assembly of intercellular junctions	4.36e-06	2.258	Activated	18	AGRN,CACNB2,CAV1,CHGA,CHRNA7,CLDN5,COL4A5,DCLK1,GJA5,GJB1,KIF1A,RGS2,SORBS2,SYBU,SYN2,THBS1,TNC,VCL
	formation of plasma membrane	6.51e-06	2.258	Activated	18	AGRN,CACNB2,CAV1,CHGA,CHRNA7,CLDN5,COL4A5,DCLK1,GJA5,GJB1,KIF1A,RGS2,SORBS2,SYBU,SYN2,THBS1,TNC,VCL
	muscle contraction	2.04e-15	2.229	Activated	29	ACTA2,AGRN,ANK2,Cald1,CAV1,CHGA,CHRNA3,CTGF,DES,DRD1,DTNA,EDN1,EDN2,GJA5,GNAO1,KCNMA1,MMP1,MYL9,MYLK,P2RX1,PPP1R12B,PRKG1,RGS2,SCN2B,SMTN,SSPN,TACR2,TNNC2,TPM1
	formation of filaments	3.37e-11	2.228	Activated	33	ADIPOQ,BMP4,Cald1,CAV1,CDH13,COL6A3,CTGF,DES,EDN1,ELN,FBN1,GAP43,GNAO1,GSN,HSPB1,MYLK,NEFH,NEFL,NR4A1,RELN,RGS2,RHOB,RND3,SGK1,SNCA,SORBS1,SPARC,STARD13,TEAD4,TNC,TPM1,TPM2,TUB
	remodeling of bone	2.91e-07	2.196	Activated	17	ADIPOQ,CAMK4,CAV1,EDN1,EGR1,FBN1,FOS,GDF2,GSN,HDC,LEPR,MGP,PDK4,RND3,SPARC,SPP1,VCL
	learning	1.95e-09	2.154	Activated	31	ADRA1B,ASIC1,CACNA1E,CAMK4,CEBPD,CHRNA7,CKB,CLDN5,CREM,DBH,DRD1,EGR1,ELAVL4,FOS,FOXO6,GRIN2A,HDC,ITGA8,JUN,KIF1A,KLF9,LEPR,NLGN4Y,NR4A2,RELN,S100B,SGK1,SNCA,SORBS2,TMOD2,TNC
	neurotransmission	1.01e-11	2.114	Activated	33	ADIPOQ,AGRN,ASIC1,CACNA1E,CACNB2,CAMK4,CHRNA3,CHRNA7,DBH,DRD1,DTNA,GNAO1,GRIN2A,KCNMA1,KIF5A,MPZ,NCS1,NPTX1,P2RX1,PLP1,PMP22,RELN,RGS4,RIMS1,S100B,SCN2B,SLC18A2,SNCA,SNCB,SNCG,SYBU,SYN2,TMOD2
	fibrogenesis	1.71e-10	2.094	Activated	34	ADIPOQ,BMP4,Cald1,CAV1,CDH13,CFL2,COL6A3,CTGF,DES,EDN1,ELN,FBN1,GAP43,GNAO1,GSN,HSPB1,MYLK,NEFH,NEFL,NR4A1,RELN,RGS2,RHOB,RND3,SGK1,SNCA,SORBS1,SPARC,STARD13,TEAD4,TNC,TPM1,TPM2,TUB
	dendritic growth/branching	1.43e-10	2.065	Activated	24	ADAMTS4,AGRN,ATF3,CAMK4,CAV1,CHRNA7,CSRP1,CTNNA2,CYR61,DRD1,ELAVL4,FOXO6,GAP43,GNAO1,KLF9,NEFH,NEFL,RELN,RHOB,RIMS3,SGK1,SLIT1,SNCA,SORBS2
	cell movement of fibroblasts	1e-07	2.03	Activated	17	ADIPOQ,CAV1,COL1A1,CYR61,EDN1,ELN,FBN1,FOS,GSN,JUN,MMP1,RHOB,SPARC,SPP1,THBS1,TNS1,VCL
	contraction of cells	3.57e-06	2.025	Activated	10	ACTA2,AGRN,ANK2,Cald1,CAV1,EDN1,MYLK,P2RX1,SPRY1,VCL
	quantity of monoamines	8.84e-08	2.005	Activated	17	ADIPOQ,ADRA1B,AQP4,CHGA,DBH,DDC,GAP43,HDC,LY6E,NR4A1,NR4A2,RGS4,SLC18A2,SLC22A3,SNCA,SNCB,SORCS2
	apoptosis	3.74e-12	-2.024	Inhibited	112	ADAMTS1,ADAMTS20,ADIPOQ,ADRA1B,AGRN,ALOX5,ANGPTL4,AREG,ASB2,ASIC1,ATF3,BAG3,BMP4,CAMK4,CAV1,CD9,CDH4,CEBPD,COL1A1,COL2A1,CPEB2,CREM,CTGF,CYR61,DES,DUSP1,EDN1,EGR1,ELAVL4,F2RL3,FAIM2,FBN1,FKBP5,FMOD,FOS,FOXO3,FOXO6,G0S2,G6PC,GADD45G,GDF2,GJB1,GNAO1,GRIN2A,GSN,HLF,HSPA2,HSPB1,HSPB8,ISM1,JUN,KCNMA1,KLF4,KLF9,LAMA2,LEPR,LIMS2,LINGO1,MGP,MMD2,MMP1,MPZ,MT3,MYLK,NACC2,NDRG1,NEFL,NFIL3,NKX3-2,NPTX1,NR4A1…
	hypertension	3.79e-11	-2.039	Inhibited	44	ACTG2,ADIPOQ,ADRA1B,AOC3,ASIC1,BMP4,CACNB2,CAV1,CDH13,CHGA,CHRNA3,CHRNA7,DRD1,EDN1,ELN,FIBIN,FOSL2,FOXF1,GDF2,GSN,KLF15,KLF9,KRT23,LEPR,MAP6,MGP,MMP1,MUSTN1,NCS1,PDE3A,PDE4B,PMP22,POPDC2,PRKG1,RASL12,RGS2,SLC18A2,SLIT3,SNCA,SPARC,TNC,TNFAIP6,TNFSF4,TNNC2
	damage of neurons	3.63e-07	-2.132	Inhibited	11	ADIPOQ,CHGA,CREM,FAIM2,IL11RA,NFIL3,PLP1,RASGRF2,SLC18A2,SNCA,SOCS3
	degeneration of muscle cells	1.03e-06	-2.156	Inhibited	8	ADIPOQ,ATF3,CAV1,CD9,CFL2,DTNA,PIM3,SPEG
	cell death	2.85e-13	-2.172	Inhibited	137	ADAMTS1,ADAMTS20,ADIPOQ,ADRA1B,AGRN,ALOX5,ANGPTL4,AREG,ASB2,ASIC1,ATF3,BAG3,BMP4,C7,CACNB2,CADPS,CAMK4,CAV1,CD9,CDH4,CEBPD,CHGA,CHRNA7,COL1A1,COL2A1,CPEB2,CREM,CTGF,CTNNA2,CYR61,DES,DRD1,DUSP1,DYNC1I1,EDN1,EGR1,ELAVL4,EMP1,F2RL3,FAIM2,FBN1,FKBP5,FMOD,FOS,FOSL2,FOXO3,FOXO6,G0S2,G6PC,GADD45G,GDF2,GJB1,GNAO1,GRIN2A,GSN,HLF,HRASLS,HSPA2,HSPB1,HSPB8,IL11RA,ISM1,JUN,KCNMA1,KIF1A,KIF5A,KLF4,KLF9,KRT20,L…
	infarction	2.39e-06	-2.186	Inhibited	23	ACTA2,ADIPOQ,ADRA1B,AOC3,CACNB2,CAV1,COL3A1,DRD1,EDN1,EGR1,FAIM2,FOS,FOXO3,GSN,HSPB1,LIMS2,NEFL,OLFM1,PDE3A,SLC18A2,SNCA,TNFSF4,TUBB3
	insulin sensitivity	2.34e-06	-2.335	Inhibited	13	ADIPOQ,CADPS,CCDC3,EGR1,FOXO3,FOXO6,G0S2,LEPR,NOCT,Sik1,SOCS3,SORBS1,SPP1
	hereditary connective tissue disorder	7.76e-09	-2.414	Inhibited	34	ACTA2,ADAMTS4,BMP4,CAV1,CAVIN1,COL11A1,COL1A1,COL1A2,COL2A1,COL3A1,COL4A5,COL6A3,CTGF,EDN1,ELN,FBN1,FOS,FOXO3,GSN,IFITM5,IL11RA,JDP2,JUN,LEPR,MATN3,MMP1,MYLK,NKX3-2,PAPSS2,SPARC,TPM2,TUBB3,UNC80,VCL
	degeneration of neurons	1.18e-06	-2.484	Inhibited	18	CAV1,CHGA,CREM,JUN,KCNMA1,KIF1A,KIF5A,MPZ,NEFH,NFIL3,NR4A2,NR4A3,PLP1,REEP1,SGK1,SLC18A2,SNCA,TUB
	movement disorders	1e-14	-2.516	Inhibited	68	ADRA1B,AGRN,AQP4,BBOX1,C7,CAMK4,CAV1,CHGA,CHRNA3,CHRNA7,CKB,COL6A3,CTGF,DBH,DDC,DRD1,DTNA,DYNC1I1,EGR1,EML1,ENO2,FMOD,FOS,FOXO3,G6PC,GAP43,GJB1,GNAO1,GRIN2A,HDC,HSPB1,JUN,KCNMA1,KIF5A,LAMA2,LINGO1,LY6E,MAFF,MPZ,NDRG1,NEFL,NR4A1,NR4A2,NSG2,PDE4B,PDLIM7,PLP1,PMP22,RASL12,REEP1,RELN,RGS2,RGS4,RTN1,SCN2B,SGK1,SLC18A2,SMTN,SNCA,SNCB,SNCG,SPP1,SYN2,TENM4,TNNC2,TTPA,TUBB3,TULP1
	dilated cardiomyopathy	1.55e-06	-2.619	Inhibited	18	ADRA1B,ANK2,ASB2,BAG3,CACNB2,COL3A1,DES,DTNA,EDN1,FOXO3,GJA5,LIMS2,LY6E,MMP1,NEXN,SCN2B,TPM1,VCL
	lower respiratory tract disorder	1.02e-07	-2.776	Inhibited	27	ADRA1B,AREG,C7,CAV1,CD9,CHRNA3,CHRNA7,COL2A1,CPEB2,CTGF,EDN2,ELN,FAM20A,FBN1,FOXO3,GJB1,GRIN2A,JUN,KCNMA1,MGP,MMP1,MYLK,PDE3A,PDE4B,RGS2,SPP1,TMEM200A
	seizure disorder	8.06e-17	-2.787	Inhibited	46	ADIPOQ,ADRA1B,ANGPTL4,ARRDC3,ATF3,BAG3,C11orf96,CEBPD,CHRNA7,CKB,CREM,CYR61,DBH,DNAJB5,DTNA,DUSP1,EGR1,ELAVL4,FOS,G6PC,GADD45G,GAP43,GJB1,GNAO1,GRIN2A,HLF,JUN,KCNMA1,KIF5A,LINGO1,NFIL3,NID1,NR4A1,NR4A3,PIM3,PLCL1,PMP22,RELN,RGS2,RGS4,RIMS1,SCN2B,SOCS3,SYN2,TNNC2,TRIB1
	degeneration of nervous system	1.16e-07	-2.889	Inhibited	22	ADIPOQ,AQP4,CAV1,CHGA,CREM,JUN,KCNMA1,KIF1A,KIF5A,MPZ,NDRG1,NEFH,NFIL3,NMNAT2,NR4A2,NR4A3,PLP1,REEP1,SGK1,SLC18A2,SNCA,TUB
	motor dysfunction or movement disorder	6.46e-15	-2.973	Inhibited	69	ADRA1B,AGRN,AQP4,BBOX1,C7,CAMK4,CAV1,CDO1,CHGA,CHRNA3,CHRNA7,CKB,COL6A3,CTGF,DBH,DDC,DRD1,DTNA,DYNC1I1,EGR1,EML1,ENO2,FMOD,FOS,FOXO3,G6PC,GAP43,GJB1,GNAO1,GRIN2A,HDC,HSPB1,JUN,KCNMA1,KIF5A,LAMA2,LINGO1,LY6E,MAFF,MPZ,NDRG1,NEFL,NR4A1,NR4A2,NSG2,PDE4B,PDLIM7,PLP1,PMP22,RASL12,REEP1,RELN,RGS2,RGS4,RTN1,SCN2B,SGK1,SLC18A2,SMTN,SNCA,SNCB,SNCG,SPP1,SYN2,TENM4,TNNC2,TTPA,TUBB3,TULP1
	organ degeneration	1.8e-06	-2.992	Inhibited	30	ADIPOQ,AMHR2,AQP4,ATF3,BMP4,CAMK4,CAV1,CD9,CFL2,CREM,CTGF,DES,DTNA,JUN,KCNMA1,NEFH,NFIL3,NMNAT2,NOBOX,PIM3,RIMS1,SLC18A2,SNCA,SPARC,SPEG,TNFSF4,TNS1,TTPA,TUB,TULP1
	seizures	5.04e-17	-3.043	Inhibited	42	ADIPOQ,ANGPTL4,ARRDC3,ATF3,BAG3,C11orf96,CEBPD,CHRNA7,CKB,CREM,CYR61,DBH,DNAJB5,DTNA,DUSP1,EGR1,ELAVL4,FOS,G6PC,GADD45G,GAP43,GJB1,GNAO1,GRIN2A,JUN,KCNMA1,KIF5A,LINGO1,NFIL3,NID1,NR4A1,NR4A3,PIM3,PLCL1,PMP22,RGS2,RGS4,RIMS1,SCN2B,SOCS3,SYN2,TRIB1
	neurodegeneration	3.29e-08	-3.22	Inhibited	24	ADIPOQ,AQP4,CAV1,CHGA,CREM,JUN,KCNMA1,KIF1A,KIF5A,MPZ,NDRG1,NEFH,NFIL3,NMNAT2,NR4A2,NR4A3,PLP1,REEP1,SGK1,SLC18A2,SNCA,SNCB,TTPA,TUB
	degeneration of cells	5.95e-10	-3.54	Inhibited	28	ADIPOQ,ATF3,CAV1,CD9,CFL2,CHGA,CREM,DTNA,JUN,KCNMA1,KIF1A,KIF5A,MPZ,NEFH,NFIL3,NOBOX,NR4A2,NR4A3,PIM3,PLP1,REEP1,SGK1,SLC18A2,SNCA,SPEG,SPP1,TUB,TULP1
	organismal death	3.48e-15	-8.925	Inhibited	114	ACTA2,ADAMTS1,ADAMTS4,ADIPOQ,ADRA1B,AGRN,ALOX5,ANGPTL4,ANK2,AQP4,AREG,ATF3,BAG3,BMP4,CACNB2,CADPS,Cald1,CAMK4,CAV1,CDO1,CEBPD,CFL2,CHGA,CHRNA3,CHRNA7,CKB,CLDN5,COL11A1,COL1A1,COL2A1,COL3A1,CPEB2,CREM,CSRP1,CTGF,CTNNA2,CYR61,DBH,DES,DRD1,DUSP1,EDN1,EDN2,ELAVL4,ELN,F2RL3,FAM20A,FBN1,FOS,FOSL2,FOXF1,FOXO3,G6PC,GAP43,GJA5,GJB1,GNAO1,GSN,HSPB8,IFITM5,IL11RA,ITGA8,JAM3,JUN,KCNJ8,KCNMA1,KIF1A,KIF5A,KLF4…
Fayoumi Heat + LPS	organismal death	1.38e-06	8.639	Activated	146	ABCA12,ADGRV1,AIP,ALOX5,ANKLE1,APBB1,APLNR,ASL,ATF7,BARX1,BCAR1,BMP1,CAMP,CBX4,CCR10,CCR2,CCS,CDH17,CDH3,CEBPA,CFP,CHEK1,CLDN4,CLDN7,CLN3,CNTF,CNTFR,COL13A1,COL7A1,CPLX2,CPLX3,CRABP2,CRELD1,CRLF1,CSAD,CSF1,CSRNP2,CTDNEP1,CYP24A1,DCHS1,DLL3,DMBT1,ECSIT,EFNB1,ERBB2,F13A1,FBLIM1,FERMT3,FOXE1,FSCN1,FUS,G6PC3,GADD45GIP1,GGCX,GIT1,GLI1,GLIS2,GRN,H2AFX,HAX1,HDAC5,HES1,HIC1,HSPG2,ID1,IL1B,IL6R,ITGA3,ITGA…
	morbidity or mortality	6.71e-07	8.603	Activated	149	ABCA12,ADGRV1,AIP,ALOX5,ANKLE1,APBB1,APLNR,ASL,ATF7,BARX1,BCAR1,BMP1,CAMP,CBX4,CCR10,CCR2,CCS,CDH17,CDH3,CEBPA,CFP,CHEK1,CLDN4,CLDN7,CLN3,CNTF,CNTFR,COL13A1,COL7A1,CPLX2,CPLX3,CRABP2,CRELD1,CRLF1,CSAD,CSF1,CSRNP2,CTDNEP1,CYP24A1,DCHS1,DLL3,DMBT1,ECSIT,EFNB1,ERBB2,F13A1,FBLIM1,FERMT3,FOXE1,FSCN1,FUS,G6PC3,GADD45GIP1,GGCX,GIT1,GLI1,GLIS2,GRN,H2AFX,HAX1,HDAC5,HES1,HIC1,HSPG2,ID1,IL17RE,IL1B,IL6R,ITG…
	perinatal death	0.000823	5.792	Activated	38	ABCA12,BARX1,BMP1,CBX4,CEBPA,CNTFR,CPLX2,CPLX3,CRLF1,DCHS1,EFNB1,GGCX,GIT1,GLI1,HES1,HSPG2,ID1,ITGA3,KMT5C,LLGL1,MEOX2,MEX3B,MSX1,NLGN3,NOS3,PEX11B,PHC2,PRRX2,PYGO2,RELA,S1PR2,SFTPB,SHH,SIX2,SLC4A2,SOX9,TCF15,WNT11
	neonatal death	0.000391	5.185	Activated	31	ABCA12,BARX1,CBX4,CEBPA,CNTFR,CPLX2,CPLX3,CRLF1,EFNB1,GGCX,GIT1,GLI1,ID1,ITGA3,KMT5C,LLGL1,MEOX2,MEX3B,MSX1,NLGN3,NOS3,PEX11B,PRRX2,PYGO2,RELA,SFTPB,SHH,SIX2,SOX9,TCF15,WNT11
	growth failure	0.00119	5.171	Activated	39	ATF7,BCAR1,CDC6,CEBPA,CLDN7,COL13A1,CSF1,DCHS1,EGF,G6PC3,GADD45GIP1,H2AFX,HAX1,ID1,ITGA3,ITGA7,KLF2,LAMA2,LAMB2,LAMTOR2,LMNA,MECP2,MGAT1,MSX1,MTNR1B,NFKB2,NOS3,PHC2,PRRX2,PTPMT1,PYGO2,RB1,SCYL1,SHH,SKIV2L,SLC4A1,SLC4A2,TGFB1,TLX2
	cell death	2.22e-05	2.777	Activated	185	AAAS,ABCB8,ACVR1C,ADGRV1,AIP,ALOX5,ANGPT4,APBB1,ATF7,BAAT,BCAR1,BMP1,CAMP,CBX4,CCR2,CD5,CD7,CDC6,CDH3,CEBPA,CENPA,CHEK1,CLDN4,CLDN7,CLN3,CNTF,CNTFR,COL18A1,CRABP2,CRELD1,CRLF1,CRTC2,CSF1,DDIT3,DEPTOR,EFNA2,EFNB1,EGF,EIF4B,ERBB2,F13A1,FBLIM1,FDPS,FERMT3,FGF6,FGL2,FKBP5,FSTL3,FUS,FZD2,G0S2,G6PC3,GADD45GIP1,GLI1,GLIS2,GNMT,GPR37,GRIN2C,GRM3,GRM7,GRN,GZMM,H2AFX,HAX1,HDAC5,HES1,HIC1,HIGD2A,HSPA2,HSPBP…
	necrosis of epithelial tissue	0.00291	2.523	Activated	37	ATF7,CAMP,CCR2,CEBPA,CHEK1,COL18A1,DDIT3,EGF,ERBB2,FGL2,GLI1,GLIS2,GPR37,H2AFX,HAX1,ID1,IL1B,IL6R,ISM1,ITGA3,KLF2,LDLR,MAX,MEOX2,MZB1,NOS3,NTRK1,RASSF1,RB1,RELA,RGS4,SEMA3B,SHH,TGFB1,USP2,VASN,WNT6
	abnormal bone density	0.000298	2.348	Activated	18	ACP5,ALOX5,BGLAP,CEBPA,CSF1,DCSTAMP,FDPS,FERMT3,GPAA1,ID1,NFKB2,PDLIM4,S1PR2,SLC4A2,TFE3,TGFB1,TNNC2,ZNF687
	necrosis	0.00018	2.322	Activated	146	AAAS,ABCB8,ACVR1C,AIP,ALOX5,ATF7,BCAR1,CAMP,CCR2,CD5,CD7,CDC6,CDH3,CEBPA,CHEK1,CLN3,CNTF,CNTFR,COL18A1,CRABP2,CRLF1,CRTC2,CSF1,DDIT3,DEPTOR,EFNA2,EFNB1,EGF,EIF4B,ERBB2,F13A1,FDPS,FGF6,FGL2,FKBP5,FSTL3,FUS,FZD2,G0S2,G6PC3,GLI1,GLIS2,GNMT,GPR37,GRM3,GRM7,GRN,GZMM,H2AFX,HAX1,HDAC5,HES1,HIC1,ID1,IGFBP4,IL1B,IL6R,ISM1,ITGA3,ITGA7,JUNB,JUND,KEAP1,KIT,KLF2,LAMA2,LAMTOR2,LDLR,LIPE,LMNA,LZTS1,LZTS2,MAX,ME…
	apoptosis	3.45e-06	2.321	Activated	153	AAAS,ACVR1C,AIP,ALOX5,ANGPT4,APBB1,ATF7,BCAR1,BMP1,CAMP,CBX4,CCR2,CD5,CD7,CDC6,CEBPA,CENPA,CHEK1,CLDN7,CLN3,CNTF,CNTFR,COL18A1,CRABP2,CRELD1,CRLF1,CRTC2,CSF1,DDIT3,DEPTOR,EFNB1,EGF,EIF4B,ERBB2,FBLIM1,FGL2,FKBP5,FSTL3,FUS,FZD2,G0S2,G6PC3,GADD45GIP1,GLI1,GLIS2,GNMT,GPR37,GRM7,GRN,GZMM,H2AFX,HAX1,HDAC5,HES1,HIC1,HIGD2A,HSPA2,HSPBP1,HSPG2,ID1,IGFBP4,IL1B,IL6R,ISM1,ITGA3,ITGA7,JUNB,JUND,KEAP1,KIT,KLF2…
	motor dysfunction	0.0029	2.213	Activated	10	CHRNA9,CNTF,CNTFR,FDPS,FUS,GRIN2C,MECP2,SCYL1,SHH,SPTBN2
	fibrosis of interstitial tissue	9.58e-05	2.2	Activated	5	CCR2,EGF,GLIS2,IL1B,JUND
	quantity of enzyme	0.00039	2.088	Activated	12	CCR2,COL18A1,GLMP,GNMT,HINT2,IL6R,ITGA7,LDLR,NOS3,RASAL3,TGFB1,TYSND1
	binding of camp response element	3.6e-05	-2.032	Inhibited	6	EGF,ERBB2,IL1B,PPP1R1B,RASSF1,TGFB1
	growth of organism	1.37e-05	-2.039	Inhibited	58	APLNR,ATF7,CAMP,CCR2,CHEK1,COL18A1,CSF1,EFNB1,EGF,ERBB2,ETNK2,G6PC3,GLI1,GRN,GTPBP3,HDAC5,HES1,HSPG2,ID1,IGFBP4,IL1B,INSC,ITGB7,JUND,KIT,KLF2,LAMA2,LAMB2,LLGL1,LMNA,LZTS2,MAX,MGAT1,MID1IP1,MSX1,MXD3,NOS3,NRG2,PLCD3,PNKP,PRRX2,PTPMT1,RAD9A,RB1,S1PR2,SFTPB,SHH,SIX2,SLC4A2,SOX9,SPTBN2,TARBP2,TCF7L1,TDO2,TGFB1,TIMELESS,TRNP1,WNT11
	vascularization	0.00152	-2.098	Inhibited	18	CAMP,CCR2,COL18A1,CSF1,EFNB1,EGF,ERBB2,H2AFX,ID1,IL1B,KIT,NOS3,PLCD3,RB1,S1PR2,SHH,TGFB1,VLDLR
	modification of lymphocytes	0.00318	-2.156	Inhibited	5	H2AFX,PLP1,RORC,TBX21,TGFB1
	cell proliferation of tumor cell lines	6.35e-06	-2.18	Inhibited	106	ACVR1C,APBB1,BARX2,BCAR1,CAMP,CDH17,CEBPA,CENPA,CHEK1,CLN3,COL18A1,CRABP2,CSF1,DDIT3,DOHH,EGF,EIF4B,EIF4EBP2,EMILIN1,ERBB2,FGF6,FKBP5,FLOT1,FSCN1,FSTL3,FUS,G0S2,GADD45GIP1,GIT1,GLI1,GNMT,GRM3,GRN,HDAC5,HES1,HIC1,ID1,IGFBP4,IL1B,IL34,IL6R,INO80B,ITGA7,JUNB,JUND,KCNK2,KEAP1,KIT,KLF2,LAMB2,LLGL1,LMNA,LZTS1,MAX,MPL,MUS81,NAB2,NDUFA13,NDUFAF3,NFKB2,NPM2,NRG2,NTRK1,OGG1,OTUB1,PC,PCK2,PDLIM4,PEBP4,PELP1…
	proliferation of microglia	5.88e-05	-2.185	Inhibited	6	CSF1,ERBB2,IL1B,IL34,IL6R,TGFB1
	migration of bladder cancer cell lines	0.00281	-2.195	Inhibited	5	GRN,SOX9,TBXA2R,TGFB1,USP2
	function of smooth muscle	0.00035	-2.204	Inhibited	10	Crip2,CSRP2,EFNB1,EGF,ITGA3,JUNB,NOS3,PTGER2,SHH,TGFB1
	quantity of essential amino acids	1.61e-05	-2.215	Inhibited	5	ERBB2,IL1B,Lao1,TDO2,TFE3
	migration of lung cancer cell lines	0.00039	-2.233	Inhibited	12	CAMP,EGF,GLI1,ID1,IL1B,KEAP1,KIT,PODXL,PTPRZ1,RASSF1,STMN3,TGFB1
	stimulation of neuroglia	9.58e-05	-2.236	Inhibited	5	CNTF,DHH,EGF,IL1B,SHH
	concentration of prostaglandin	0.00166	-2.285	Inhibited	8	ALOX5,CAMP,EGF,IL1B,LDLR,NOS3,PLA2R1,TBXA2R
	quantity of neuroglia	0.0013	-2.394	Inhibited	11	CNTF,CSF1,ERBB2,HES1,IL1B,IL34,LAMA2,NRG2,PLP1,SHH,SOX9
	cell movement of bladder cancer cell lines	0.00169	-2.401	Inhibited	6	EGF,GRN,SOX9,TBXA2R,TGFB1,USP2
	differentiation of oligodendrocyte precursor cells	0.00134	-2.425	Inhibited	6	IL1B,IL34,PTPRZ1,RAPGEF3,SOX8,SOX9
	differentiation of nervous system	0.000144	-2.476	Inhibited	37	APBB1,APLNR,CNTF,CNTFR,DLL3,EFNA2,EFNB1,EGF,ERBB2,GLI1,GLIS2,HES1,ID1,IL1B,IL1RAP,IL34,IL6R,LLGL1,MECP2,METRN,NAB2,NFIX,NLGN3,NTRK1,PEX11B,PLP1,PPP1R1B,PTPRZ1,RAPGEF3,RB1,RELA,S1PR2,SHH,SOX8,SOX9,TDO2,TGFB1
	formation of actin filaments	0.00201	-2.502	Inhibited	22	ARHGEF17,ASAP3,BCAR1,COBL,COL18A1,CORO7/CORO7-PAM16,DBN1,EGF,FBLIM1,HAX1,IL1B,ITGA3,JUNB,KLF2,PDLIM4,RAPGEF3,RTKN,S1PR2,SORBS3,TGFB1,TNS4,WNT11
	formation of actin stress fibers	0.00233	-2.502	Inhibited	18	ARHGEF17,ASAP3,BCAR1,COL18A1,EGF,FBLIM1,HAX1,ITGA3,JUNB,KLF2,PDLIM4,RAPGEF3,RTKN,S1PR2,SORBS3,TGFB1,TNS4,WNT11
	attachment of cells	0.00131	-2.555	Inhibited	12	BCAR1,CSF1,DSG4,EFNB1,EGF,HSPG2,IL1B,ITGA3,PODXL,PTGER2,PTPRZ1,TGFB1
	chemotaxis of connective tissue cells	0.000641	-2.607	Inhibited	7	CSF1,EGF,ERBB2,IL1B,NFKB2,NOS3,TGFB1
	differentiation of neuroglia	2.71e-07	-2.78	Inhibited	22	CNTF,CNTFR,DLL3,EGF,ERBB2,HES1,IL1B,IL34,MECP2,METRN,NAB2,NFIX,NLGN3,PLP1,PTPRZ1,RAPGEF3,RELA,S1PR2,SHH,SOX8,SOX9,TGFB1
	quantity of cells	4.72e-06	-2.796	Inhibited	112	ACVR1C,ADM2,ALOX5,APBB1,AVPR1B,BGLAP,CAMP,CCR2,CD34,CD5,CD7,CDH17,CEBPA,CFP,CLN3,CNTF,CNTFR,COL18A1,CRLF1,CSF1,CTDNEP1,DDIT3,DHH,DMBT1,EFNB1,EGF,EIF4EBP2,ERBB2,F13A1,FBLIM1,FERMT3,FGF6,FSTL3,G6PC3,GADD45GIP1,GIT1,GLI1,GNMT,GPR37,GRN,H2AFX,HAX1,HES1,HSPBP1,HSPG2,ID1,IL1B,IL1RAP,IL34,IL6R,INO80B,INSC,ITGA3,ITGB7,JUNB,KIT,KLF2,LAMA2,LAMB2,LDLR,LIPE,LLGL1,LRRC32,LZTS1,MECP2,MPL,NAB2,NAGLU,NEFM,NFIL3,…
	quantity of leukocytes	0.0024	-2.841	Inhibited	55	ADM2,ALOX5,CAMP,CCR2,CD34,CD5,CD7,CDH17,CEBPA,CFP,CNTF,CSF1,DDIT3,DHH,EFNB1,ERBB2,F13A1,FERMT3,FGF6,G6PC3,GNMT,H2AFX,HAX1,ID1,IL1B,IL34,IL6R,ITGA3,ITGB7,KIT,KLF2,LAMA2,LDLR,LRRC32,NFIL3,NFKB2,NTRK1,PLA2R1,PLP1,PTGER2,RASAL3,RELA,RORC,S1PR2,SFN,SHH,SHROOM4,SREBF1,TBX21,TBXA2R,TESPA1,TGFB1,TMUB1,TNFSF4,USP2
	proliferation of connective tissue cells	0.00166	-2.907	Inhibited	38	ALOX5,APLNR,ATRAID,BCAR1,CDC6,CDH3,CEBPA,CSF1,DSG4,EGF,ERBB2,FGF6,GRN,IGFBP4,IL1B,IL34,IL6R,JUNB,JUND,KMT5C,LMNA,LZTS1,NAB2,NFKB2,NOS3,PHC2,PLCD3,PTGER2,PTPRZ1,RB1,RELA,S1PR2,SFN,SHH,SOX8,TFE3,TGFB1,WNT5B
	transcription of rna	0.00063	-2.918	Inhibited	101	ABLIM3,ACVR1C,APBB1,ATF7,BARX2,BAZ2A,CBX4,CEBPA,CELSR2,CIAO1,CNTF,CRABP2,CRTC2,CSF1,CSRNP2,CYP24A1,DDIT3,ECSIT,EGF,ERBB2,FOXE1,FSTL3,FZD2,GLI1,GLIS2,GLMP,GRN,H2AFX,HAX1,HDAC5,HES1,HIC1,HR,ID1,IER5,IL1B,IL6R,IRX6,JUNB,JUND,KEAP1,KLF1,KLF2,LDLR,LIPE,LMNA,MAX,MECP2,MEF2B,MEOX2,MSX1,MXD3,NAB2,NDUFA13,NFIL3,NFIX,NFKB2,OGG1,OTUB1,PELP1,PMF1/PMF1-BGLAP,PPP1R1B,PREB,PRRX2,PSRC1,PTGER2,PTPRN,PTPRZ1,PYGO2,…
	development of body trunk	0.000131	-2.951	Inhibited	69	ABCA12,APLNR,ASL,ATF7,BARX1,BCAR1,BGLAP,CARMIL2,CBX4,CCR2,CD5,CDH17,CDH3,CEBPA,CHEK1,CRELD1,CRTC2,CSF1,DCHS1,EFNB1,EGF,ERBB2,FZD2,GIT1,GLI1,HDAC5,HES1,HSPG2,HYAL3,ID1,IL1B,IL6R,ITGA3,KCNK2,KIT,KLF1,KLF2,KMT5C,MECP2,MPL,MSX1,MTERF4,MUS81,NFIL3,NFKB2,NOS3,PELP1,PTGER2,PTPRN,Ptprv,PYGO2,RAPGEF3,RASSF1,RB1,RELA,RGS4,RORC,S1PR2,SFN,SFTPB,SHH,SOX9,SP1,STRA6,TGFB1,TIMELESS,TUBA1C,WNT11,ZFPM1
	vasculogenesis	0.000116	-2.993	Inhibited	53	APLNR,CAMP,CCR2,CD34,COL13A1,COL18A1,CRTC2,CSF1,DDIT3,EFNB1,EGF,ERBB2,ESAM,FERMT3,GLI1,GRN,H2AFX,HES1,HSPG2,ID1,IGFBP4,IL1B,IL6R,ITGA7,JUNB,KIT,KLF1,KLF2,LAMA2,MEOX2,MGAT1,NAB2,NOS3,NRG2,PLCD3,PLEKHG5,PRRX2,PTGER2,PTPRZ1,RB1,RELA,REM1,RGS4,S1PR2,SEMA3B,SHH,SP1,STRA6,TBXA2R,TGFB1,TUBA1C,VLDLR,WNT11
	expression of rna	0.000204	-3.063	Inhibited	125	ABLIM3,ACVR1C,ADM2,APBB1,ATF7,ATRAID,BARX2,BAZ2A,CBX4,CD34,CDH3,CEBPA,CELSR2,CHEK1,CIAO1,CLN3,CNTF,CRABP2,CRTC2,CSF1,CSRNP2,CYP24A1,CYP3A7,DDIT3,ECSIT,EGF,EIF4B,EIF4EBP2,ERBB2,FOXE1,FSTL3,FZD2,GCDH,GLI1,GLIS2,GLMP,GRN,H2AFX,HAX1,HDAC5,HES1,HIC1,HR,ID1,IER5,IL1B,IL1RAP,IL6R,IRX6,ITGA3,JUNB,JUND,KEAP1,KIT,KLF1,KLF2,LDLR,LIPE,LMNA,LRRC32,MAX,MECP2,MEF2B,MEOX2,MPL,MRPL41,MSX1,MXD3,NAB2,NAT8B,NDUFA13,…
	growth of connective tissue	0.000939	-3.068	Inhibited	42	ALOX5,APLNR,ATRAID,BCAR1,CDC6,CDH3,CEBPA,CSF1,DSG4,EGF,ERBB2,FGF6,GRN,IGFBP4,IL1B,IL34,IL6R,JUNB,JUND,KIT,KMT5C,LMNA,LZTS1,NAB2,NFKB2,NOS3,PHC2,PLCD3,PORCN,PTGER2,PTPRN,PTPRZ1,RB1,RELA,S1PR2,SFN,SHH,SIX2,SOX8,TFE3,TGFB1,WNT5B
	survival of organism	0.000248	-3.136	Inhibited	50	CAMP,CCR2,CEBPA,CHEK1,CLN3,COL18A1,CRABP2,CSF1,ERBB2,FGL2,GIT1,GLI1,HSPG2,ID1,IL1B,IL6R,ITGA3,ITGA7,JUNB,KEAP1,KIT,KLF1,LDLR,LMNA,MEOX2,MGAT1,MUS81,NEFM,NFIL3,NFKB2,NOS3,NTRK1,PEBP4,PHC2,PNKP,PPP1R1B,RASSF1,RB1,RELA,S1PR2,SFTPB,SHH,SLC4A1,SP1,SREBF1,TARBP2,TGFB1,TLX2,TNFSF4,USP2
	development of cytoplasm	0.00015	-3.16	Inhibited	36	ANKRD13B,ANKRD13D,ARHGEF17,ASAP3,ATG9B,BCAR1,CAMP,COBL,COL18A1,CORO7/CORO7-PAM16,DBN1,EGF,FBLIM1,HAX1,IL1B,IPO4,ITGA3,JUNB,KLF2,MTERF4,NOS3,NTRK1,OPA3,PDLIM4,PRUNE1,PSRC1,RAPGEF3,RASSF1,RPS28,RTKN,S1PR2,SLC4A2,SORBS3,TGFB1,TNS4,WNT11
	function of muscle	0.00036	-3.171	Inhibited	25	APLNR,BCAR1,CNTF,Crip2,CSRP2,EFNB1,EGF,FSTL3,IGFBP4,ITGA3,ITGA7,JUNB,LAMA2,LDLR,LMNA,MEOX2,NOS3,PTGER2,RAPGEF3,RASSF1,SCYL1,SHH,SLC4A1,SYPL2,TGFB1
	transcription	0.000174	-3.187	Inhibited	119	ABLIM3,ACVR1C,ADM2,APBB1,ATF7,ATRAID,BARX2,BAZ2A,CBX4,CD34,CDH3,CEBPA,CELSR2,CHEK1,CIAO1,CLN3,CNTF,CRABP2,CRTC2,CSF1,CSRNP2,CYP24A1,CYP3A7,DDIT3,ECSIT,EGF,ERBB2,FOXE1,FPGS,FSTL3,FZD2,GLI1,GLIS2,GLMP,GRN,H2AFX,HAX1,HDAC5,HES1,HIC1,HR,ID1,IER5,IL1B,IL6R,IRX6,ITGA3,JUNB,JUND,KEAP1,KIT,KLF1,KLF2,LDLR,LIPE,LMNA,LRRC32,MAX,MECP2,MEF2B,MEOX2,MID1IP1,MPL,MSX1,MXD3,NAB2,NAT8B,NDUFA13,NFIL3,NFIX,NFKB2,OGG1…
	cell proliferation of breast cancer cell lines	4.89e-08	-3.259	Inhibited	45	APBB1,BARX2,BCAR1,CEBPA,CLN3,CRABP2,CSF1,EGF,ERBB2,FLOT1,FSTL3,G0S2,GLI1,GRN,HDAC5,HES1,HIC1,ID1,IL1B,NDUFAF3,NRG2,NTRK1,PCK2,PEBP4,PELP1,PLCD4,PPP1R1B,PPP2R1A,PTGER2,RAD9A,RASSF1,RB1,RELA,RTKN,SEMA3B,SFN,SP1,SREBF1,TAF6,TDO2,TGFB1,THEM4,TIMM10B,TNS4,ZNF282
	transactivation of rna	0.00107	-3.347	Inhibited	35	APBB1,ATF7,BICRA,CEBPA,CIAO1,DDIT3,EGF,FUS,FZD2,GLI1,GLIS2,HES1,HR,ID1,IGFBP4,IL1B,JUNB,JUND,KLF1,KLF2,MAX,MED11,NAB2,NFIX,OSBPL7,PEBP4,PELP1,PODXL,RELA,S100A14,SP1,SRA1,SREBF1,TBX21,TGFB1
	angiogenesis	0.000473	-3.473	Inhibited	60	ADM2,ANGPT4,APELA,APLNR,CAMP,CCR2,CD34,COL13A1,COL18A1,CRTC2,CSF1,DDIT3,EFNB1,EGF,ERBB2,ESAM,FERMT3,FGF6,GLI1,GRN,H2AFX,HES1,HSPG2,ID1,IGFBP4,IL1B,IL6R,ISM1,ITGA7,JUNB,KIT,KLF1,KLF2,LAMA2,MECP2,MEOX2,MGAT1,NAB2,NOS3,NRG2,PLCD3,PLEKHG5,PRRX2,PTGER2,PTPRZ1,RAPGEF3,RB1,RELA,REM1,RGS4,S1PR2,SEMA3B,SHH,SP1,STRA6,TBXA2R,TGFB1,TUBA1C,VLDLR,WNT11
	development of vasculature	6.51e-05	-3.474	Inhibited	70	ADM2,ANGPT4,APELA,APLNR,BMP1,CAMP,CCR2,CD34,COL13A1,COL18A1,CRELD1,CRTC2,CSF1,DDIT3,EFNB1,EGF,ERBB2,ESAM,FERMT3,FGF6,GIT1,GLI1,GRN,H2AFX,HES1,HSPG2,ID1,IGFBP4,IL1B,IL6R,ISM1,ITGA3,ITGA7,JUNB,KIT,KLF1,KLF2,LAMA2,LDLR,LLGL1,MECP2,MEOX2,MGAT1,MUS81,NAB2,NID1,NOS3,NRG2,PLCD3,PLEKHG5,PRRX2,PTGER2,PTPRZ1,RAPGEF3,RB1,RELA,REM1,RGS4,S1PR2,SEMA3B,SHH,SP1,STRA6,SYDE1,TBXA2R,TCF7L1,TGFB1,TUBA1C,VLDLR,WNT11
	cell movement	2.41e-05	-3.579	Inhibited	130	ACP5,ALOX5,ANGPT4,APBB1,APLNR,ARHGEF17,BARX2,BCAR1,CAMP,CARMIL2,CCR10,CCR2,CD34,CDH3,CEBPA,CELSR2,CHRNA9,CLDN4,CLDN7,CNTF,COL18A1,COL7A1,CRTC2,CSF1,CYP21A2,DBN1,DEPTOR,DMBT1,EFNA2,EFNB1,EGF,ELP5,ERBB2,ESAM,F13A1,FBLIM1,FERMT3,FGF6,FGL2,FLOT1,FSCN1,G6PC3,GIT1,GLI1,GLIS2,GPR37,GRM3,GRN,HAX1,HIC1,HSPG2,ID1,IGFBP4,IL17RC,IL1B,IL34,IL6R,ITGA3,ITGA7,ITGB7,JUNB,JUND,KCNK2,KEAP1,KIT,KLF2,LAMA2,LAMTOR2,LD…
	transactivation	0.000515	-3.611	Inhibited	38	APBB1,ATF7,BICRA,CEBPA,CIAO1,CRTC2,DDIT3,EGF,FUS,FZD2,GLI1,GLIS2,HES1,HR,ID1,IGFBP4,IL1B,JUNB,JUND,KLF1,KLF2,MAX,MED11,MEOX2,NAB2,NFIX,OSBPL7,PEBP4,PELP1,PODXL,RB1,RELA,S100A14,SP1,SRA1,SREBF1,TBX21,TGFB1
	cell survival	0.00242	-3.621	Inhibited	83	BCAR1,BGLAP,CAMP,CCR2,CD7,CDH3,CENPA,CHEK1,CLDN4,CLN3,CNTF,CNTFR,COL18A1,CRTC2,CSF1,DDIT3,EFNA2,EFNB1,EGF,ERBB2,FGF6,FKBP5,FPGS,FUS,FZD2,GIT1,GLI1,GPR37,H2AFX,HDAC5,HES1,HIC1,HNRNPUL1,IL1B,IL6R,ITGA3,JUND,KEAP1,KIT,KLF2,LMNA,LRFN1,MED29,MPL,MSX1,MUS81,MXD3,NDUFA13,NEFM,NFIL3,NFKB2,NOS3,NTRK1,OGG1,PLP1,PNKP,PPP1R1B,PPP2R1A,PTPRN,PTPRZ1,PYGO2,RAD9A,RAPGEF3,RASSF1,RASSF10,RB1,RELA,RORC,RRS1,S1PR2,SE…
	migration of cells	0.000206	-3.68	Inhibited	113	ACP5,ALOX5,ANGPT4,APBB1,BARX2,BCAR1,CAMP,CARMIL2,CCR10,CCR2,CD34,CDH3,CEBPA,CELSR2,CHRNA9,CLDN4,CLDN7,CNTF,COL18A1,COL7A1,CRTC2,CSF1,CYP21A2,DBN1,DEPTOR,DMBT1,EFNB1,EGF,ELP5,ERBB2,ESAM,F13A1,FBLIM1,FERMT3,FGF6,FLOT1,FSCN1,G6PC3,GIT1,GLI1,GLIS2,GRM3,GRN,HAX1,HIC1,ID1,IGFBP4,IL17RC,IL1B,IL6R,ITGA3,ITGB7,KCNK2,KEAP1,KIT,KLF2,LAMA2,LAMTOR2,LDLR,LGR6,LLGL1,LMNA,MAX,MECP2,MEOX2,NAB2,NDUFAF3,NFIL3,NFIX,…
	size of body	0.00187	-5.403	Inhibited	51	AAAS,APBB1,APLNR,CCR10,CEBPA,CLDN7,CSF1,CYP24A1,DLL3,EGF,ESAM,G0S2,G6PC3,GIT1,GLI1,H2AFX,HAX1,HES1,HSPG2,ID1,IGFBP4,KMT5C,LAMA2,LMNA,MECP2,MEOX2,MEX3B,NAB2,NFIL3,NFIX,NFKB2,NLGN3,NOS3,NRG2,NTRK1,PEX11B,PLP1,PYGO2,RAPGEF3,RB1,RELA,SCYL1,SLC4A1,SLC4A2,SLC6A8,SYPL2,TARBP2,TGFB1,TPST1,VLDLR,ZNF385A
Broiler Heat + Saline	---	---	---	---	---	---
Broiler Thermoneutral + LPS	cell movement	0.00407	2.841	Activated	15	ADAM8,BDKRB2,CD36,COCH,DIO2,DMBT1,EDN2,F10,FOXO3,MT3,NFIL3,PDK4,PGF,RB1,TNFSF4
	migration of cells	0.00357	2.482	Activated	14	ADAM8,BDKRB2,CD36,COCH,DIO2,DMBT1,EDN2,F10,FOXO3,NFIL3,PDK4,PGF,RB1,TNFSF4
	size of body	0.00447	2.016	Activated	8	AFF1,CD36,DIO2,EDN2,NFIL3,RB1,STC2,TPST1
Broiler Heat + LPS	cell movement	0.000965	3.085	Activated	32	ADAMTS5,ADCYAP1R1,AQP1,AQP3,BDKRB2,CCR2,CD28,CD34,CD36,CELSR1,CFH,COCH,CTSV,DIO2,DMBT1,F10,F7,FGL2,FOXO3,GJB2,HLA-A,IL1B,IL1RL1,LGR6,MT3,NDRG1,NFIL3,PDK4,PRLR,RB1,XDH,ZBTB16
	transport of molecule	4.27e-07	2.556	Activated	32	AQP1,AQP3,ATP2C2,AVPR1B,BDKRB2,CCR2,CD28,CD36,CDH17,CFH,CIDEA,CPT1A,DIO2,FOXO3,HLA-A,IL1B,KCNB2,KCNK4,LSS,MT3,NFIL3,PLSCR1,PRLR,SCD,SLC15A1,SLC22A3,SLC2A9,SLCO4C1,STXBP6,TTPA,TULP1,XDH
	migration of cells	0.00126	2.402	Activated	29	ADCYAP1R1,AQP1,AQP3,BDKRB2,CCR2,CD28,CD34,CD36,CELSR1,CFH,COCH,CTSV,DIO2,DMBT1,F10,F7,FOXO3,GJB2,HLA-A,IL1B,IL1RL1,LGR6,NDRG1,NFIL3,PDK4,PRLR,RB1,XDH,ZBTB16
	ion homeostasis of cells	0.000541	2.39	Activated	13	ATP2C2,AVPR1B,BDKRB2,CCR2,CD28,CD36,F7,GABRA5,HTR3A,IL1B,IL1RL1,MT3,STC2
	flux of ion	0.00266	2.39	Activated	8	ATP2C2,CCR2,CD28,F7,GABRA5,HTR3A,IL1B,IL1RL1
	engulfment of cells	0.0017	2.201	Activated	10	ADAMTS5,CD36,CFH,F10,FOXE1,IL1B,IL1RL1,PLSCR1,PROM2,TULP1
	endocytosis	0.00367	2.151	Activated	10	ADAMTS5,CD36,CFH,FOXE1,IL1B,IL1RL1,PLSCR1,PROM2,TMEM108,XDH
	metabolism of reactive oxygen species	0.000401	2.075	Activated	12	CAPN3,CCR2,CD28,CD36,CFH,F7,FOXO3,GGT1,IL1B,MT3,RB1,XDH
	synthesis of reactive oxygen species	0.00105	2.075	Activated	11	CAPN3,CCR2,CD28,CD36,CFH,F7,FOXO3,GGT1,IL1B,RB1,XDH
	production of reactive oxygen species	0.00036	2.027	Activated	10	CAPN3,CCR2,CD28,CD36,F7,FOXO3,GGT1,IL1B,RB1,XDH
	killing of cells	0.000855	2.016	Activated	7	CD28,CFH,CTSV,F7,HLA-A,IL1B,IL1RL1
	inhibition of cells	0.00363	2	Activated	5	FKBP5,HLA-A,MT3,RB1,XDH
	malignant solid tumor	2.87e-06	-2.087	Inhibited	113	ABCA8,ABCB5,ADAMTS5,ADCYAP1R1,ADGB,ALS2CL,AQP1,AQP3,ARHGAP12,ARSI,ASL,ATP10B,ATP10D,ATP2C2,AVPR1B,BDKRB2,CAPN14,CAPN3,CCR2,CD28,CD34,CD36,CDH17,CELSR1,CFH,CIDEA,CMBL,COCH,COL13A1,COL4A5,CPT1A,CRISPLD2,CSRP2,CTSV,CYP2W1,CYP51A1,DGKQ,DIO2,DMBT1,DPEP2,F10,F5,F7,FAM13A,FAT2,FBN3,FGL1,FGL2,FKBP5,FOXE1,FOXO3,GABRA5,GADD45G,GFI1B,GGT1,GJB2,HLA-A,HPGD,HSD17B7,HSPB9,HTR3A,IL1B,IL1RL1,IRX6,ISM1,KCNB2,KCNK4…
	inflammation of organ	0.00017	-2.101	Inhibited	24	AQP1,CCR2,CD28,CD36,CFH,COCH,COL4A5,CTSV,CYP51A1,DMBT1,F10,F5,FOXO3,GABRA5,GADD45G,HLA-A,HPGD,IL1B,IL1RL1,NFIL3,PDK4,SCD,SLC2A9,XDH
	urination disorder	0.000306	-2.401	Inhibited	9	AQP1,AQP3,ASL,BDKRB2,CFH,COL4A5,F7,SLC2A9,XDH
	neurodegeneration	0.00227	-2.608	Inhibited	8	CCR2,CTSV,GABRA5,IL1B,NDRG1,NFIL3,RB1,TTPA
	dysglycemia	0.00201	-2.621	Inhibited	7	CD36,CPT1A,CTSV,FGL1,FOXO3,PRLR,SCD
	glucose metabolism disorder	4.76e-08	-2.822	Inhibited	31	ADCYAP1R1,AQP1,ATP10B,CAPN3,CCR2,CD28,CD34,CD36,CDH17,CFH,COL13A1,COL4A5,CPT1A,CTSV,F10,F7,FGL1,FOXO3,GABRA5,HLA-A,HPGD,HTR3A,IL1B,MT3,PLSCR1,PRLR,SCD,SGCZ,SLC2A9,XDH,ZBTB16
	organ degeneration	0.00304	-3.064	Inhibited	11	CCR2,CFH,CTSV,GABRA5,GGT1,IL1B,NFIL3,RB1,TTPA,TULP1,ZBTB16
	organismal death	0.00106	-3.611	Inhibited	34	ADCYAP1R1,AQP1,ASL,BDKRB2,CCR2,CD28,CD36,CDH17,CELSR1,CFH,COL13A1,CPT1A,CTSV,CYP51A1,DMBT1,F10,F5,F7,FOXE1,FOXO3,GFI1B,GGT1,GJB2,HPGD,HSD17B7,IL1B,IL1RL1,NDRG1,NFIL3,RB1,SLC2A9,TNIP3,TTPA,XDH
	morbidity or mortality	0.000647	-3.796	Inhibited	35	ADCYAP1R1,AQP1,ASL,BDKRB2,CCR2,CD28,CD36,CDH17,CELSR1,CFH,COL13A1,CPT1A,CTSV,CYP51A1,DMBT1,F10,F5,F7,FOXE1,FOXO3,GFI1B,GGT1,GJB2,HLA-A,HPGD,HSD17B7,IL1B,IL1RL1,NDRG1,NFIL3,RB1,SLC2A9,TNIP3,TTPA,XDH
1 Each treatment compared to Thermoneutral + Saline (within line)
